# Supplementary material for: A predictive model for long-term coronary artery lesion risk in Kawasaki disease
Source: Front Pediatr. 2026 May 28;14:1837865. doi: 10.3389/fped.2026.1837865 (PMC13253528; doi:10.3389/fped.2026.1837865)
Supplement: Supplementary file 1 [file Supplementaryfile1.xlsx]

## Sheet: Sheet1
Hb(g/L)	HCT(%)	Na(mmol/L)	住院天数	初诊病程天数	性别	扩张（12月）
108	0.341	135	10	6	1	0
113	0.355	134	11	5	1	0
99	0.333	135	15	5	1	1
117	0.363	133	8	7	0	0
113	0.365	136	7	7	1	0
105	0.328	135	11	6	1	0
137	0.398	135	8	6	0	0
109	0.33	136	11	7	1	0
111	0.332	136	5	7	1	0
120	0.323	126	8	8	1	0
110	0.343	135	7	10	0	0
102	0.334	137	12	10	1	0
112	0.344	138	9	2	1	0
106	0.328	134	12	6	0	0
114	0.343	135	11	7	1	0
114	0.365	132	15	6	1	0
117	0.358	133	13	5	1	0
113	0.332	131	10	6	1	0
94	0.3	136	9	6	0	0
117	0.368	135	9	6	0	0
100	0.308	134	8	7	0	0
110	0.314	135	9	8	0	0
99	0.3	134	16	7	0	0
100	0.317	134	9	6	1	0
114	0.37	135	10	6	1	0
105	0.341	139	8	8	0	0
118	0.373	134	8	7	1	0
191	0.541	129	9	6	0	0
113	0.35	139	8	8	1	0
105	0.327	133	10	6	1	0
109	0.351	139	10	5	0	0
109	0.32	135	12	9	1	0
104	0.334	131	10	5	1	1
124	0.378	134	9	5	0	0
103	0.323	133	17	6	1	0
113	0.32	135	10	6	1	0
106	0.333	140	9	8	0	0
98	0.298	135	20	16	0	0
108	0.33	133	12	7	1	0
102	0.301	131	8	6	1	0
133	0.427	134	12	6	0	0
114	0.363	134	8	9	0	0
114	0.342	140	14	6	1	1
105	0.324	135	9	6	1	0
103	0.333	137	10	7	1	0
104	0.311	124	25	20	1	0
115	0.359	130	10	6	0	0
111	0.337	137	10	5	1	0
105	0.299	137	12	6	0	0
102	0.331	136	10	9	0	0
114	0.375	133	12	6	1	0
112	0.351	135	12	6	0	0
111	0.326	134	12	9	0	0
92	0.28	133	23	12	1	1
116	0.366	135	9	5	1	0
118	0.345	134	13	9	1	0
112	0.332	132	9	6	1	0
107	0.31	135	6	10	1	0
125	0.399	140	8	5	0	0
112	0.35	134	8	8	0	0
120	0.355	132	16	7	1	0
114	0.35	134	10	5	0	0
102	0.31	131	9	6	0	0
99	0.318	136	10	9	0	0
119	0.342	138	7	7	1	0
96	0.294	136	12	6	0	0
97	0.285	134	12	5	1	0
119	0.361	134	8	6	0	0
124	0.399	134	15	8	0	0
110	0.328	135	12	6	1	0
98	0.301	138	8	6	1	0
115	0.333	131	16	7	0	0
90	0.289	134	9	6	0	0
100	0.302	138	11	6	1	0
107	0.337	139	7	8	1	0
101	0.32	135	10	10	1	0
107	0.337	131	16	5	0	0
113	0.33	137	10	6	1	0
105	0.32	136	13	10	1	0
116	0.376	135	9	6	1	0
110	0.357	136	12	5	1	0
125	0.361	128	12	7	1	0
113	0.363	132	13	6	1	0
122	0.377	130	10	6	1	0
117	0.368	136	11	5	1	0
111	0.316	138	5	6	0	0
100	0.306	133	18	8	1	0
104	0.289	136	8	7	1	0
112	0.324	137	10	6	1	0
105	0.311	135	9	6	1	0
101	0.313	137	11	7	1	0
113	0.349	131	8	7	1	0
119	0.37	131	16	8	1	1
108	0.326	135	11	6	1	1
99	0.305	139	20	6	1	0
102	0.313	132	11	5	1	0
96	0.282	129	11	6	1	0
121	0.373	134	9	7	0	0
107	0.347	136	12	14	1	0
110	0.343	135	8	7	1	0
111	0.342	128	2	4	1	0
118	0.342	137	11	6	1	0
123	0.367	136	13	9	1	0
122	0.356	134	12	5	1	0
116	0.36	136	15	7	0	0
109	0.333	139	22	15	0	0
117	0.358	132	13	7	1	1
130	0.397	132	10	6	1	0
119	0.371	137	9	5	1	0
107	0.326	135	11	7	1	0
127	0.389	134	10	6	0	0
127	0.385	135	10	6	0	0
104	0.34	136	17	8	1	0
107	0.344	137	12	8	1	0
124	0.37	138	7	4	0	0
122	0.374	138	5	4	1	0
113	0.363	137	7	6	1	0
104	0.318	135	9	5	1	0
123	0.351	136	7	9	1	0
102	0.302	136	11	6	0	0
104	0.339	140	8	13	0	0
110	0.352	138	10	7	1	0
106	0.33	132	12	7	0	1
106	0.327	131	9	6	1	0
96	0.282	137	14	6	1	0
123	0.353	134	14	5	0	0
111	0.326	134	9	6	1	0
127	0.369	134	10	6	1	0
90	0.268	140	11	8	0	0
117	0.344	139	11	5	1	0
81	0.256	134	12	5	1	0
107	0.306	129	10	6	1	0
114	0.327	136	11	5	0	0
102	0.307	141	8	5	0	0
114	0.357	134	11	4	0	0
102	0.3	138	13	8	0	0
108	0.348	132	11	5	1	0
102	0.316	137	13	6	0	0
100	0.318	137	13	6	0	0
117	0.374	139	6	6	0	0
102	0.32	131	14	5	0	0
103	0.319	132	15	7	1	0
110	0.354	137	13	5	0	1
111	0.343	139	11	8	0	0
116	0.346	136	10	6	0	0
109	0.337	137	9	6	1	0
104	0.323	135	12	6	1	0
124	0.366	139	9	9	0	0
105	0.327	138	10	8	1	0
110	0.343	137	7	6	1	0
103	0.32	133	8	8	0	0
125	0.375	134	9	6	1	0
107	0.325	135	14	6	1	1
98	0.282	128	13	5	0	0
103	0.325	137	10	7	0	0
100	0.321	139	17	6	1	0
116	0.335	136	19	11	1	0
115	0.34	130	12	6	1	0
100	0.296	128	11	7	1	0
94	0.292	135	9	6	1	0
103	0.316	134	12	5	0	0
111	0.349	140	8	6	0	0
96	0.307	136	10	12	1	0
124	0.37	136	8	7	1	0
109	0.33	138	12	5	0	0
116	0.345	138	8	8	1	0
111	0.336	135	10	6	1	0
93	0.29	134	10	6	1	0
112	0.352	133	14	6	0	0
93	0.306	139	13	6	0	0
103	0.315	137	8	6	0	0
111	0.369	134	10	6	0	0
122	0.353	134	13	11	0	0
112	0.365	137	8	6	1	0
101	0.311	131	9	7	0	0
101	0.312	132	8	7	0	0
112	0.329	135	11	6	1	0
118	0.37	135	10	5	1	0
103	0.299	139	4	7	1	0
91	0.29	111	19	11	1	1
100	0.31	133	10	5	0	0
114	0.329	127	12	7	0	0
104	0.126	115	6	9	1	0
103	0.318	139	5	8	1	0
111	0.111	111	11	6	1	0
117	0.386	133	19	7	0	0
113	0.347	137	12	8	1	0
113	0.351	131	10	7	1	0
109	0.114	115	9	6	0	0
95	0.289	138	13	9	1	0
105	0.328	135	7	6	1	0
111	0.345	139	8	5	1	0
99	0.29	136	13	5	0	0
104	0.331	133	8	6	1	0
110	0.331	129	7	9	1	1
97	0.3	134	12	7	0	0
111	0.15	117	11	5	1	0
111	0.145	129	9	6	0	0
121	0.19	138	11	5	1	0
104	0.33	140	11	7	0	0
94	0.295	137	8	8	0	0
115	0.162	116	8	9	0	0
105	0.14	119	12	7	0	0
107	0.326	132	16	6	1	0
119	0.361	133	18	6	0	0
84	0.26	135	10	6	1	0
118	0.378	140	9	7	0	0
111	0.16	132	7	5	1	0
109	0.325	129	9	8	1	0
111	0.33	136	10	9	1	0
120	0.362	133	10	10	1	0
113	0.364	128	9	6	0	0
118	0.359	139	9	6	0	0
100	0.293	135	12	6	0	0
120	0.365	135	5	6	1	0
108	0.32	130	12	6	1	0
90	0.281	133	9	8	1	0
96	0.308	136	5	5	1	0
112	0.319	137	9	7	1	0
115	0.335	139	8	4	1	0
116	0.35	133	6	8	0	0
107	0.329	135	12	4	1	0
111	0.16	111	9	6	1	0
122	0.37	137	11	2	1	0
113	0.349	135	8	7	1	0
117	0.366	135	13	5	1	0
126	0.389	137	13	18	1	0
102	0.31	132	4	5	0	0
118	0.36	136	12	7	1	0
106	0.365	132	10	5	0	0
129	0.39	134	11	6	0	0
110	0.32	137	11	8	1	0
132	0.4	137	9	7	1	0
100	0.31	139	8	5	0	0
105	0.324	129	12	7	1	0
111	0.35	138	9	9	1	0
111	0.334	136	10	7	1	0
110	0.338	137	9	7	0	0
126	0.384	136	11	5	1	0
112	0.338	130	13	5	1	0
114	0.149	118	8	9	0	0
112	0.335	134	12	5	1	0
115	0.325	132	10	5	1	0
105	0.111	117	10	2	0	1
111	0.35	134	13	5	0	0
115	0.347	122	12	6	1	0
98	0.3	137	12	4	1	0
114	0.362	135	15	7	1	0
110	0.327	135	15	8	1	0
111	0.34	137	13	8	1	0
112	0.348	139	7	7	0	0
91	0.264	125	24	6	0	1
130	0.398	135	9	5	1	0
99	0.295	114	9	4	1	1
100	0.301	132	7	3	1	0
130	0.389	132	10	6	0	0
134	0.41	135	12	5	0	0
100	0.291	132	8	5	0	0
124	0.191	116	14	7	1	0
90	0.292	135	7	7	0	0
105	0.323	137	8	7	0	0
117	0.37	135	10	5	0	1
128	0.384	137	10	6	0	0
107	0.327	136	7	5	0	0
92	0.26	114	21	7	1	1
115	0.175	135	9	6	1	0
113	0.323	131	13	8	0	0
107	0.346	135	9	5	0	0
88	0.29	134	9	5	0	0
105	0.312	128	8	4	0	0
97	0.31	132	14	10	1	1
120	0.367	131	13	6	1	0
133	0.386	140	10	5	0	0
94	0.294	136	9	5	1	0
93	0.29	134	11	6	0	0
115	0.313	137	9	5	0	0
114	0.37	138	15	7	1	1
96	0.3	135	8	3	0	0
100	0.305	134	12	6	1	0
95	0.28	129	8	6	0	0
91	0.271	117	8	6	1	0
100	0.107	110	10	6	1	0
123	0.369	136	11	9	0	0
114	0.115	129	9	6	0	0
100	0.321	129	8	7	0	0
104	0.322	133	8	5	0	0
101	0.298	137	8	6	0	0
109	0.326	138	8	5	1	0
123	0.368	135	11	6	1	1
90	0.274	114	12	5	1	0
122	0.357	133	8	7	1	0
110	0.36	133	8	5	1	0
93	0.3	130	8	5	0	0
121	0.39	139	7	6	1	0
120	0.377	130	10	6	0	0
100	0.309	132	9	7	1	0
118	0.37	135	11	5	1	0
118	0.348	136	11	9	1	0
97	0.296	135	8	6	0	0
122	0.349	137	14	9	1	0
112	0.34	133	16	5	1	0
100	0.11	115	10	7	1	1
96	0.304	131	14	7	1	0
112	0.34	137	12	9	1	0
118	0.354	128	9	6	1	0
116	0.341	137	8	10	0	0
112	0.331	136	12	6	1	1
111	0.36	136	10	11	1	0
112	0.127	114	15	6	0	0
111	0.331	136	6	5	0	0
102	0.312	134	8	8	0	0
126	0.376	133	13	7	0	0
115	0.328	133	10	5	0	0
119	0.376	138	11	6	0	0
106	0.33	130	9	5	1	0
104	0.32	133	20	5	0	0
92	0.272	134	18	6	0	0
154	0.44	134	35	4	1	0
113	0.34	138	10	8	0	1
111	0.333	134	15	5	1	0
117	0.342	139	13	5	0	0
102	0.306	137	9	8	1	0
92	0.294	138	10	6	0	0
124	0.392	133	7	4	0	0
108	0.322	139	9	5	1	0
93	0.276	133	12	5	1	0
127	0.38	137	7	9	1	0
102	0.296	131	14	5	0	0
123	0.37	133	10	5	1	0
119	0.367	139	8	6	0	0
104	0.297	136	10	7	1	0
116	0.347	134	12	6	1	0
114	0.35	124	11	7	0	0
128	0.384	138	10	6	0	0
112	0.338	137	8	9	1	0
101	0.321	136	18	6	0	0
101	0.296	136	15	5	1	0
108	0.326	134	8	5	0	0
107	0.323	136	15	5	1	0
132	0.426	137	5	8	1	0
111	0.337	133	15	6	1	0
102	0.33	136	10	5	0	0
107	0.315	133	7	6	0	0
118	0.367	135	13	6	0	0
101	0.307	139	8	8	0	0
89	0.283	133	13	6	1	0
102	0.328	135	11	6	1	0
106	0.325	130	11	7	0	0
91	0.281	134	22	7	0	0
100	0.304	137	10	6	1	0
118	0.377	139	12	6	1	0
109	0.335	135	12	4	1	0
100	0.332	134	9	6	1	0
124	0.364	136	7	10	0	0
105	0.32	134	12	7	0	0
127	0.381	131	11	7	0	0
109	0.111	117	11	5	1	0
100	0.297	136	17	5	1	0
119	0.155	117	11	10	1	0
118	0.352	136	7	6	1	0
123	0.366	131	10	6	1	0
101	0.31	134	10	6	1	0
103	0.321	137	7	5	1	0
120	0.356	135	7	5	1	0
105	0.316	134	9	5	0	0
105	0.331	134	14	9	1	0
88	0.293	137	7	8	1	0
110	0.37	134	9	6	1	0
108	0.35	135	6	4	1	0
107	0.321	131	15	5	1	0
97	0.101	117	9	11	1	1
104	0.14	118	12	6	0	1
100	0.297	140	8	5	1	0
119	0.356	134	7	6	0	0
121	0.397	137	8	5	0	0
135	0.387	130	6	6	1	0
123	0.37	133	12	8	1	0
105	0.312	137	10	8	1	0
129	0.398	134	13	8	1	0
102	0.307	134	9	5	0	0
114	0.353	135	14	6	0	0
101	0.274	136	10	4	1	0
109	0.321	137	11	5	1	0
117	0.345	133	14	5	0	0
108	0.323	136	13	7	0	0
108	0.326	137	9	6	0	0
134	0.402	139	15	7	1	1
115	0.347	135	18	3	0	0
115	0.333	136	10	7	1	0
116	0.335	134	9	6	1	0
110	0.317	133	13	5	1	0
115	0.345	137	12	5	1	0
124	0.383	134	10	6	0	0
95	0.281	136	12	8	0	0
117	0.365	138	6	8	0	0
126	0.164	114	9	1	1	0
100	0.29	133	12	8	1	0
102	0.303	135	13	6	1	0
103	0.296	135	10	6	0	0
111	0.325	133	11	7	1	0
112	0.34	140	10	6	1	0
125	0.377	135	12	5	0	0
125	0.171	116	9	10	0	1
114	0.345	136	10	6	1	0
120	0.334	135	11	7	1	0
101	0.305	137	12	8	1	0
88	0.265	137	8	5	1	0
109	0.325	138	10	5	1	0
105	0.327	136	6	5	1	0
121	0.334	135	8	6	1	0
103	0.305	128	11	7	0	0
105	0.313	132	9	4	1	0
103	0.322	132	11	6	1	0
110	0.122	115	10	7	1	0
95	0.295	134	11	8	1	0
107	0.34	136	22	4	0	0
107	0.324	132	9	7	1	0
110	0.328	138	12	6	1	0
121	0.169	116	10	5	1	0
100	0.304	135	8	4	1	1
108	0.321	136	10	7	1	0
98	0.298	137	6	9	0	0
105	0.12	111	21	11	1	1
102	0.321	138	9	7	0	0
118	0.354	136	7	12	0	0
110	0.314	133	9	5	1	0
112	0.34	133	11	6	1	0
107	0.316	134	9	6	1	0
108	0.34	133	11	8	0	0
101	0.111	117	8	9	1	1
104	0.319	136	13	9	0	0
94	0.297	115	9	5	1	0
99	0.296	134	11	5	1	1
122	0.368	136	16	9	1	0
123	0.365	136	16	8	1	0
117	0.35	135	10	4	1	0
117	0.336	138	10	6	0	0
122	0.387	138	13	8	1	0
111	0.371	131	6	5	0	0
127	0.406	134	10	7	0	0
103	0.301	137	9	8	0	0
110	0.339	135	9	9	1	0
110	0.333	136	14	5	1	0
95	0.279	137	12	39	0	0
122	0.347	132	19	8	0	0
123	0.357	137	10	8	1	0
122	0.185	135	10	8	1	0
111	0.309	128	7	6	1	0
109	0.329	132	8	6	1	1
110	0.369	137	14	10	0	0
97	0.102	117	9	8	1	0
103	0.32	136	8	8	1	0
108	0.333	137	9	6	1	0
126	26.6	134	14	5	1	0
105	0.318	137	5	8	0	0
109	0.311	134	11	8	0	0
124	0.367	137	8	6	1	0
126	0.38	135	9	6	0	0
118	0.35	133	12	5	0	0
102	0.308	134	13	5	1	0
106	0.312	135	12	5	0	0
84	0.248	111	14	4	1	0
101	0.294	134	9	6	1	0
101	0.314	136	10	6	0	0
114	0.33	136	12	6	0	0
100	0.319	132	13	5	0	0
111	0.314	135	8	5	1	0
111	0.119	115	16	5	1	0
100	0.102	117	10	4	1	0
113	0.353	135	9	6	0	0
114	0.35	138	8	7	1	0
97	0.284	137	11	5	0	0
119	0.369	139	11	5	1	0
95	0.296	134	11	5	1	0
88	0.267	136	9	10	0	0
105	0.286	133	11	6	1	0
115	0.129	131	11	9	1	0
109	0.328	137	8	6	0	0
102	0.315	131	7	5	1	0
111	0.348	137	10	8	1	0
109	0.323	134	30	5	1	0
113	0.339	138	9	16	0	0
114	0.34	139	11	5	0	0
116	0.357	137	7	7	1	0
112	0.321	134	9	6	1	0
102	0.323	137	12	5	0	0
107	0.315	135	13	6	1	0
115	0.353	135	18	7	0	0
108	0.322	137	9	6	0	0
92	0.104	116	10	6	1	0
92	0.269	134	10	7	0	0
114	0.34	135	14	5	1	0
114	0.35	135	13	6	0	0
116	0.362	134	14	9	1	0
128	0.392	136	8	7	1	0
116	0.152	114	24	6	1	0
107	0.342	135	6	6	1	0
114	0.339	134	9	4	0	0
98	0.29	116	11	5	1	0
129	0.191	136	8	6	1	0
99	0.302	129	15	5	0	0
106	0.338	132	9	6	1	0
110	0.34	135	9	6	1	0
121	0.354	137	8	7	0	0
115	0.357	135	9	6	1	0
109	0.312	136	10	5	1	0
115	0.35	136	8	5	1	0
112	0.341	135	8	8	0	0
141	0.412	114	9	7	1	0
124	0.382	136	9	9	0	0
119	0.382	137	10	8	1	0
98	0.283	134	13	7	0	0
101	0.301	133	18	8	1	0
121	0.382	137	19	12	1	0
115	0.342	131	13	6	1	0
113	0.354	136	7	9	0	0
177	0.532	134	12	6	1	0
105	0.299	129	22	5	0	0
127	0.374	134	12	10	0	0
136	0.422	136	8	9	1	0
110	0.356	135	8	4	1	0
123	0.38	134	9	6	0	0
102	0.3	132	9	8	1	0
107	0.333	132	8	9	1	0
133	0.412	132	9	7	0	0
109	0.355	133	8	5	1	0
119	0.366	134	9	7	1	0
121	0.359	133	14	6	0	0
110	0.346	132	8	10	1	0
112	0.351	137	11	7	1	0
107	0.336	135	13	5	1	0
115	0.354	134	12	5	1	0
120	0.375	134	11	6	1	0
111	0.11	115	14	6	1	0
117	0.348	133	10	11	1	0
105	0.319	133	12	7	0	0
114	0.344	132	15	9	1	0
122	0.367	137	7	7	1	0
119	0.35	136	5	7	0	0
119	0.366	139	13	9	1	0
106	0.337	135	13	6	0	0
111	0.328	135	7	10	1	0
115	0.345	130	11	7	1	0
98	0.303	139	10	7	1	0
115	0.155	117	10	5	0	0
121	0.148	124	12	6	1	0
130	0.421	142	8	9	1	0
118	0.334	131	9	5	0	0
112	0.344	136	8	8	1	0
94	0.279	116	12	7	1	1
137	0.412	135	7	6	1	0
114	0.351	130	9	6	0	0
117	0.171	111	11	8	1	0
109	0.344	132	8	6	1	0
131	0.402	130	9	7	0	0
116	0.352	135	12	6	0	0
100	0.295	135	9	8	1	0
119	0.353	139	9	10	0	0
109	0.346	138	12	7	1	0
112	0.347	135	10	8	1	0
101	0.109	116	11	6	0	0
117	0.384	136	10	5	0	0
119	0.41	114	21	21	1	0
124	0.367	134	13	5	1	0
119	0.349	131	10	9	1	0
117	0.365	135	12	6	0	0
111	0.416	111	9	7	0	0
107	0.341	129	10	5	1	0
111	0.342	131	15	5	1	0
112	0.337	134	15	8	0	0
119	0.367	138	9	8	1	0
94	0.291	115	15	11	1	1
109	0.326	132	15	6	1	0
114	0.347	133	8	6	1	0
97	0.305	138	10	6	0	0
104	0.301	138	7	6	1	0
108	0.116	111	11	7	0	0
122	0.379	135	7	7	0	0
129	0.387	137	8	7	0	0
108	0.334	131	10	5	0	0
113	0.335	136	8	9	1	0
100	0.112	115	10	7	0	0
102	0.307	135	8	8	1	0
91	0.288	115	15	14	0	1
117	0.352	136	9	7	1	0
96	0.298	136	9	10	1	0
98	0.12	111	11	5	1	0
105	0.111	116	12	8	1	0
110	0.332	132	9	6	1	0
98	0.292	133	11	7	0	1
111	0.333	134	10	7	0	0
126	0.379	136	12	8	1	0
100	0.29	135	9	5	0	0
120	0.36	134	8	7	1	0
117	0.149	115	11	8	0	0
119	0.359	134	10	6	0	0
109	0.313	135	9	4	1	0
114	0.33	136	12	5	1	0
115	0.331	137	9	4	1	0
105	0.315	133	8	8	0	0
131	0.416	135	10	6	1	0
112	0.324	133	9	6	1	0
101	0.121	118	22	10	0	1
115	0.145	117	10	7	1	0
101	0.309	138	6	11	1	0
117	0.174	115	11	5	1	0
100	0.105	118	11	7	1	0
96	0.287	137	12	7	0	0
108	0.335	134	8	6	1	0
109	0.316	133	9	6	1	0
100	0.342	134	11	7	1	0
111	0.351	135	17	6	1	0
117	0.351	134	9	6	0	0
103	0.306	137	10	8	1	0
93	0.276	132	9	5	1	0
120	0.354	133	8	4	0	0
110	0.33	139	10	6	1	0
121	0.385	140	9	7	0	0
126	0.384	136	9	6	1	0
119	0.442	111	8	4	1	0
122	0.354	133	9	6	1	0
93	0.295	136	10	11	0	0
114	0.351	135	9	10	0	0
101	0.32	138	10	12	1	0
119	0.159	115	26	7	1	1
113	0.35	134	10	6	1	0
127	0.355	133	12	5	0	0
106	0.337	137	9	4	0	0
96	0.289	132	13	5	0	0
122	0.349	132	10	8	0	0
100	0.129	114	11	6	1	0
116	0.372	133	9	6	0	0
105	0.323	135	8	10	1	0
111	0.158	118	15	5	1	0
115	0.339	128	12	5	0	0
112	0.344	131	9	6	0	0
114	0.357	136	6	5	1	0
92	0.28	137	11	9	1	0
120	0.35	136	10	6	0	0
97	0.307	133	7	7	1	0
130	0.396	137	8	6	0	0
113	0.36	138	8	10	1	0
115	0.162	116	15	4	1	0
118	0.352	135	11	5	0	0
110	0.338	137	10	5	1	0
100	0.294	115	10	7	0	0
125	0.393	133	10	9	1	0
116	0.349	137	9	6	1	0
105	0.101	111	10	6	1	0
95	0.288	119	11	8	1	0
111	0.373	133	9	4	1	0
117	0.33	137	9	6	0	0
108	0.126	110	12	8	1	0
105	0.11	118	10	8	0	0
109	0.171	115	10	8	1	0
123	0.369	135	9	6	0	0
122	0.367	131	12	6	1	0
116	0.351	136	10	6	0	0
117	0.154	131	8	6	1	0
116	0.359	133	10	6	0	0
94	0.299	118	12	9	1	0
100	0.122	116	8	7	0	0
117	0.352	136	8	10	1	0
117	0.323	134	8	5	0	0
92	0.285	136	11	9	1	1
98	0.295	111	9	6	1	0
111	0.118	114	17	5	0	1
128	0.386	124	13	5	1	0
91	0.291	115	41	16	1	1
111	0.355	134	9	9	0	0
110	0.35	135	10	6	1	0
123	0.384	137	7	8	1	0
106	0.323	135	8	8	0	0
107	0.327	133	7	8	1	0
116	0.346	133	14	6	1	0
119	0.365	137	9	5	0	0
131	0.39	128	9	7	1	0
125	0.373	134	11	6	1	0
153	0.444	134	9	9	0	0
98	0.104	116	12	6	1	0
113	0.352	139	10	6	0	0
125	0.386	137	6	13	1	0
119	0.377	135	8	7	0	0
106	0.293	127	10	6	1	0
120	0.362	133	10	5	1	0
105	0.32	137	12	9	0	0
116	0.316	131	12	5	0	0
96	0.107	114	11	15	0	0
101	0.333	137	9	6	0	0
101	0.319	141	9	13	1	0
115	0.162	115	14	10	1	1
110	0.334	134	9	9	1	0
90	0.289	137	15	8	0	0
107	0.327	130	8	7	1	0
123	0.368	138	8	9	0	0
110	0.345	139	6	6	0	0
129	0.372	135	7	6	1	0
126	0.381	133	10	6	1	0
118	0.342	139	11	16	1	0
113	0.335	139	8	6	0	0
108	0.342	135	9	9	0	0
120	0.378	137	11	8	0	0
130	0.391	138	13	7	1	0
121	0.35	129	10	7	0	0
114	0.343	138	13	6	0	0
106	0.317	140	12	8	0	0
109	0.328	137	21	15	0	0
95	0.265	114	21	5	1	1
112	0.345	137	8	7	1	0
106	0.32	135	8	7	1	0
143	0.421	135	11	12	1	0
125	0.382	137	10	6	0	0
104	0.301	136	12	8	1	0
108	0.299	139	8	6	0	0
125	0.369	135	14	6	0	0
115	0.337	133	11	10	1	0
99	0.307	130	10	6	0	0
103	0.315	136	7	9	1	0
104	0.331	133	10	6	1	0
86	0.264	130	9	5	1	0
115	0.312	137	8	5	0	0
118	0.36	134	8	5	1	0
103	0.316	130	11	5	1	0
105	0.325	137	10	8	0	0
114	0.362	136	10	9	0	0
115	0.357	140	16	7	1	0
123	0.393	138	8	5	0	0
105	0.32	134	8	5	1	0
95	0.297	134	9	6	0	0
112	0.352	135	9	5	1	1
118	0.389	134	10	6	0	0
125	0.382	139	13	7	0	0
115	0.362	132	10	6	1	0
115	0.343	137	6	13	0	0
110	0.337	134	9	7	1	0
120	0.365	136	9	7	1	0
96	0.298	134	8	5	1	0
81	0.233	134	13	6	1	0
116	0.349	131	12	5	0	0
114	0.321	137	16	14	1	0
116	0.34	126	12	6	1	0
95	0.275	134	9	6	0	0
117	0.365	138	10	4	1	0
79	0.242	130	14	5	1	0
95	0.316	133	8	11	0	1
99	0.303	136	7	7	1	0
107	0.333	134	8	6	0	0
107	0.315	134	8	12	1	0
114	0.359	131	11	8	0	0
123	0.386	133	10	9	0	0
104	0.306	130	13	5	1	0
116	0.349	135	7	7	1	0
106	0.323	133	10	6	1	0
111	0.346	135	14	8	1	0
119	0.345	135	11	5	1	0
91	0.273	133	6	8	1	0
101	0.291	115	9	8	1	1
112	0.354	137	10	6	1	0
108	0.329	135	9	4	1	0
137	0.393	137	5	5	1	0
121	0.353	136	8	4	1	0
109	0.328	133	7	6	1	0
107	0.324	135	7	6	1	0
123	0.362	127	10	6	0	0
108	0.325	138	9	10	0	0
119	0.34	129	10	5	1	0
99	0.302	135	13	10	0	0
112	0.34	135	12	8	1	0
128	0.398	130	12	7	1	0
111	0.339	130	13	8	1	0
127	0.373	130	9	5	1	0
112	0.324	139	8	4	1	0
108	0.311	127	13	6	1	1
110	0.33	137	12	4	1	0
114	0.142	117	12	6	1	0
118	0.358	135	8	4	1	0
110	0.328	137	8	6	1	0
117	0.372	131	14	7	0	0
127	0.362	135	12	8	1	0
104	0.3	132	11	7	1	1
107	0.332	136	14	9	1	0
77	0.252	133	8	8	0	0
107	0.324	131	9	8	0	0
122	0.349	128	9	5	1	0
129	0.366	135	11	7	0	0
111	0.345	137	10	7	1	0
124	0.364	136	11	10	1	0
107	0.316	137	13	8	0	0
129	0.389	138	8	8	1	0
111	0.331	132	10	6	1	0
112	0.327	141	9	8	0	0
120	0.358	135	11	7	0	0
114	0.358	138	10	14	1	0
101	0.315	135	10	10	0	0
121	0.389	134	14	8	1	0
120	0.374	136	14	5	0	0
96	0.31	137	13	6	0	0
99	0.303	137	12	7	0	0
122	0.385	133	6	9	0	0
110	0.347	128	10	5	1	0
120	0.363	131	16	7	1	0
116	0.358	136	9	12	0	0
97	0.294	117	22	5	1	0
100	0.305	137	13	11	1	1
117	0.362	133	10	4	0	0
101	0.301	131	16	9	0	0
119	0.345	136	9	16	1	0
136	0.42	135	8	5	1	0
95	0.292	130	11	10	0	0
90	0.293	137	9	5	1	0
120	0.369	137	12	7	0	0
113	0.34	136	4	12	1	0
101	0.313	128	8	6	0	0
120	0.364	132	9	5	1	0
104	0.329	135	10	6	0	1
127	0.377	137	7	11	1	0
101	0.291	134	21	6	1	0
122	0.369	132	7	6	1	0
120	0.368	137	10	11	1	0
96	0.303	130	9	8	1	0
103	0.299	134	12	5	1	0
99	0.307	132	8	7	0	0
91	0.294	116	8	11	0	1
89	0.28	115	8	8	1	1
108	0.336	135	7	8	1	0
102	0.307	136	10	9	0	0
122	0.388	139	10	6	0	0
120	0.343	136	14	6	1	0
117	0.358	134	11	6	1	0
113	0.337	140	9	5	1	0
108	0.34	137	8	7	1	0
109	0.323	132	10	5	1	0
110	0.329	139	11	7	0	0
115	0.353	135	10	5	1	0
121	0.353	141	7	2	0	0
104	0.336	136	8	8	1	0
91	0.272	133	12	9	1	0
122	0.356	136	13	8	1	0
100	0.295	134	10	5	0	0
118	0.346	135	11	7	1	0
113	0.333	134	8	10	0	0
107	0.337	135	10	7	0	0
101	0.314	139	9	11	0	0
109	0.355	132	11	5	1	0
110	0.338	137	10	8	0	0
114	0.333	134	9	8	1	0
103	0.318	135	8	6	0	0
123	0.381	135	8	9	1	0
113	0.315	134	9	6	0	0
117	0.344	135	11	7	1	0
102	0.317	136	10	9	0	0
118	0.345	133	12	6	1	0
111	0.336	135	14	8	1	0
113	0.321	134	10	6	1	0
119	0.364	134	13	7	1	0
111	0.346	135	10	9	0	0
113	0.334	127	11	5	1	0
110	0.321	136	8	4	1	0
109	0.324	137	10	5	1	0
107	0.332	137	10	7	0	0
108	0.339	134	13	8	1	0
127	0.184	111	14	6	0	1
107	0.313	136	12	9	0	0
99	0.307	137	8	10	1	0
122	0.369	135	7	5	1	0
121	0.353	135	9	8	1	0
115	0.371	138	7	11	0	0
106	0.337	135	15	7	0	0
102	0.327	131	10	7	1	0
113	0.338	133	8	7	0	0
106	0.316	134	20	5	0	0
127	0.377	137	11	4	1	0
107	0.332	135	12	6	0	0
103	0.325	136	8	8	0	0
127	0.407	132	11	4	1	0
121	0.383	138	11	15	0	0
93	0.286	134	12	6	1	0
94	0.29	134	8	7	1	0
108	0.347	136	7	6	0	0
131	0.371	130	7	5	1	0
121	0.355	135	9	6	0	0
100	0.31	130	10	6	1	0
111	0.33	134	7	10	0	0
99	0.3	134	9	8	0	0
106	0.313	137	6	8	0	0
91	0.278	133	10	6	1	0
106	0.33	138	9	10	0	1
94	0.282	136	11	6	1	0
125	0.396	138	14	13	0	0
113	0.346	134	16	6	0	0
110	0.335	135	15	9	1	0
121	0.368	134	9	5	1	0
114	0.342	133	9	5	1	0
98	0.308	136	10	6	0	0
103	0.331	135	9	16	1	1
132	0.388	139	5	7	0	0
115	0.356	138	13	5	1	0
115	0.162	114	7	5	1	0
99	0.31	135	10	6	0	0
136	0.382	134	8	6	1	0
108	0.319	137	8	8	1	0
111	0.327	127	10	7	1	0
116	0.35	142	19	5	0	0
115	0.33	139	9	9	1	0
114	0.326	131	9	7	0	0
115	0.356	130	9	5	1	0
107	0.316	133	8	6	1	0
101	0.295	134	10	6	1	0
95	0.304	135	7	4	1	0
112	0.402	132	13	7	0	0
111	0.323	135	10	6	1	0
108	0.33	134	8	4	1	0
117	0.349	127	9	6	1	0
133	0.397	133	8	7	0	0
113	0.343	136	9	6	1	0
102	0.29	137	39	15	0	0
111	0.313	130	8	11	0	0
107	0.102	114	18	5	1	1
119	0.346	139	9	9	1	0
93	0.269	135	8	8	0	0
95	0.288	137	19	9	0	0
113	0.346	137	9	6	0	0
103	0.308	136	6	6	1	0
79	0.236	132	11	7	1	0
103	0.318	134	14	7	1	0
114	0.366	134	10	5	1	0
115	0.336	136	16	7	1	0
125	0.349	139	10	5	1	0
103	0.317	137	8	9	1	0
118	0.358	138	14	6	1	0
104	0.321	135	9	7	1	0
128	0.381	134	18	8	1	0
107	0.32	139	8	9	0	0
108	0.317	131	13	4	1	0
104	0.312	137	13	7	1	0
123	0.379	138	9	9	0	0
105	0.314	136	16	8	0	0
117	0.353	135	13	6	1	0
121	0.37	137	18	10	1	0
110	0.313	135	14	6	1	0
114	0.344	134	9	6	1	0
113	0.325	133	7	7	1	0
130	0.397	139	6	8	0	0
119	0.344	135	10	7	0	0
118	0.365	138	8	9	1	0
102	0.315	136	26	9	1	0
107	0.323	130	11	6	1	0
123	0.365	135	13	9	1	0
102	0.314	138	14	8	0	0
126	0.39	138	10	10	0	0
121	0.381	138	11	9	1	0
102	0.317	133	12	9	1	0
114	0.338	138	8	5	0	0
110	0.35	131	13	8	1	0
116	0.339	140	9	6	0	0
105	0.32	138	8	8	0	0
105	0.337	135	11	16	1	0
91	0.278	110	11	7	1	0
101	0.315	131	10	6	0	0
127	0.377	141	14	9	1	0
118	0.363	130	9	8	1	0
115	0.317	136	11	5	1	0
99	0.309	136	11	9	0	0
107	0.33	134	7	7	1	0
102	0.342	137	9	6	0	0
106	0.297	136	10	8	0	0
95	0.285	134	11	5	1	0
109	0.331	135	13	8	1	0
102	0.298	137	7	10	1	0
127	0.361	125	9	8	1	0
108	0.328	139	9	16	1	0
118	0.358	137	13	8	0	0
129	0.382	135	11	6	0	0
105	0.121	112	18	11	1	1
135	0.454	131	9	8	1	0
105	0.321	137	10	9	0	0
98	0.294	136	9	6	1	0
113	0.361	139	11	7	0	0
94	0.298	139	10	7	1	0
128	0.428	136	10	8	1	0
109	0.315	133	11	5	1	0
138	0.413	139	5	7	0	0
111	0.324	138	10	9	1	0
133	0.39	138	9	6	1	0
119	0.359	137	12	6	1	0
105	0.295	137	8	7	1	0
115	0.346	130	9	6	0	0
98	0.316	139	8	6	1	0
110	0.344	135	10	4	0	0
104	0.308	136	11	8	1	1
109	0.31	134	19	6	1	0
117	0.343	134	8	7	1	0
111	0.348	137	8	7	1	0
100	0.298	131	13	8	1	0
115	0.333	131	9	8	1	0
105	0.313	138	7	9	0	0
120	0.352	137	13	4	0	0
116	0.331	136	8	7	1	0
115	0.351	137	12	7	1	0
125	0.372	134	14	9	0	0
108	0.328	136	8	8	0	0
110	0.339	133	7	6	1	0
100	0.307	131	8	7	1	0
110	0.344	132	13	7	0	0
116	0.35	135	8	8	1	0
117	0.358	135	9	7	1	0
107	0.329	134	9	7	1	0
121	0.367	132	14	4	1	0
116	0.356	140	8	12	0	0
105	0.34	136	11	7	1	0
108	0.332	132	10	6	0	0
111	0.337	133	10	8	1	0
117	0.361	137	11	7	0	0
114	0.323	135	11	11	1	0
119	0.372	137	7	10	1	0
83	0.25	138	15	4	0	0
121	0.374	131	10	6	0	0
114	0.336	132	10	6	0	0
105	0.329	134	12	8	0	0
113	0.332	128	11	7	1	0
117	0.355	140	10	8	0	0
112	0.331	138	25	10	1	0
103	0.306	132	11	6	1	0
97	0.285	136	10	15	0	1
118	0.351	140	15	10	1	0
120	0.35	139	5	8	0	0
114	0.346	135	15	12	1	1
114	0.345	140	9	8	1	0
120	0.358	134	10	6	1	1
117	0.344	132	15	4	0	0
134	0.394	137	8	7	0	0
114	0.327	136	7	8	1	0
123	0.374	135	11	6	1	0
96	0.304	139	10	10	1	0
106	0.325	136	7	7	1	0
125	0.36	135	10	4	1	0
99	0.3	136	8	7	1	0
114	0.347	136	10	7	0	0
110	0.316	140	7	12	0	0
124	0.383	138	9	11	1	0
137	0.42	137	9	9	0	0
104	0.341	140	3	9	0	0
112	0.333	132	8	6	1	0
98	0.3	134	10	8	0	0
118	0.363	135	6	10	1	0
107	0.325	140	7	7	0	0
109	0.329	135	7	7	0	0
96	0.311	138	6	9	1	0
108	0.339	132	9	6	1	0
106	0.303	129	15	5	0	0
118	0.37	135	12	7	1	0
100	0.3	138	4	19	0	0
109	0.397	127	8	6	1	0
107	0.3	137	7	10	1	0
119	0.352	134	10	7	0	0
125	0.36	127	15	5	1	0
128	0.387	135	16	7	0	0
107	0.329	134	12	5	1	0
106	0.32	137	8	7	0	0
113	0.344	137	10	5	1	0
113	0.33	135	10	7	0	0
104	0.317	138	7	8	0	0
87	0.253	138	15	5	1	0
97	0.288	137	8	9	0	0
95	0.26	132	12	7	1	0
129	0.365	139	17	4	1	0
108	0.322	137	8	7	1	0
106	0.31	138	10	7	0	0
109	0.335	139	8	7	0	0
104	0.317	135	8	7	1	0
108	0.288	131	13	5	0	0
84	0.269	134	13	7	0	0
113	0.336	132	12	8	0	0
115	0.358	138	9	9	0	0
124	0.369	138	10	9	0	0
100	0.3	130	12	7	1	0
92	0.269	135	9	10	1	0
105	0.314	136	9	9	1	0
126	0.368	138	12	8	0	0
115	0.355	136	22	6	1	0
107	0.309	134	7	9	0	0
125	0.353	135	8	10	1	0
117	0.345	135	7	5	0	0
114	0.335	139	9	10	0	0
117	0.349	134	9	9	1	0
113	0.341	137	8	7	1	0
115	0.362	137	7	6	1	0
106	0.31	130	9	8	1	0
108	0.319	136	11	9	1	0
106	0.321	134	13	13	1	1
102	0.288	138	7	9	0	0
113	0.346	140	13	12	0	0
102	0.31	132	7	6	1	0
108	0.359	139	9	10	0	0
115	0.349	137	8	7	0	0
103	0.314	135	8	8	0	0
105	0.319	133	13	5	1	0
99	0.292	139	8	7	0	0
102	0.3	136	13	6	1	0
118	0.351	136	9	8	0	0
106	0.311	137	10	9	0	0
94	0.271	131	28	5	1	0
118	0.345	131	10	8	1	0
113	0.33	135	7	12	0	0
103	0.305	130	21	5	1	0
107	0.328	136	16	5	0	0
128	0.381	136	11	8	1	0
104	0.304	136	7	7	1	0
114	0.344	138	13	8	0	0
126	0.393	131	12	6	0	0
96	0.31	136	10	7	1	0
101	0.296	134	11	5	0	0
110	0.333	135	14	5	1	0
123	0.364	136	9	9	1	0
118	0.348	137	8	12	0	0
115	0.331	137	8	8	1	0
119	0.338	135	14	8	0	0
108	0.346	137	9	10	1	0
115	0.353	136	17	2	0	0
106	0.339	132	16	3	0	0
109	0.321	134	8	7	1	0
110	0.345	127	10	5	0	0
88	0.261	132	31	18	1	1
120	0.354	133	10	7	0	0
142	0.398	138	6	8	1	0
102	0.32	134	10	8	1	0
112	0.32	138	11	7	0	0
102	0.311	138	8	8	1	0
103	0.31	140	14	11	0	1
90	0.275	137	10	11	1	0
101	0.297	135	16	2	0	0
111	0.339	133	8	7	0	0
95	0.296	126	10	9	1	0
108	0.327	134	10	9	1	0
102	0.304	131	15	8	1	0
93	0.285	134	7	8	1	0
124	0.378	139	25	8	1	0
81	0.246	140	12	6	1	0
107	0.319	137	8	7	0	0
103	0.319	133	8	10	0	1
110	0.373	138	8	10	0	0
104	0.327	136	12	7	1	0
110	0.348	142	9	6	0	0
117	0.343	140	6	9	1	0
107	0.313	136	11	7	1	0
112	0.338	137	10	7	0	0
116	0.347	139	8	7	0	0
106	0.304	134	15	7	0	0
117	0.355	131	7	9	0	0
129	0.405	131	9	10	0	0
103	0.314	135	11	7	1	0
117	0.346	134	10	6	1	0
110	0.323	132	10	7	1	0
114	0.343	135	7	7	0	0
102	0.313	125	13	7	1	0
119	0.353	132	14	6	1	0
101	0.329	139	12	9	0	0
106	0.338	133	14	5	1	0
108	0.316	139	7	9	1	0
109	0.312	132	9	9	1	0
104	0.317	138	8	8	1	0
109	0.32	134	9	6	0	0
103	0.31	132	6	5	0	0
120	0.351	129	18	3	0	0
96	0.265	132	20	5	0	0
105	0.307	136	11	8	1	0
118	0.344	133	12	5	1	0
94	0.296	133	10	6	1	0
103	0.296	136	9	7	1	0
114	0.337	135	8	9	0	0
114	0.358	141	12	7	1	0
118	0.352	134	7	8	0	0
118	0.345	134	9	8	1	0
128	0.375	141	12	10	0	0
116	0.346	129	14	6	1	0
116	0.34	138	12	10	1	0
108	0.322	136	12	7	1	0
92	0.262	120	9	8	0	0
119	0.364	137	13	6	0	0
112	0.337	139	9	8	0	0
122	0.371	140	10	8	1	0
120	0.347	128	15	2	1	0
118	0.348	135	7	7	1	0
114	0.355	131	10	7	1	0
109	0.332	133	9	8	0	0
112	0.341	138	9	6	0	0
117	0.344	130	9	9	0	0
108	0.333	135	7	8	1	0
107	0.323	135	14	8	0	0
114	0.372	138	12	7	0	0
101	0.315	135	10	6	1	0
122	0.36	136	15	7	1	0
108	0.329	128	14	6	1	0
114	0.314	139	11	12	1	0
98	0.302	136	24	5	1	1
119	0.374	137	7	9	1	0
130	0.398	137	7	10	0	0
107	0.326	134	8	7	0	0
111	0.338	136	12	7	0	0
103	0.302	136	11	9	0	0
112	0.338	133	10	8	1	0
109	0.347	133	11	5	1	0
110	0.354	135	8	8	0	0
101	0.305	135	9	5	0	0
110	0.317	137	7	6	0	0
98	0.286	139	7	8	1	0
115	0.343	139	9	6	1	0
122	0.367	134	22	3	1	0
79	0.252	133	12	8	0	0
121	0.355	135	8	7	0	0
96	0.319	136	12	7	0	0
105	0.327	134	11	6	0	0
111	0.334	136	8	5	1	0
125	0.368	137	7	8	1	0
117	0.355	140	10	9	1	0
112	0.323	139	7	8	0	0
116	0.346	131	14	4	1	0
118	0.357	133	9	6	0	0
100	0.309	136	9	7	1	0
106	0.323	135	12	7	0	0
112	0.335	134	9	8	0	0
114	0.357	131	10	6	1	0
119	0.394	133	12	8	1	0
121	0.329	135	8	4	1	0
105	0.318	138	7	8	1	0
106	0.323	126	49	5	1	1
111	0.35	138	8	7	1	0
114	0.351	131	9	9	0	0
120	0.366	135	10	6	1	0
89	0.277	129	20	6	1	0
113	0.343	137	10	7	0	0
113	0.336	132	8	6	0	0
114	0.344	137	12	6	1	0
107	0.324	135	8	8	1	0
122	0.383	137	9	9	1	0
111	0.34	140	11	10	0	0
121	0.368	131	9	7	1	0
111	0.337	135	9	8	1	0
129	0.384	135	9	8	0	0
127	0.386	134	8	7	1	0
118	0.361	138	4	9	1	0
132	0.4	136	7	6	1	0
118	0.35	134	14	5	1	0
113	0.351	132	9	5	1	0
110	0.338	139	8	6	1	0
110	0.343	130	10	7	0	0
103	0.302	141	8	8	1	0
112	0.343	131	6	6	1	0
107	0.305	139	15	6	0	0
106	0.319	137	13	7	1	0
113	0.35	135	10	6	0	0
116	0.34	138	8	7	0	0
106	0.326	137	8	7	1	0
106	0.32	134	8	5	0	0
110	0.333	136	9	6	1	0
108	0.337	135	8	13	1	0
117	0.344	135	9	8	1	0
124	0.363	139	12	6	1	0
117	0.343	136	11	7	0	0
109	0.314	138	10	8	0	0
108	0.329	132	9	5	0	0
112	0.328	133	11	8	0	0
107	0.337	136	10	8	1	0
116	0.362	135	10	5	0	0
93	0.278	130	10	6	1	1
118	0.338	131	12	5	1	0
109	0.338	139	10	13	1	0
111	0.352	135	9	8	1	0
116	0.356	136	7	9	0	0
114	0.354	133	17	8	1	0
118	0.355	137	7	7	1	0
117	0.364	134	12	7	0	0
99	0.306	133	10	8	0	0
113	0.372	131	9	6	1	0
112	0.338	138	8	5	0	0
126	0.385	132	13	6	1	0
97	0.3	134	11	8	1	0
113	0.341	137	11	8	0	0
101	0.296	137	10	9	1	0
118	0.358	134	8	6	1	0
132	0.395	129	15	4	0	0
107	0.312	137	8	8	1	0
107	0.32	132	10	6	1	0
107	0.325	129	11	6	1	0
117	0.343	136	8	8	1	0
116	0.345	140	14	8	1	1
121	0.374	138	11	10	1	0
118	0.353	137	9	9	1	0
92	0.282	130	42	11	1	0
137	0.41	133	10	6	1	0
140	0.415	133	8	5	1	0
126	0.366	132	17	5	1	0
102	0.315	135	8	7	1	0
119	0.366	133	8	6	1	0
109	0.318	131	8	4	1	0
112	0.336	131	9	6	0	0
113	0.33	134	10	8	1	0
105	0.315	133	11	6	0	0
114	0.345	136	13	5	1	0
117	0.342	135	11	7	0	0
115	0.347	138	12	8	1	0
120	0.35	125	12	6	1	0
107	0.326	137	8	10	1	0
115	0.335	136	9	10	1	0
118	0.366	133	8	4	0	0
117	0.335	135	7	6	0	0
105	0.347	137	9	10	1	1
128	0.377	133	10	5	1	0
118	0.34	135	11	6	0	0
107	0.325	138	8	7	0	0
109	0.34	135	12	4	1	0
113	0.339	135	7	5	0	0
124	0.373	127	12	5	1	0
125	0.371	138	12	6	0	0
112	0.335	133	12	7	1	0
115	0.361	136	9	7	1	0
86	0.273	133	14	4	1	0
101	0.32	136	9	7	0	0
119	0.313	136	6	11	1	0
132	0.385	133	12	6	0	0
121	0.363	137	9	6	1	0
114	0.344	134	13	8	0	0
103	0.318	133	8	7	1	0
124	0.383	134	11	5	0	0
116	0.352	136	9	7	1	0
127	0.367	135	8	9	1	0
119	0.351	133	12	6	0	0
117	0.348	134	11	8	0	0
138	0.41	129	7	8	0	0
121	0.366	137	6	5	0	0
105	0.314	137	8	9	0	0
85	0.268	139	12	7	1	0
119	0.357	134	11	6	0	0
106	0.319	136	9	7	1	0
96	0.283	137	8	9	0	0
109	0.313	134	12	11	0	0
115	0.338	132	14	8	0	0
117	0.357	133	9	5	1	0
103	0.299	136	9	6	0	0
113	0.344	138	8	8	0	0
94	0.28	131	19	2	1	0
111	0.318	137	10	6	0	0
105	0.329	134	15	4	1	1
120	0.357	133	10	7	1	0
108	0.337	139	9	7	1	0
102	0.33	137	8	11	0	0
116	0.365	133	21	3	1	0
124	0.369	137	12	6	1	0
122	0.37	135	10	7	0	0
117	0.348	139	12	6	1	0
114	0.351	132	9	6	0	0
123	0.369	136	8	7	1	0
131	0.396	134	11	8	0	0
106	0.336	139	7	7	0	0
123	0.37	137	9	6	1	0
100	0.303	134	6	9	0	0
114	0.348	135	8	4	0	0
101	0.312	135	11	6	1	0
96	0.296	138	22	7	1	0
99	0.295	133	26	13	0	0
120	0.364	134	17	12	1	0
116	0.334	138	17	7	1	0
118	0.347	134	9	6	0	0
106	0.313	135	8	6	0	0
114	0.356	133	15	3	1	0
122	0.366	122	10	6	0	0
111	0.319	133	7	8	1	0
105	0.317	139	7	9	0	0
110	0.334	139	6	12	1	0
109	0.337	136	8	8	1	0
107	0.334	138	14	7	1	0
103	0.323	136	26	4	1	0
102	0.311	132	10	6	1	0
118	0.379	134	10	6	0	0
99	0.297	131	10	9	1	0
103	0.317	136	9	7	0	0
85	0.241	122	23	9	0	0
127	0.385	135	13	6	0	0
108	0.327	136	10	6	0	0
120	0.356	135	15	5	0	0
99	0.32	136	8	11	1	0
118	0.344	131	11	7	1	0
100	0.321	135	9	6	0	0
124	0.367	138	5	3	1	0
113	0.356	135	7	5	1	0
114	0.344	139	14	7	0	0
113	0.347	132	8	5	0	0
129	0.39	136	9	6	1	0
111	0.336	137	14	7	1	0
107	0.324	134	11	5	1	0
111	0.322	134	11	5	1	0
101	0.309	132	9	6	0	0
93	0.274	132	8	4	1	0
114	0.335	138	8	6	1	0
90	0.29	136	8	7	1	0
107	0.329	141	8	8	0	0
81	0.243	132	24	5	0	0
118	0.382	136	13	8	1	0
114	0.368	135	9	5	1	0
98	0.297	136	12	6	0	0
113	0.326	134	10	4	1	0
109	0.348	133	11	6	1	0
109	0.329	139	14	8	1	0
114	0.35	134	9	4	1	0
117	0.361	137	9	5	1	0
105	0.333	133	10	7	0	0
120	0.355	138	10	7	0	0
111	0.344	138	8	8	0	0
94	0.291	136	13	7	1	0
128	0.363	133	9	6	1	0
112	0.347	136	12	8	0	0
109	0.339	136	10	5	0	0
104	0.312	133	10	7	0	0
101	0.323	137	10	7	0	0
82	0.273	134	11	7	1	0
100	0.323	134	10	6	1	0
112	0.353	135	12	8	0	0
91	0.296	134	18	8	1	0
104	0.325	133	14	6	1	0
105	0.295	132	11	9	0	0
104	0.334	135	9	7	1	0
104	0.332	139	9	7	0	0
100	0.316	139	10	6	1	0
90	0.279	138	10	8	1	0
103	0.321	136	14	5	1	0
121	0.354	133	10	8	1	0
101	0.293	136	9	10	1	0
129	0.371	133	16	3	1	0
95	0.296	132	16	8	1	0
116	0.349	140	9	7	1	0
109	0.328	138	9	8	1	0
108	0.313	135	8	6	0	0
107	0.312	132	13	6	0	0
93	0.282	135	14	5	0	0
71	0.223	139	8	10	0	0
105	6.318	137	9	5	1	0
110	0.318	136	8	7	1	0
123	0.389	136	11	10	0	0
118	0.352	136	10	6	1	0
112	0.345	138	7	5	1	0
135	0.415	133	10	4	1	0
112	0.355	135	50	1	1	0
103	0.304	138	8	9	1	1
109	0.352	139	9	10	1	0
120	0.37	140	8	3	1	0
127	0.389	137	11	7	1	0
135	0.409	134	10	5	1	0
87	0.259	139	10	3	1	0
115	0.342	139	10	7	1	0
110	0.335	133	8	8	0	0
120	0.346	141	5	8	0	0
116	0.34	134	12	6	0	0
112	0.338	132	12	5	1	0
96	0.288	136	10	11	1	0
106	0.309	133	10	7	0	0
112	0.33	134	7	4	1	0
132	0.391	139	7	7	1	0
93	0.283	137	9	5	1	0
109	0.33	137	10	7	1	0
107	0.319	139	8	8	1	0
142	0.419	132	8	6	0	0
106	0.337	137	8	8	0	0
114	0.346	136	8	7	0	0
117	0.339	137	8	8	0	0
104	0.289	141	10	7	0	0
114	0.321	137	4	5	1	0
97	0.291	134	10	2	1	0
110	0.333	137	7	5	1	0
114	0.34	135	9	5	0	0
111	0.322	129	11	5	0	0
123	0.372	135	2	6	0	0
127	0.362	137	8	6	0	0
108	0.33	141	8	7	0	0
115	0.326	133	10	7	1	0
111	0.322	137	12	3	1	0
115	0.351	135	10	7	0	0
113	0.333	133	9	5	1	0
127	0.38	134	20	4	0	1
124	0.38	136	8	4	1	0
100	0.306	138	7	8	0	0
114	0.328	132	28	2	1	0
124	0.376	141	6	6	1	0
96	0.295	134	9	5	0	0
116	0.334	137	6	4	1	0
110	0.327	137	6	9	1	0
118	0.353	139	14	4	1	0
116	0.351	137	17	1	1	0
112	0.345	134	7	6	1	0
105	0.316	130	17	8	0	0
105	0.31	136	13	5	1	0
121	0.347	130	9	4	1	0
95	0.284	132	11	6	1	0
99	0.304	135	9	5	1	0
101	0.303	136	13	5	0	0
107	0.241	136	13	5	0	0
106	0.322	134	10	5	1	0
108	0.314	131	10	6	0	0
105	0.333	134	14	3	0	0
85	0.252	136	11	5	0	0
122	0.343	137	9	7	1	0
141	0.423	138	12	4	0	0
112	0.327	126	14	4	1	0
120	0.351	134	11	5	1	0
94	0.275	131	13	4	0	0
116	0.332	132	15	4	1	0
123	0.371	136	9	4	1	0
128	0.366	137	6	6	1	0
119	0.364	135	7	5	1	0
103	0.3	141	8	4	0	0
96	0.282	138	10	8	1	0
110	0.319	131	10	5	1	0
114	0.337	138	9	6	1	0
113	0.329	135	12	7	1	0
112	0.332	138	9	7	1	0
119	0.368	133	12	5	1	0
116	0.347	137	12	7	1	1
104	0.326	137	8	5	0	0
109	0.34	134	7	8	1	0
127	0.386	133	13	5	1	0
96	0.347	134	23	5	0	0
116	0.36	139	5	2	1	0
112	0.348	136	8	4	0	0
122	0.372	139	8	5	0	0
101	0.283	137	13	5	1	0
120	0.378	135	12	5	0	0
115	0.348	140	8	16	1	0
122	0.365	136	13	2	0	0
115	0.317	139	9	4	1	0
90	0.272	139	10	11	1	1
195	0.265	133	11	6	0	0
120	0.358	136	11	6	0	0
104	0.322	136	15	11	0	0
107	0.307	135	12	15	1	0
95	0.286	136	13	8	1	0
122	0.275	138	9	5	1	0
132	0.396	140	11	8	1	0
114	0.346	139	12	5	0	0
112	0.34	135	9	5	1	0
107	0.325	134	10	4	1	0
114	0.358	134	8	5	1	0
124	0.391	134	9	5	1	0
103	0.304	134	9	5	0	0
100	0.291	137	12	8	0	0
105	0.328	137	10	11	0	0
118	0.362	134	8	5	0	0
128	0.364	130	13	5	1	0
113	0.347	139	8	6	0	0
111	0.327	129	10	5	1	0
94	0.285	135	12	8	1	0
110	0.349	138	18	4	1	0
103	0.302	138	11	4	1	0
106	0.312	127	10	7	0	0
117	0.339	134	12	5	0	0
120	0.358	136	7	7	0	0
111	0.334	137	7	5	1	0
120	0.352	132	11	4	0	0
115	0.338	136	19	8	1	0
118	0.353	137	19	1	1	0
111	0.328	140	12	6	1	0
117	0.337	130	9	3	1	0
110	0.335	137	9	6	0	0
110	0.338	134	30	1	1	0
110	0.337	134	13	3	0	0
108	0.344	135	35	16	0	0
111	0.325	133	10	5	0	0
107	0.325	137	8	7	1	0
111	0.334	136	10	7	0	0
111	0.327	139	8	10	1	0
105	0.313	140	21	17	0	1
68	0.227	137	21	10	0	0
113	0.361	137	19	5	1	0
102	0.304	136	9	7	0	0
115	0.35	136	10	5	1	0
112	0.322	135	10	8	1	0
120	0.346	139	12	5	1	0
116	0.335	139	18	7	1	0
109	0.341	140	13	7	0	0
114	0.337	135	13	6	0	0
107	0.356	136	13	8	0	0
142	0.422	137	15	12	1	1
109	0.323	135	9	7	1	0
115	0.321	134	11	6	1	0
109	0.333	133	12	5	0	0
128	0.367	136	6	3	1	0
113	0.341	134	10	5	1	1
104	0.322	136	8	8	0	0
112	0.351	131	20	5	1	0
128	0.391	136	13	6	1	0
115	0.343	136	8	12	1	0
121	0.343	133	8	8	1	0
110	0.321	133	11	6	0	0
136	0.399	136	10	8	1	0
110	0.332	134	8	5	1	0
101	0.335	133	14	4	0	0
111	0.346	137	13	6	1	0
128	0.39	137	9	10	0	0
108	0.318	138	8	9	1	0
119	0.354	130	10	6	1	0
107	0.319	134	11	6	0	0
120	0.35	136	9	5	1	0
101	0.319	137	20	4	0	0
110	0.337	132	15	7	0	0
116	0.349	139	14	8	0	0
116	0.349	139	13	7	0	0
91	0.276	138	11	6	1	0
113	0.34	132	10	5	1	0
123	0.402	134	10	6	1	0
114	0.334	138	22	5	1	0
126	0.384	136	18	5	1	0
130	0.379	135	10	2	0	0
116	0.355	136	9	5	1	0
118	0.342	133	9	6	0	0
108	0.323	134	11	8	1	0
86	0.273	136	16	6	1	0
128	0.4	135	6	7	1	0
123	0.365	134	11	5	1	0
103	0.296	135	6	5	1	0
120	0.351	135	12	6	1	0
119	0.342	136	10	6	1	0
115	0.358	137	8	5	1	0
93	0.289	134	6	5	0	0
107	0.316	132	11	6	0	0
115	0.342	136	10	5	0	0
104	0.315	136	13	8	1	0
122	0.379	135	6	6	0	0
124	0.368	137	10	6	1	0
114	0.332	138	12	10	1	0
104	0.309	133	10	5	0	0
116	0.365	140	6	7	0	0
98	2.95	136	6	3	0	0
123	0.374	136	8	10	1	0
105	0.314	136	13	17	1	0
94	0.263	133	10	8	1	0
113	0.359	138	14	6	1	1
100	0.307	134	6	6	1	0
109	0.321	132	8	9	1	0
94	0.272	136	10	5	0	0
115	0.35	136	13	9	1	0
105	0.313	133	10	6	0	0
122	0.362	135	7	12	1	0
97	0.293	132	10	8	0	0
103	0.316	137	12	9	0	0
99	0.292	140	8	8	1	0
114	0.332	133	9	6	1	0
114	0.338	139	10	6	0	0
99	0.323	136	12	9	1	0
105	0.33	133	9	7	1	0
106	0.321	132	11	5	1	0
109	0.334	135	9	5	1	0
112	0.322	135	8	5	0	0
111	0.337	128	11	6	1	0
120	0.366	133	10	5	1	0
109	0.324	135	12	6	1	0
122	0.372	132	29	7	1	0
99	0.293	136	19	6	1	0
114	0.346	136	9	4	1	0
116	0.344	134	11	7	1	0
108	0.322	135	9	5	0	0
90	0.309	137	12	12	1	0
108	0.338	137	8	5	0	0
125	0.398	135	9	6	1	0
96	0.289	139	8	7	1	0
128	0.381	136	8	7	0	0
104	0.326	142	9	7	1	0
110	0.343	139	9	6	0	0
114	0.34	137	13	6	1	0
117	0.348	136	10	10	0	0
121	0.364	132	9	8	0	0
112	0.358	136	7	6	1	0
111	0.318	132	8	8	0	0
118	0.354	137	9	8	0	0
125	0.361	130	23	4	1	0
109	0.327	135	11	6	1	0
113	0.326	139	10	8	1	0
112	0.34	135	9	12	1	0
128	0.397	138	10	5	0	0
126	0.359	135	15	10	1	0
110	0.332	134	8	7	0	0
106	0.323	136	11	5	0	0
120	0.37	130	7	10	0	0
126	0.369	137	11	8	1	0
106	0.327	136	11	5	0	0
107	0.327	137	6	8	1	0
102	0.302	137	6	6	1	0
117	0.354	137	14	6	1	0
119	0.361	137	11	6	1	0
118	0.347	134	9	8	1	0
96	0.299	134	9	7	0	0
120	0.358	134	10	8	0	0
91	0.272	135	11	10	0	0
95	0.288	135	18	12	1	0
116	0.368	140	8	8	0	0
115	0.357	138	9	6	0	0
116	0.344	135	10	7	1	0
116	0.364	135	8	5	1	0
132	0.387	135	11	5	0	0
110	0.351	133	9	9	0	0
120	0.368	136	11	6	0	0
102	0.302	132	10	4	0	0
115	0.362	138	9	7	0	0
80	0.253	136	11	11	1	0
104	0.325	132	8	5	0	0
114	0.346	139	13	9	0	0
118	0.367	137	13	11	0	0
110	0.32	134	9	5	1	0
137	0.413	135	10	6	1	0
105	0.315	139	10	7	0	0
102	0.313	137	18	1	0	0
106	0.322	135	9	7	1	0
114	0.34	137	8	6	0	0
118	0.364	133	7	8	1	0
101	0.299	137	8	8	1	0
101	0.322	136	12	6	0	0
91	0.283	136	10	7	0	0
109	0.336	133	11	6	1	0
107	0.327	137	10	11	1	0
118	0.362	134	10	6	0	0
117	0.343	131	8	6	0	0
101	0.3	135	9	5	1	0
118	0.383	133	10	5	1	0
114	0.326	137	13	8	1	0
118	0.359	136	9	9	1	0
113	0.354	136	7	11	1	0
112	0.324	139	18	10	0	0
114	0.368	133	7	4	1	0
99	0.31	135	9	5	1	0
111	0.33	132	10	8	1	0
105	0.318	136	8	6	0	0
124	0.367	134	9	6	1	0
113	0.35	134	24	5	1	0
124	0.395	134	10	6	1	0
125	0.391	134	11	7	0	0
109	0.325	138	12	8	0	0
104	0.319	138	11	6	0	0
114	0.344	130	11	6	1	0
107	0.328	135	9	8	0	0
110	0.318	137	8	6	1	0
107	0.323	135	10	8	1	0
108	0.31	136	13	4	0	0
126	0.361	137	11	7	0	0
108	0.33	144	8	13	1	0
103	0.31	135	9	5	1	0
117	0.362	136	10	5	1	0
123	0.361	138	7	9	1	0
112	0.333	136	12	7	1	0
112	0.338	137	8	6	0	0
98	0.28	139	10	8	0	0
119	0.373	135	16	3	0	0
115	0.352	138	8	5	0	0
87	0.266	140	9	13	1	0
129	0.382	129	9	9	0	0
101	0.334	135	9	6	0	0
112	0.329	138	11	7	1	0
108	0.345	137	8	11	0	0
112	0.329	136	16	8	0	0
116	0.378	134	9	5	1	0
114	0.333	136	9	6	1	0
110	0.322	134	13	5	0	0
106	0.315	135	4	8	0	0
117	0.342	135	13	9	1	0
108	0.33	134	10	9	1	0
99	0.31	137	14	6	1	0
115	0.346	135	10	7	0	0
103	0.322	137	8	5	0	0
107	0.327	136	7	6	0	0
124	0.38	137	12	12	1	0
125	0.385	141	11	8	0	0
116	0.362	135	22	3	1	0
109	0.322	138	6	9	0	0
112	0.339	137	28	4	1	1
113	0.341	138	12	7	1	0
106	0.312	133	8	6	0	0
115	0.351	137	5	6	0	0
115	0.344	136	21	17	0	0
106	0.316	141	10	10	1	0
110	0.329	136	6	6	0	0
123	0.381	138	8	5	1	0
174	0.51	136	10	2	1	0
124	0.368	135	13	8	1	0
105	0.311	130	12	6	1	0
124	0.355	133	18	5	0	0
83	0.265	137	18	3	1	0
120	0.366	133	14	7	0	0
117	0.352	140	11	7	0	0
111	0.334	135	10	6	1	0
109	0.319	134	7	10	0	0
67	0.196	134	19	4	0	0
116	0.339	140	12	4	1	0
116	0.344	128	12	3	0	0
112	0.369	134	14	3	1	0
93	0.297	136	17	8	0	0
105	0.339	134	12	7	0	0
120	0.366	133	11	3	1	0
109	0.336	137	8	6	1	0
110	0.329	137	8	7	0	0
126	0.367	132	7	7	1	0
107	0.325	139	9	8	0	0
105	0.324	132	9	6	1	0
116	0.351	138	12	10	1	0
125	0.403	134	29	7	1	0
110	0.332	131	9	6	0	0
106	0.32	138	8	7	0	0
117	0.352	136	7	6	0	0
101	0.3	135	10	7	1	0
122	0.384	140	10	7	1	0
116	0.359	138	16	15	1	0
100	0.289	135	17	3	0	0
115	0.371	136	11	4	1	0
106	0.345	134	17	10	1	0
124	0.373	135	11	6	1	0
109	35	132	12	7	1	0
115	39	131	9	5	1	0
102	30	134	8	5	0	0
113	35	135	16	4	0	0
111	35	133	7	4	0	0
100	33	126	15	8	0	0
132	39	131	8	5	1	0
104	33	137	11	6	0	0
112	43	131	10	6	0	0
116	33	135	6	3	0	0
137	41	128	18	4	1	0
106	35	138	8	5	0	0
109	32	133	15	5	1	0
112	40	132	10	6	1	0
108	33	136	13	7	1	0
125	36	137	12	5	1	0
116	31	131	15	5	0	0
107	36	134	8	7	0	0
122	37	133	9	5	0	0
107	36	138	13	4	1	0
90	31	134	10	5	0	0
111	36	136	5	6	1	0
101	34	135	7	4	1	0
105	32	137	10	6	1	0
112	36	132	9	8	0	0
127	36	132	9	5	1	0
86	27	132	11	5	1	0
103	33	135	7	5	1	0
107	33	139	9	12	0	0
123	37	134	10	6	1	0
111	35	132	12	4	1	0
95	30	136	13	7	0	0
121	39	137	14	7	1	0
111	39	131	9	5	1	0
124	39	135	10	8	1	0
103	33	135	9	5	1	0
114	34	136	5	5	0	0
116	39	126	9	5	1	0
114	32	130	9	8	1	0
128	41	136	15	4	1	0
122	36	139	7	7	0	0
119	35	131	9	8	1	0
126	41	138	7	9	0	0
101	37	137	7	7	0	0
107	35	133	9	5	1	0
124	39	135	10	5	1	0
109	37	130	14	5	1	0
131	42	137	6	8	0	0
110	32	137	9	7	1	0
116	38	136	16	6	1	0
93	30	130	8	6	1	0
124	34	134	8	4	1	0
114	37	138	7	5	1	0
110	37	140	7	8	1	0
120	37	136	17	5	1	0
119	38	136	8	5	1	0
117	37	137	6	4	1	0
119	37	135	9	6	0	0
130	36	133	12	3	0	0
98	30	134	10	6	0	0
110	35	133	10	5	1	0
122	38	136	7	5	0	0
121	40	131	7	8	1	0
127	37	135	13	6	0	0
96	32	136	7	8	1	0
110	33	126	10	5	1	0
113	38	138	8	8	1	0
117	30	134	11	6	1	0
113	34	132	8	5	0	0
100	35	135	9	8	1	0
107	31	134	6	6	0	0
98	35	138	6	7	1	0
106	37	133	10	5	0	0
130	39	139	6	6	1	0
105	34	139	7	7	1	0
119	36	137	11	6	1	0
105	34	138	8	6	0	0
106	35	137	11	5	1	0
88	27	135	10	6	1	0
99	33	137	9	7	0	0
102	33	134	9	5	1	0
105	35	132	10	5	0	0
110	36	134	7	7	1	0
117	36	138	7	5	0	0
127	38	137	9	6	0	0
118	36	134	8	6	0	0
102	32	139	11	5	0	0
120	36	138	7	6	1	0
100	35	135	8	6	1	0
94	25	129	28	6	1	1
109	35	137	7	16	1	0
125	34	135	12	5	1	0
127	45	133	7	6	1	0
110	30	137	7	7	0	0
116	38	140	7	7	1	0
120	36	131	16	5	0	0
113	35	136	15	6	0	0
120	34	138	8	10	1	0
108	34	138	14	6	1	0
117	34	138	11	6	1	0
95	29	134	11	7	0	0
109	37	133	10	5	1	0
110	35	137	19	9	1	0
118	39	136	10	6	1	1
115	36	129	9	8	1	0
105	33	135	8	7	1	0
111	38	134	8	5	1	0
118	36	139	11	6	1	0
123	40	132	16	5	1	0
115	34	137	7	5	1	0
102	33	135	13	6	1	0
124	35	136	14	3	1	0
107	28	136	9	5	0	0
119	36	137	11	3	0	0
116	37	137	8	6	0	0
111	34	136	8	4	1	0
115	30	134	11	4	0	0
105	33	135	13	5	0	0
120	37	132	10	4	1	0
110	35	139	8	4	1	0
99	31	135	7	6	0	0
108	35	140	12	5	0	0
116	37	132	9	2	0	0
109	35	138	8	6	1	0
100	31	138	8	3	0	0
120	34	134	8	5	1	0
95	36	140	8	6	1	0
109	33	136	10	8	0	0
129	38	135	11	7	1	0
114	34	136	15	4	0	0
82	27	134	10	7	1	0
99	28	132	15	3	1	0
131	40	138	7	10	1	0
107	33	133	7	5	1	0
100	31	135	20	7	1	0
104	34	136	10	10	1	0
118	40	133	8	4	0	0
126	30	134	7	4	0	0
129	37	133	12	3	1	0
124	39	131	10	4	1	0
93	33	135	5	9	1	0
111	35	134	9	4	0	0
127	33	134	9	6	1	0
112	35	131	10	6	0	0
93	32	136	11	6	0	0
118	40	131	9	6	1	0
116	34	139	7	7	1	0
117	39	139	11	6	1	0
121	37	134	10	5	1	0
115	35	133	11	6	1	0
128	38	136	11	7	0	0
128	41	134	10	6	1	0
126	38	136	20	6	1	0
93	0.31	135	12	5	1	0
107	32	135	14	6	1	0
111	34	134	8	5	0	0
113	35	141	18	5	1	0
96	38	133	9	6	1	0
123	38	134	13	5	0	0
101	33	131	7	7	1	0
112	34	133	11	3	1	0
125	37	135	16	3	1	0
110	35	136	7	3	1	0
118	31	136	17	7	1	0
128	39	134	9	8	1	0
115	39	134	10	7	1	0
114	34	138	10	6	0	0
112	36	137	10	4	0	0
93	30	133	8	5	0	0
95	29	134	12	5	0	0
113	33	137	7	8	0	0
123	35	137	11	7	1	0
123	38	134	12	6	0	0
111	34	133	7	4	0	0
112	37	135	7	4	1	0
125	43	141	8	7	0	0
130	43	133	10	5	1	0
118	39	139	10	7	1	0
106	34	137	9	6	1	0
107	34	136	11	6	1	1
109	34	138	7	6	0	0
115	36	133	12	5	1	0
152	42	127	9	5	1	0
117	36	135	13	6	1	0
121	41	144	11	7	0	0
121	39	130	10	6	1	0
116	33	135	8	9	0	0
120	39	133	10	6	1	0
110	38	139	17	6	0	0
[truncated: 482 more rows]
