# Supplementary material for: A predictive model for long-term coronary artery lesion risk in Kawasaki disease
Source: Front Pediatr. 2026 May 28;14:1837865. doi: 10.3389/fped.2026.1837865 (PMC13253528; doi:10.3389/fped.2026.1837865)
Supplement: Supplementary file 2 [file Supplementaryfile2.xlsx]

## Sheet: Sheet1
性别	IVIG使用情况	KD分型	住院天数	年龄（月）	身高（cm）	体重(kg)	初诊病程天数	CRP	ESR	WBC	N%	L%	NE	LY	NER	MO	EO	Hb	RDW	HCT	PLT	PDW	Fib	ALB	FAR	PA	TBIL	TG	总胆固醇	ALT	AST	D二聚体	Na	K	Ca	CKMB	CTnT	CD48+	CD3-CD19+	结局指标
1	0	1	10	24	86.933	13	6	140.98	15	20.55	82.4	13.3	16.9	2.73	6.19048	1.92	0.84	108	12.7	0.341	299	15.4	6.41	33.1	0.193656	83	7.9	1.15	4.32	111.4	35.4	1080	135	3.9	0.99	3	0.1	1.8	29.3	0
1	0	1	11	34	96.321	14.5	5	52.96	12	7.69	83.6	10.7	6.4	0.82	7.80488	0.01	0.42	113	13.3	0.355	215	15.2	6.25	35.7	0.17507	79	31.4	0.89	2.41	396.6	259.7	2470	134	3.5	1.06	1	0.06	1.4	24.1	0
1	1	1	15	8	71.814	9	5	55.57	26	15.8	80.3	15	12.69	2.37	5.35443	0.96	0.73	99	12.3	0.333	284	11.9	5.34	37.3	0.143164	67	15.9	1.48	2.83	134.5	37.7	320	135	5.2	1.13	0.5	0.09	0.9	45.4	1
0	0	1	8	42	92.163	15	7	82.7	27	20.21	75.7	16.8	15.3	3.4	4.5	0.38	1.09	117	12.6	0.363	290	11.1	6.75	35.2	0.191761	52	6.7	1.92	3.4	102.9	21	1550	133	4	1.04	2	0.02	2.6	33.6	0
1	0	1	7	17	79.482	10.5	7	54.71	20	16.73	35.1	43.4	5.87	7.26	0.80854	1.97	1.57	113	13.3	0.365	519	9.7	5.23	33	0.158485	57	2.2	2.22	3.71	15.2	21.8	2840	136	3.6	1.08	0.6	6.16	2.5	28.5	0
1	0	1	11	12	73.362	10	6	87.67	60	13.55	19.5	61.3	2.64	8.31	0.31769	0.99	1.57	105	14.6	0.328	475	10.6	5.65	35.6	0.158708	111	1.6	1.12	2.83	14.9	34.6	1480	135	4.5	1.06	1.1	0.02	3.7	15.6	0
0	0	1	8	18	84.821	11	6	48.74	25	19.16	63.6	30.3	12.19	5.81	2.09811	0.1	1.03	137	14.7	0.398	138	12.4	5.17	35.3	0.146459	65	3.2	2.08	2.26	45.2	25.6	1890	135	3.7	1.04	3.6	0.16	2	30.5	0
1	0	1	11	16	68.007	11	7	30.22	26	10.13	60.6	30.4	6.14	3.08	1.99351	0.29	0.62	109	14.3	0.33	211	15.9	4.16	40.8	0.101961	83	9.6	1.63	3.27	10.9	29.3	1230	136	4.2	1.1	1.2	0.09	2	26.6	0
1	0	1	5	15	89.632	9	7	10.57	42	17.8	52	34.3	9.26	6.11	1.51555	0.73	1.69	111	13.7	0.332	396	15.6	4.55	36.8	0.123641	78	3.2	1.45	3.05	6.7	22.8	450	136	3.6	1.04	2.7	0.04	2.4	42.3	0
1	0	1	8	100	98.266	25	8	24.46	12	7.52	68	20.3	5.11	1.53	3.33987	0.66	0.21	120	11.5	0.323	240	13.6	4.43	34.4	0.128779	72	4.5	2.11	2.93	9.1	10.9	550	126	3	1.02	0.7	0.05	2	44.6	0
0	0	1	7	43	81.85	14	10	3.88	24	4.98	40.2	47.8	2	2.38	0.840336	0.15	0.43	110	12.9	0.343	527	7.8	4.03	39.5	0.102025	124	2.2	0.25	3.19	12.5	22.2	360	135	4.2	1.06	0.8	0.1	0.6	13.1	0
1	0	1	12	6	70.687	7.2	10	115.95	70	14.23	73.4	22.6	10.44	3.22	3.24224	0.01	0.53	102	13	0.334	590	9.8	6.23	36.9	0.168835	62	2.5	1.48	3.14	16.5	40.2	1190	137	4.3	1.12	1	0.03	3.3	60.6	0
1	0	0	9	79	119.489	21	2	6.7	7	10.93	62.5	23.4	6.83	2.56	2.66797	1.02	0.5	112	13.7	0.344	309	15.4	6.63	37.9	0.174934	81	3.8	0.46	3.63	11.4	28.1	1517	138	4.1	0.98	0.7	0.03	1	14.9	0
0	0	0	12	25	93.584	9.5	6	115.21	52	13.77	71.1	21.6	9.79	2.97	3.2963	0.28	0.72	106	13.2	0.328	278	10.3	6.65	37.4	0.177807	73	4.3	1.31	3.58	74.7	27	1650	134	4	1.05	0.8	0.05	2.1	38.3	0
1	0	1	11	11	66.113	10	7	30.59	50	16.09	60.3	32.2	9.7	5.18	1.87259	0.21	0.93	114	14	0.343	365	15.5	4.02	44.5	0.0903371	108	5.7	1.31	3.85	12.7	41.5	540	135	4.3	1.21	2.7	4.5	4.3	32.1	0
1	0	1	15	10	73.595	9.5	6	194.22	35	13.5	64.4	28.7	8.69	3.87	2.24548	0.15	0.76	114	17.3	0.365	306	12.1	7.83	38.6	0.20285	67	5.9	1.7	5.05	14.8	34.6	1180	132	3.3	1.03	2.3	0.03	2.3	40.6	0
1	0	1	13	11	82.787	11.5	5	51.63	6	12.96	56.2	33.9	7.28	4.39	1.65831	0.75	0.51	117	13.1	0.358	317	10.9	3.99	39.6	0.100758	84	5.8	1.44	3.56	13.5	23.6	1460	133	4.6	1.01	1	0.1	3.2	27.2	0
1	0	1	10	50	88.287	16	6	69.97	35	16.17	81.9	13.7	13.24	2.22	5.96396	0.06	0.61	113	11.9	0.332	263	9.1	5.34	37.4	0.142781	51	7.6	0.96	2.87	16.7	18.2	510	131	3.2	0.95	1	0.06	2.6	19.9	0
0	0	1	9	16	67.985	9	6	59.02	67	12.92	52.4	40.8	6.77	5.27	1.28463	0.31	0.56	94	13.4	0.3	344	15.3	5.96	33.9	0.175811	67	4.5	0.82	2.02	8.9	29.8	2515	136	4.2	1.08	2.7	12.41	2.3	20.2	0
0	0	1	9	70	112.007	22	6	46.06	9	11.19	79.6	12.7	8.91	1.42	6.27465	0.03	0.79	117	13	0.368	341	10.4	5.78	39.5	0.146329	98	12.4	0.76	2.96	87.7	115.5	620	135	4.2	1.03	0.8	0.03	1.5	18.3	0
0	0	1	8	10	79.839	8	7	127.94	51	17.3	64.5	30.2	11.16	5.22	2.13793	0.28	0.62	100	13.2	0.308	332	12.8	6.31	39.3	0.16056	77	3.3	1.9	4.09	48.5	29.4	1260	134	4.4	1.12	1.9	0.04	4.3	37.3	0
0	0	1	9	32	96.442	12.5	8	99.74	45	17.56	71.6	20.4	12.57	3.58	3.51117	0.42	0.97	110	14.4	0.314	306	10.1	6.57	35.8	0.18352	74	13.9	1.13	3.29	203.2	25.4	828	135	3.4	1.09	1.3	0.07	2.1	31.9	0
0	0	1	16	10	97.296	8	7	50.51	28	15.23	59.5	32.8	59.5	5	11.9	0.24	0.91	99	18.3	0.3	367	12.3	4.68	32.7	0.143119	112	8.5	1.89	3.72	190.5	159.5	1560	134	4.3	0.97	0.9	0.09	1.6	27.9	0
1	0	1	9	5	72.794	9	6	142.21	65	20.07	71.5	22.6	14.35	4.54	3.16079	0.14	0.98	100	12.5	0.317	520	9.8	6.65	39.4	0.168782	66	7.3	0.94	2.35	37.7	49.9	1240	134	3.7	1.08	7.7	0.07	1.6	33.7	0
1	0	1	10	9	76.912	8	6	111.5	23	17.59	64.3	26.8	11.31	4.71	2.40127	0.46	1.06	114	13.8	0.37	340	11.7	6.15	39.6	0.155303	63	7.1	1.31	3.17	38.2	66.4	950	135	3.7	1.12	1.9	0.06	2	25.8	0
0	0	0	8	63	94.759	16	8	4.71	3	10.78	50	39	5.39	4.2	1.28333	0.24	0.94	105	12.3	0.341	347	16	5.01	38.9	0.128792	119	4.2	1.59	4.33	5.8	37.3	530	139	3.5	1.03	0.9	0.03	2	23	0
1	0	1	8	19	81.487	10	7	26.29	40	14.05	60.8	27.8	8.54	3.91	2.18414	0.44	1.12	118	13.1	0.373	367	8.9	7.58	38.6	0.196373	80	5.5	0.76	3.65	22	34.8	3220	134	4.5	1.05	1.9	0.03	2.4	23	0
0	0	1	9	50	94.86	16	6	147.28	120	9.8	83	13.8	8.13	1.35	6.02222	0.11	0.2	191	14.6	0.541	143	14.8	7.14	38	0.187895	82	53.3	1.79	3.89	236.2	59.8	1640	129	3.5	1.03	0.6	0.05	4.3	40.4	0
1	0	0	8	37	84.858	13	8	180.35	15	7.43	48.2	38.2	3.58	2.87	1.24739	0.7	0.28	113	14.9	0.35	315	11.6	5.43	35.7	0.152101	90	2.1	1.92	4.01	17.2	38.3	830	139	3.6	1.01	1.6	0.02	2	25.5	0
1	0	1	10	21	75.984	11	6	176.79	78	24.9	75.2	16.7	18.72	4.16	4.5	0.25	1.72	105	12.5	0.327	366	11.3	6.84	38.3	0.17859	53	5.6	1.2	3.3	11	35.7	1530	133	4.4	1.05	24.2	0.08	2.6	29.5	0
0	0	1	10	10	80.153	9	5	127.38	23	20.61	75.1	3.63	15.48	17.6	0.879545	0.35	1.15	109	15	0.351	292	15.9	5.39	38.7	0.139276	91	1.6	1.12	3.29	14.6	25.6	1290	139	4.6	1.32	1.4	0.05	2.8	26.7	0
1	0	1	12	58	101.549	22	9	140.18	27	13.22	87	8.7	11.5	1.15	10	0.17	0.37	109	13	0.32	311	10.6	6.39	40.5	0.157778	75	25.9	0.91	3.65	423	740.7	1600	135	3.5	1.09	0.7	0.04	3.3	29.1	0
1	0	1	10	6	66.479	7.5	5	83.12	6	11.85	62.3	24.6	7.38	2.92	2.5274	0.76	0.76	104	13.1	0.334	342	11.3	3.56	30	0.118667	49	2.1	2.48	2.44	3.4	30.5	1200	131	3.3	1	1.1	0.03	3.97	22.52	1
0	0	1	9	18	65.615	10.5	5	41.86	26	12.92	56.3	31.3	7.53	4.04	1.86386	0.16	1.14	124	13.2	0.378	237	11.6	6.39	41.5	0.153976	107	4.3	1.07	3.41	84	41.6	940	134	3.9	1.06	0.9	0.03	3.2	35.6	0
1	0	1	17	15	66.062	11.5	6	101.15	55	14.82	65.3	23	9.68	3.41	2.83871	0.7	1.01	103	12.8	0.323	398	11.9	6.47	36.9	0.175339	68	6.9	1.07	3.66	82.4	78.5	830	133	4.5	1.1	3.1	0.05	2	43.7	0
1	0	1	10	29	82.403	11	6	62.75	40	14.74	8.25	34.3	56	5.06	11.0672	0.44	0.97	113	13.7	0.32	333	8.9	5.78	38.5	0.15013	112	10.7	1.6	4.01	292.3	213.7	1720	135	3.8	1.01	0.6	0.03	2.2	30.2	0
0	0	1	9	16	86.337	10	8	74.63	17	12.77	32.9	59.8	4.2	7.64	0.549738	0.52	0.38	106	12.8	0.333	327	10.7	3.53	36.8	0.0959239	90	4.3	2.51	5.02	6	38.5	2660	140	4.9	1.06	0.9	0.04	1.7	23.2	0
0	0	1	20	7	73.579	9	16	146.72	50	26.23	84.5	13.1	22.24	3.45	6.44638	0.05	0.55	98	12.9	0.298	590	15.7	5.68	39.5	0.143797	185	6.9	1.33	3.44	23.1	37.8	524	135	4.6	1.09	1.3	0.12	2.1	46.6	0
1	0	1	12	3	66.423	6	7	33.77	25	10.36	51.1	41	5.29	4.25	1.24471	0.05	0.74	108	12.3	0.33	300	11	7.891	39.4	0.200279	91	7.7	0.88	2.5	95.3	101.8	560	133	4.6	1.1	1.5	0.1	2.3	23.5	0
1	0	1	8	18	91.599	13	6	102.65	36	9.53	7.28	15.7	76.4	1.5	50.9333	0.37	0.38	102	13	0.301	241	11.2	5.07	33.7	0.150445	36	4.6	1.18	2.87	11.7	20.9	13900	131	3.5	0.98	1.1	0.29	2	19.22	0
0	0	1	12	26	96.294	12.5	6	4.15	16	12.29	66.6	25.7	8.19	3.16	2.59177	0.11	0.79	133	13.2	0.427	317	16.2	6.152	44.1	0.139501	166	8.9	1.05	3.85	13.4	32.9	488	134	4	1.01	1.9	0.06	4	33.5	0
0	0	1	8	23	78.214	10.5	9	46.6	30	16.25	10.97	21.4	67.5	3.48	19.3966	0.67	1.07	114	12.9	0.363	444	10.2	6.31	39.2	0.160969	91	3.9	1.01	2.4	13.6	23.9	1410	134	4.5	1.1	1.8	0.06	1.4	16.3	0
1	0	1	14	15	75.739	11.5	6	51.16	15	8.26	1.31	65.1	15.8	5.38	2.9368	0.85	0.69	114	12.6	0.342	264	10.4	4.27	35.1	0.121652	75	1.7	1.61	2.62	19.7	21.6	1430	140	4.4	1.13	1.9	8.87	2.4	26.7	1
1	0	0	9	37	73.23	15	6	121.17	55	13.47	9.25	22.4	68.7	3.02	22.7483	0.32	0.84	105	12.7	0.324	214	12.5	8.37	38	0.220263	57	6.6	1.12	3.61	142.8	42	60	135	4.2	0.99	0.9	12.41	1	33.4	0
1	0	0	10	3	79.911	9	7	102.68	20	13.43	7.99	34	59.5	4.57	13.0197	0.11	0.73	103	13.2	0.333	383	11.4	5.12	35.2	0.145455	66	2.4	1.11	2.51	16.9	18.3	2140	137	3.8	1.1	7.9	4.1	3.2	18.5	0
1	0	1	25	44	94.506	15	20	307	65	16.99	74.3	14.6	12.62	2.48	5.08871	0.22	1.63	104	14.1	0.311	357	16.5	5.86	27.7	0.211552	69	11.6	0.99	2.51	6.3	22.5	1240	124	3.6	1.01	0.7	0.04	0.4	23.1	0
0	0	1	10	12	79.807	8	6	80.3	15	27.09	21.1	15.6	77.9	4.23	18.4161	0.05	1.68	115	13.2	0.359	342	10.8	6	37.9	0.158311	65	28.2	2.52	4.15	45	25.8	1980	130	4.5	1.15	2.9	0.04	2.3	28	0
1	0	1	10	31	107.313	13	5	43.42	62	14.55	7.65	36.5	52.6	5.31	9.90584	0.38	1.18	111	12.7	0.337	298	10.3	6.55	39.9	0.16416	102	5.6	1.13	2.86	21.9	41.9	3300	137	3.6	1.08	13.7	0.04	2.6	19.7	0
0	0	1	12	56	103.62	18	6	131.61	100	13.81	10.33	17.1	74.8	2.36	31.6949	0.01	1.08	105	11.9	0.299	307	9.4	6.91	37.7	0.183289	72	27.9	1.13	4.17	16.4	23.3	2250	137	3	1.06	2	0.04	2.5	9.1	0
0	0	1	10	41	85.32	12	9	15.12	38	7.64	2.23	59.4	29.2	4.54	6.43172	0.24	0.6	102	13.3	0.331	320	9.1	3.36	33	0.101818	127	3.7	2.52	3.36	44.1	32.7	1260	136	4.3	1.03	2.8	0.05	0.9	13.1	0
1	0	1	12	13	77.495	10	6	21.86	35	23.12	13.39	30.7	57.9	7.1	8.15493	0.23	2.31	114	12.9	0.375	459	9.2	5.59	44	0.127045	109	6.7	1.24	3.71	9.9	20.7	940	133	4.4	1.04	0.9	0.06	1.5	9.7	0
0	0	0	12	14	77.191	8	6	78.08	12	20.06	12.18	29.9	60.7	6	10.1167	0.88	0.86	112	13.3	0.351	453	12.7	4.98	37	0.134595	92	8.5	1.87	3.33	57.2	27.3	2580	135	3.7	1.1	11.2	0.04	3.52	20.2	0
0	0	1	12	131	109.029	29	9	139.29	17	9.15	5.44	24.8	59.4	2.27	26.1674	0.23	1.19	111	11.8	0.326	234	10.4	4.41	34.6	0.127457	98	9.2	0.95	3.6	37.7	32.7	370	134	4.1	0.92	1.1	0.02	1.7	30	0
1	0	0	23	7	62.045	7	12	97.98	48	16.97	8	40.4	46.9	6.8	6.89706	1.14	0.98	92	17.1	0.28	536	10.9	7.99	37.1	0.215364	74	5.3	1.52	4.1	36.5	66.1	1590	133	5.2	1.11	2.5	5.17	1.7	25.8	1
1	0	1	9	22	95.905	10.5	5	100.22	55	14.33	12.42	11.3	86.7	1.62	53.5185	1.09	0.24	116	12.9	0.366	326	10.8	6.82	40.4	0.168812	79	6.6	1.13	3.82	29.5	30.6	970	135	3.8	1	6.1	0	1.6	50	0
1	0	1	13	49	95.282	15	9	61.17	12	11.82	79.1	15.1	9.35	1.78	5.25281	0.01	0.66	118	12.8	0.345	269	15.7	4.7	36.9	0.127371	77	9.4	0.67	2.75	80	69.9	1010	134	3.8	1.09	0.7	0.02	2.1	31.7	0
1	0	1	9	37	83.33	13.5	6	73.41	50	18.71	14.13	15.9	75.5	2.97	25.4209	0.36	1.2	112	12.6	0.332	305	10.2	6.55	35.9	0.182451	47	11.5	1.51	3.68	124.1	26.8	1050	132	3	1.14	2.1	0.07	2.4	23	0
1	0	0	6	67	117.965	21	10	109.35	49	8.49	72.3	19	6.14	1.61	3.81366	0.36	0.37	107	12.8	0.31	225	12	4.96	31.3	0.158466	65	4.3	0.96	2.79	12.5	19.6	361	135	4.6	1.04	2	0.04	1.4	12.4	0
0	0	1	8	14	89.128	9	5	59.74	46	15.48	8.44	36	54.5	5.57	9.78456	0.25	1.15	125	12.8	0.399	404	16.4	5.34	39.7	0.134509	87	4.5	1.77	3.98	9.1	27.2	2027	140	3.5	1.1	2.5	0.03	2.2	14.8	0
0	0	1	8	13	84.583	12	8	67.89	57	18.17	79.9	13.4	14.52	2.43	5.97531	0.78	0.44	112	13	0.35	364	11.1	6.57	38.7	0.169767	62	11.2	1.67	3.49	190.7	47.3	740	134	4.1	1.19	1.5	0	4.2	41.3	0
1	0	1	16	82	126.483	24.5	7	163.27	14	13.98	12.51	5.3	89.5	0.74	120.946	0.28	0.34	120	12.2	0.355	268	10.4	7.01	34.6	0.202601	46	7.3	1.36	2.5	145.3	42.6	3010	132	4	0.99	67.7	0.05	2.7	42.9	0
0	0	1	10	23	76.898	15.5	5	222.18	50	18.55	81.4	14.3	15.1	2.65	5.69811	0.09	0.67	114	12.4	0.35	216	15	7.43	37.9	0.196042	47	6.5	0.96	3.12	159.9	32	970	134	3.8	1.03	1.2	0	1.4	4.5	0
0	0	1	9	4	90.453	8.5	6	74.56	9	20.97	14.18	25.5	67.6	5.35	12.6355	0.13	1.24	102	12.2	0.31	85	12.6	3.52	32.4	0.108642	60	4.7	2.25	2.35	20.2	31	590	131	3.8	1.11	2	0.03	2.72	19.8	0
0	0	0	10	15	91.841	11	9	144.31	30	11.07	6.86	28.1	62	3.11	19.9357	0.49	0.59	99	12.9	0.318	235	12.2	7.32	34.2	0.214035	64	1.8	1.61	3.67	5.7	26.6	980	136	3.8	1.09	0.7	0.05	2.6	45.5	0
1	0	1	7	23	79.041	11.5	7	14.74	24	9.65	4.18	42.7	43.3	4.12	10.5097	0.47	0.85	119	12.3	0.342	487	11.2	4.26	36	0.118333	114	0.9	0.92	2.71	13.9	34.6	1830	138	4.2	1.03	1.6	0.05	2.1	8.5	0
0	0	1	12	9	73.276	8.5	6	72.34	55	9.56	80.7	11.9	7.71	1.14	6.76316	0.17	0.51	96	13.2	0.294	250	9.8	6.159	34.1	0.180616	74	25.8	1.41	2.89	84	60.5	830	136	3.9	1.05	2.5	0.05	3.4	52.7	0
1	0	1	12	4	62.732	8.5	5	98.99	60	14.57	57	34.8	8.3	5.07	1.63708	0.13	1.05	97	12.6	0.285	409	16.5	3.87	38.3	0.101044	74	12.8	1.01	2.86	30.7	56.2	943	134	4.3	1.02	1.3	0.02	2	27.2	0
0	0	1	8	16	86.325	9	6	31.31	20	12.36	48.2	42.7	5.96	5.28	1.12879	0.26	0.83	119	15.2	0.361	244	10.7	5.59	41.3	0.135351	124	8.6	1.15	3.86	155	92.2	670	134	3	0.99	0.6	0.03	1.8	21.1	0
0	0	0	15	22	64.896	11.5	8	18	4	14.63	72.9	19.6	10.67	2.87	3.71777	0.54	0.53	124	12.5	0.399	324	16.9	5.03	37.8	0.133069	87	6.8	0.91	3.4	8.7	28.8	590	134	3.8	1	1.1	0.04	2	20.6	0
1	0	1	12	40	110.905	15	6	121.27	31	16.11	81	12.8	13.05	2.06	6.33495	0.06	0.9	110	13.1	0.328	229	11.7	6.82	39.9	0.170927	65	10.2	0.62	3.65	6.9	18.7	2860	135	3.5	1.11	1.3	0.08	1.7	28.5	0
1	0	1	8	8	79.494	11	6	25.16	87	8.39	30.1	56.4	2.53	4.73	0.534884	0.44	0.68	98	13.3	0.301	347	20.2	5.41	34.1	0.158651	91	4.8	1.63	3.64	25.9	36.2	1590	138	4.7	1.21	4.5	3.9	1.6	22.6	0
0	0	1	16	22	70.796	10.5	7	87.71	25	13.74	71.8	24.1	9.87	3.31	2.98187	0.23	0.32	115	12	0.333	257	9	4.57	44	0.103864	102	17.3	0.8	3.37	215.6	112.4	820	131	4	1.09	0.9	0.04	4.1	34.6	0
0	0	1	9	15	71.71	11	6	81.79	42	19.69	59	29.3	11.62	5.77	2.01386	0.71	1.52	90	13.7	0.289	555	11	5.66	38.5	0.147013	42	1	1.53	3.28	7.2	34.3	2020	134	4.8	1.03	1	0.05	1.7	22.1	0
1	0	0	11	12	103.542	10	6	59.48	37	11.33	7.33	25.3	64.7	2.87	22.5436	0.58	0.56	100	18.3	0.302	422	11.5	7.11	38.6	0.184197	101	10.5	2.41	3.62	95	53.2	1570	138	3.9	1.11	1	0.07	1.5	36	0
1	0	1	7	15	89.794	11	8	21.49	40	13.67	56.3	29.3	7.7	4.01	1.9202	0.81	1.12	107	13.8	0.337	573	8.9	6.3	39.9	0.157895	111	3.2	1.29	4.18	21.7	19.4	1820	139	4.1	1.17	1.7	0.03	2.3	25.4	0
1	0	1	10	6	73.255	10	10	45.15	25	27.27	40.6	44.9	11.07	12.24	0.904412	1.91	1.77	101	13.7	0.32	461	11.4	3.93	35	0.112286	71	7.1	1.79	3.61	9.9	29.9	630	135	4.5	1.12	6.5	0.07	2.3	10.5	0
0	1	1	16	41	92.481	14.5	5	68.94	15	8.59	66.4	24.1	5.7	2.07	2.75362	0.16	0.6	107	14.6	0.337	81	17.2	5.24	38.2	0.137173	77	15.6	1.75	3.06	26.9	33.7	2830	131	4.2	1.04	0.5	0.08	2.4	45	0
1	0	1	10	45	90.648	15	6	36.56	29	9.17	54.3	37.6	4.98	3.45	1.44348	0.32	0.4	113	12.4	0.33	234	13.9	6.3	36	0.175	107	6.1	0.78	3.44	7.5	19	920	137	3.4	1.05	1.1	0.03	1.8	21.9	0
1	1	1	13	23	77.34	11.5	10	40.21	50	15.28	69.7	24.1	10.65	3.68	2.89402	0.23	0.7	105	12.9	0.32	473	9.6	4.55	33.7	0.135015	95	4.5	1.27	3.5	6.7	18	506	136	3.5	1.07	0.6	0.04	1.8	38.8	0
1	0	1	9	5	77.892	8.5	6	31.75	35	12.23	52.7	42.4	6.45	5.19	1.24277	0.01	0.57	116	14	0.376	411	10.3	5.19	38.8	0.133763	122	6.9	1.54	2.91	14.5	28.7	820	135	4.4	1.05	1.7	0.04	1.5	28	0
1	0	1	12	6	73.402	10	5	123.32	7	5.16	60.9	14.5	3.14	0.75	4.18667	0.35	0.9	110	14.1	0.357	182	11.4	4.49	29.8	0.150671	84	11.5	0.65	1.81	15.7	16.8	210	136	3.2	1.09	1.4	0.04	3.7	52.4	0
1	0	1	12	78	107.943	18.5	7	154.6	73	18.2	94.5	3.2	17.2	0.58	29.6552	0.02	0.4	125	12.7	0.361	264	15.7	7.43	41.2	0.18034	84	10.2	0.74	3.59	15.1	24.6	1180	128	4.7	1.09	1.1	0.02	2.3	33.1	0
1	0	1	13	4	64.888	7	6	182.57	47	11.13	64	28.8	7.12	3.21	2.21807	0.09	0.67	113	12.5	0.363	312	12.2	4.34	36.2	0.11989	63	9.4	0.96	2.33	31.8	49.6	1230	132	4.7	1.08	3.8	0.04	1.3	24.1	0
1	0	1	10	77	124.161	29	6	249.08	37	22.75	69.8	20.6	15.88	4.69	3.38593	0.02	2.07	122	14.2	0.377	184	13.6	6.82	36.9	0.184824	46	4.4	1.39	3.49	23.9	33.2	800	130	4.3	0.97	1.3	0.05	0.6	18.3	0
1	0	1	11	6	90.823	9.8	5	165.33	40	26.91	75.7	17.9	20.37	4.82	4.22614	0.06	1.59	117	13.9	0.368	318	13.8	5.7	41.7	0.136691	78	8.8	1.27	2.84	19.7	47	1250	136	4	1.2	2.1	0.05	1	34.7	0
0	0	0	5	16	83.87	9	6	44.95	60	9.03	55.1	37.3	4.96	3.37	1.47181	0.3	0.38	111	13.2	0.316	368	12.4	5.74	44.8	0.128125	101	3.9	1.33	4.61	15	32.9	1896	138	3.7	1.15	3.6	0.05	1.8	6.2	0
1	0	0	18	4	74.141	9	8	119.76	53	21.01	81.1	10.2	17.04	2.14	7.96262	0.02	1.81	100	13.1	0.306	363	10.9	7.95	37.4	0.212567	64	10	1.16	2.78	24.2	28.6	460	133	3.7	1.09	2.6	0.08	4	50.1	0
1	0	1	8	33	105.65	14	7	62.1	65	9.22	66.3	23.6	6.11	2.18	2.80275	0.63	0.3	104	14.3	0.289	571	9.4	4.68	34.8	0.134483	69	4.7	1.71	4.48	21.7	21.6	1090	136	4.3	1	0.8	0.06	3.8	22.5	0
1	0	1	10	10	82.228	10	6	16.9	52	12.32	62.7	25.6	7.72	3.15	2.45079	0.55	0.86	112	13.2	0.324	289	10.6	5.21	64.9	0.0802773	134	6.3	1.03	3.65	11.8	21.3	1130	137	4.8	1.2	2.4	0.04	5.5	34	0
1	0	1	9	25	64.672	10	6	27.94	9	9.6	6.4	27.2	66.1	2.61	25.3257	0.11	0.53	105	12.3	0.311	186	8.6	4.66	39.7	0.11738	82	9.2	0.68	3.53	7.5	24.6	510	135	3.9	1.02	7.6	0.05	1.6	44.2	0
1	0	0	11	24	77.24	12	7	50.68	55	12.96	5.5	41.2	42.3	5.34	7.92135	0.92	1.21	101	12.5	0.313	244	11.4	6.07	40.4	0.150248	79	3.9	1.08	3.21	18.5	25.4	280	137	3.9	1.09	1.7	4.67	4.4	24.7	0
1	0	1	8	25	87.592	13	7	119.64	35	22.64	15.2	24.5	67.2	5.55	12.1081	0.68	1.13	113	12.6	0.349	525	8.9	6.46	40.1	0.161097	67	5	0.8	3.58	13.2	18.3	2220	131	4.8	0.99	1.7	0.04	1.83	40.6	0
1	0	1	16	18	79.971	11	8	134.14	52	13.57	59.3	27.9	8.05	3.79	2.12401	0.58	1.13	119	14	0.37	299	10	6.63	39.3	0.168702	61	3.8	1.19	3.87	12.8	30.3	660	131	3.3	1.03	6.5	0.06	3.5	32.1	1
1	0	1	11	70	105.28	23	6	137.27	35	15.32	75.4	14	11.55	2.14	5.3972	0.35	1.26	108	13.5	0.326	242	13.3	7.66	38.6	0.198446	59	8.6	0.81	2.94	21.4	47.9	780	135	3.7	1.05	2.6	4.14	1.3	16.1	1
1	0	1	20	12	74.54	11	6	74.56	56	20.09	59.8	29.3	12.01	5.89	2.03905	0.26	1.93	99	13.8	0.305	471	15.3	5.97	33.6	0.177679	70	6	0.93	3.16	187.4	42.7	2210	139	4	1.13	0.6	3.1	1.1	17.7	0
1	0	1	11	17	90.579	11.5	5	119.72	29	10.37	7.8	18.7	75.5	1.94	38.9175	0.2	0.38	102	16	0.313	303	12.1	5.13	33.8	0.151775	73	36.9	1.02	2.39	65.4	34.6	1130	132	4.3	1.06	0.8	0.02	2.6	22.6	0
1	0	1	11	26	91.054	11	6	233.68	25	13.75	88.5	7.8	12.17	1.07	11.3738	0.39	0.12	96	14.1	0.282	204	11.4	6.07	28.6	0.212238	57	32.6	1.29	1.9	81.5	23.9	2520	129	3.1	1.02	0.8	0.05	4.1	50	0
0	0	1	9	28	81.329	14	7	26.97	21	15.14	58.8	29.2	8.9	4.42	2.01357	0.51	1.24	121	11.9	0.373	427	10.6	5.92	39	0.151795	109	4.9	1.08	4.41	32.9	61.1	2070	134	4.6	1.03	1.4	0.08	1.8	24.3	0
1	0	0	12	9	58.86	10	14	202.39	73	29.25	52.1	31.2	15.24	9.13	1.66922	0.47	4.33	107	12.9	0.347	556	8.8	6.07	35.9	0.169081	109	5.2	1.62	3.83	18.2	32.3	1100	136	4	1.09	0.9	0.04	3.2	10.6	0
1	0	1	8	18	86.116	12.5	7	87.41	15	19.17	12.36	23	64.5	4.41	14.6259	1.28	1.05	110	13.7	0.343	362	12.2	4.57	35.6	0.128371	65	3.9	1.31	2.66	66.2	34.4	2310	135	3.4	1.07	4.6	0.04	2.5	20.6	0
1	0	1	2	6	87.356	8	4	112.72	40	19.41	89.1	7.2	17.29	1.4	12.35	0.04	0.64	111	13.3	0.342	339	10.9	5.47	38.5	0.142078	78	6.3	0.77	2.56	18.4	27.8	940	128	3.3	1.05	3	0.05	3.5	40.9	0
1	0	1	11	11	83.057	9.5	6	41.2	40	18.98	9.4	41.9	49.5	7.95	6.22642	0.49	1.1	118	12.8	0.342	470	10.4	7.01	44.9	0.156125	113	4.2	1.44	5.13	21	41.8	900	137	4.6	1.19	0.9	0.07	1.9	21.8	0
1	0	0	13	14	61.328	10	9	19.8	20	9.07	34.4	54.1	3.12	4.91	0.635438	0.18	0.85	123	12.8	0.367	505	9.9	4.19	39.3	0.106616	90	2	1.2	4.65	11.8	36.3	530	136	3.9	1.06	1	5.46	2.8	25.7	0
1	0	1	12	24	90.018	12	5	133.37	25	11.76	73.8	21.8	8.68	2.56	3.39062	0.24	0.21	122	13.6	0.356	82	21	3.571	34	0.105029	47	3.8	1.12	2.53	53	32	1200	134	4.1	1.07	2.1	0.1	5.7	26.2	0
0	0	1	15	11	71.628	10	7	13.14	35	12.95	6.72	34.8	51.9	4.51	11.5078	0.82	0.89	116	13.7	0.36	427	10	6	44.1	0.136054	108	2.8	1.79	4.48	10	24.2	900	136	4.3	1.05	0.6	0.04	3.5	7.9	0
0	0	0	22	16	68.993	11.5	15	49.03	35	13.52	48.1	38.3	6.5	5.18	1.25483	0.76	1.01	109	13.2	0.333	573	9.1	6.91	34.7	0.199135	135	3.7	1.51	3.57	7.4	21.7	1550	139	3.8	1.15	0.6	0.04	2	18.8	0
1	0	1	13	20	82.492	10.5	7	191.93	15	12.6	9.3	21.1	73.8	2.66	27.7444	0.01	0.62	117	13.2	0.358	244	11.1	6.14	40.9	0.150122	106	9.1	0.73	3.47	15.1	38.7	1750	132	3.7	1.06	20.75	0.02	2.1	37.8	1
1	0	1	10	17	78.045	12	6	24.6	46	8.43	5.2	25.3	61.7	2.13	28.9671	0.5	0.57	130	12.5	0.397	229	15.7	4.39	43.9	0.1	89	5.3	1.54	3.69	26.4	26.9	640	132	4.1	1.09	1	0.03	3.1	31.8	0
1	0	1	9	28	91.21	14	5	67.56	11	18.49	15.31	12.4	82.8	2.29	36.1572	0.2	0.63	119	12.5	0.371	410	9.3	5.41	36.5	0.148219	82	17.3	1.98	3.83	374	176.9	900	137	3.2	1.03	0.8	0.05	2.5	36.1	0
1	0	1	11	20	81.145	13	7	0.43	2	5.78	29.4	58.1	1.7	3.36	0.505952	0.25	0.46	107	12.5	0.326	242	16.3	6.52	40.8	0.159804	117	5.6	0.79	3.2	75.5	75.3	350	135	3.7	0.92	5.4	0.04	2.6	24.6	0
0	0	1	10	13	87.233	11	6	134.62	46	20.97	77.6	15.2	16.27	3.19	5.10031	0.48	0.96	127	14	0.389	366	12.8	7.32	41.1	0.178102	95	4.5	1.11	4.31	96.7	26.5	850	134	3.1	1.09	0.6	0.03	2.8	40.3	0
0	0	1	10	55	116.115	18	6	190.4	45	18.47	94.4	3.5	17.44	0.65	26.8308	0.04	0.33	127	12.7	0.385	363	15.8	4.58	40.8	0.112255	66	20.7	0.59	3.6	329	575.1	970	135	4.1	1.05	0.7	0.14	1.4	22.8	0
1	0	0	17	15	78.832	10	8	120.83	72	17.01	67.3	24.5	11.45	4.17	2.7458	0.54	0.82	104	14.8	0.34	429	10.5	5.84	45.5	0.128352	81	5.7	1.5	5.11	8.8	31.2	1210	136	4.5	1.18	3.5	0.07	1.3	19.8	0
1	0	1	12	23	100.438	10.5	8	63.13	30	20.61	14.94	21.9	72.5	4.51	16.0754	0.45	0.66	107	14.4	0.344	395	12.2	7.11	36.2	0.196409	104	5.4	1.51	3.75	13	26	2210	137	4	1.06	5.1	0.05	1.6	16.7	0
0	0	1	7	46	90.842	19	4	15.44	13	7.17	35.6	47.7	2.55	3.42	0.745614	0.54	0.62	124	11.6	0.37	233	9.3	3.4	40.4	0.0841584	105	2.2	1.13	3.84	13.4	38.9	430	138	4.1	1.04	6.5	0.06	1.8	20.6	0
1	0	1	5	54	109.201	19	4	5.81	14	14.84	8.33	29.6	56.1	4.39	12.779	1.2	0.89	122	12.4	0.374	488	15.3	4.02	43.2	0.0930556	171	2.9	1.22	3.98	23.8	22	130	138	3.9	1.06	0.7	0.05	0.74	38.3	0
1	0	1	7	28	79.302	13	6	52.18	47	15.61	7.6	36.5	48.7	5.7	8.54386	1.23	1.01	113	12.1	0.363	366	8.7	6.63	37.9	0.174934	70	3.6	1.33	3.02	64.5	22	700	137	4.5	1.05	1.6	4.67	3.6	27.7	0
1	0	1	9	32	85.76	13	5	58.84	55	11.62	9.16	15.1	78.8	1.75	45.0286	0.09	0.59	104	13.9	0.318	341	8.8	6.16	39.8	0.154774	74	3.6	0.28	2.32	22.7	22.6	1770	135	3.8	1.04	2.6	0.58	1.2	21.07	0
1	0	0	7	63	93.924	19	9	20.18	15	10.55	65.2	27	6.88	2.85	2.41404	0.15	0.65	123	13.2	0.351	499	6.6	3.6	41.2	0.0873786	111	5	1.09	3.84	15.9	28	770	136	4	1.05	1.2	0.03	0.6	11.6	0
0	0	1	11	41	101.061	14	6	45.38	73	15.91	79.8	15.9	12.7	2.53	5.01976	0.1	0.57	102	13.4	0.302	282	17.1	4.04	37.2	0.108602	51	2.9	1.5	4.44	79.5	39	1556	136	4.5	1.05	2	0.03	2.9	32.7	0
0	0	0	8	49	94.042	16	13	22.33	31	7.72	4.6	31.6	59.6	2.44	24.4262	0.15	0.5	104	15.3	0.339	465	10.2	6.66	40.5	0.164444	138	4.1	0.81	4.36	15.1	22.1	360	140	4.1	1.12	0.6	0.05	0.8	32.6	0
1	0	1	10	12	69.762	9.5	7	155.9	62	12.68	7.11	34.1	56.1	4.32	12.9861	0.25	0.96	110	15	0.352	440	10.9	7.57	39.9	0.189724	73	3.7	1.39	4.04	50	29.4	1320	138	3.7	1.13	1.3	0.04	4.1	14.9	0
0	0	1	12	5	79.205	9	7	130.49	12	14.1	74.5	20.4	10.5	2.88	3.64583	0.32	0.38	106	12.4	0.33	421	10.3	4.47	31.7	0.141009	53	1.1	2.19	3.25	6.8	25	1480	132	3.9	1.04	0.7	0.03	1.6	15.3	1
1	0	1	9	17	81.461	10.5	6	136.18	60	12.97	72.3	20.4	9.38	2.65	3.53962	0.29	0.62	106	14.9	0.327	207	14.5	6.84	35.4	0.19322	68	42.1	1.22	3.25	81.6	53.7	1640	131	3.7	1.06	4.3	0	2	15.2	0
1	0	1	14	11	81.381	10	6	23.23	110	19.04	12.99	25.8	68.2	4.91	13.89	0.17	0.95	96	13.2	0.282	394	10.7	4.55	39.5	0.11519	83	9.4	1.2	3.32	24.9	39.8	1100	137	4.3	1.19	0.8	9.19	1.2	9.4	0
0	0	1	14	16	94.237	11	5	52.17	32	10.16	43	53.7	4.37	5.46	0.800366	0.12	0.2	123	15.1	0.353	305	14.3	5.1	40.7	0.125307	88	49	1.74	3.62	134.3	111.6	3575	134	4.3	1.1	2	0.18	1	15.6	0
1	0	1	9	11	67.076	10	6	87.86	30	9.61	5.47	31	56.9	2.98	19.094	0.51	0.64	111	14	0.326	218	10.8	6.69	37.7	0.177454	81	8.5	0.71	3.01	22.2	33.2	450	134	3.9	1.05	3.1	0.05	2	19.3	0
1	0	1	10	22	98.754	12.5	6	79.86	17	8.06	5.29	27.4	65.6	2.21	29.6833	0.07	0.48	127	13.3	0.369	261	9.2	6.75	44.4	0.152027	101	5.4	0.72	1.99	22.7	50.5	810	134	4.6	1.05	1	0.07	1.68	29	0
0	0	1	11	44	89.862	15	8	200.42	68	10.05	6.56	26.8	65.3	2.69	24.2751	0.18	0.6	90	13.4	0.268	192	12.9	7.03	36	0.195278	73	2.7	1.52	2.98	12.1	53.5	980	140	3.6	1.03	2.8	0.07	0.9	15.1	0
1	0	1	11	13	78.052	10	5	104.28	35	14.34	7.03	37.2	49	5.33	9.19325	0.52	1.42	117	12.2	0.344	323	10.6	7.24	42.2	0.171564	80	4.8	1.04	2.87	63.8	41.5	160	139	4.1	1.15	12.6	0.07	3.6	37.2	0
1	0	1	12	3	73.446	7.3	5	159.85	50	10.11	7.34	18.9	72.6	1.91	38.0105	0.23	0.6	81	13	0.256	358	11.5	6.16	34	0.181176	64	4.8	0.69	1.95	23.2	19.5	1420	134	3.5	1.13	0.5	7.09	2.5	14.4	0
1	0	1	10	49	84.028	14	6	221.46	28	12.74	11.57	5.6	90.8	0.71	127.887	0.13	0.33	107	14.3	0.306	143	14.2	7.34	33.6	0.218452	47	8.4	0.96	2.05	62.6	24.9	4300	129	2.6	1.11	0.7	0.03	1.9	23.4	0
0	0	1	11	30	96.958	15	5	40.67	45	17.81	14.66	13.9	82.3	2.48	33.1855	0.23	0.43	114	13.2	0.327	304	10.3	8.92	38.4	0.232292	67	51.3	1.36	3.63	155	89.9	280	136	3.2	1.15	0.8	0.05	5	15.2	0
0	0	1	8	70	114.176	18	5	37.54	60	15.8	11.69	18.2	74	2.88	25.6944	0.28	0.93	102	12.9	0.307	343	11.6	6.24	39.1	0.159591	87	3.9	0.88	3.49	5.9	14.7	580	141	3.8	1.11	0.4	0.02	2.2	24.3	0
0	0	1	11	19	86.471	11	4	120.8	18	5.88	3.73	31.1	63.5	1.83	34.6995	0.02	0.23	114	13.8	0.357	356	11.5	8.77	36.6	0.239617	58	6.6	1.06	2.35	203.3	64.3	1430	134	4.1	1.02	10.2	3	2.7	17.5	0
0	0	1	13	6	73.962	7.8	8	51.03	35	12.26	3.18	63.6	25.9	7.8	3.32051	0.56	0.7	102	13	0.3	148	14.2	6.16	40.7	0.151351	110	0.9	2.51	4.54	93.7	90.1	830	138	4.7	1.14	2.8	0.05	2.3	22.2	0
1	0	1	11	10	72.71	10	5	131.86	25	17.52	78.4	16.5	13.74	2.89	4.75433	0.04	0.82	108	13.1	0.348	356	9.9	5.15	40.9	0.125917	88	9.5	1.35	4.63	57.7	54.8	980	132	5	1.05	1.3	0.09	1.9	19.9	0
0	0	1	13	23	80.499	11.5	6	48.45	50	11.28	61	32.7	6.88	3.69	1.8645	0.25	0.46	102	12.6	0.316	185	16.4	5.61	40.3	0.139206	95	3.2	0.6	3.15	12	26.9	2190	137	3.3	1.08	2.4	0.05	3.8	25.1	0
0	0	1	13	12	67.883	9	6	35.58	27	21.46	57.9	29.8	12.43	6.4	1.94219	1.03	1.57	100	13.2	0.318	464	11.1	5.87	40	0.14675	74	4.3	1.17	3.34	11.6	22.2	2110	137	4.3	1.15	1.4	4.21	2.6	20.4	0
0	0	1	6	28	86.07	11	6	1.93	5	4.08	1.55	37.9	38.1	1.55	24.5806	0.43	0.53	117	12.5	0.374	296	15.6	3.22	38.9	0.0827763	121	2.6	1.44	3.54	10.1	23.4	490	139	3.6	1.06	1.2	0.04	2.2	32.7	0
0	0	1	14	5	72.759	7.4	5	280.42	23	19.22	63.7	25	12.24	4.81	2.5447	0.92	1.21	102	14	0.32	305	9.7	7.34	34.4	0.213372	69	2.2	1.17	2.62	15.5	36.2	880	131	3.8	0.98	1.9	0.08	2.65	69.7	0
1	1	0	15	39	98.732	15.5	7	129.13	97	23.67	88.8	7.4	21.02	1.75	12.0114	0.39	0.88	103	14.1	0.319	305	10.6	7.83	37.8	0.207143	86	8.9	0.81	2.15	116	44.7	1211	132	4.1	1.03	0.7	0.05	2.4	34.8	0
0	0	1	13	9	70.728	8.5	5	51.73	32	5.9	2.17	47.1	36.8	2.78	13.2374	0.03	0.9	110	12.9	0.354	253	8.8	4.14	35.8	0.115642	85	2	0.97	3.22	64	71.6	1350	137	3.9	1	1.8	0.04	1.1	18.67	1
0	0	0	11	17	81.214	10	8	16.79	43	13.36	6.51	39.6	48.7	5.29	9.20605	0.21	1.32	111	13.3	0.343	466	9.6	5.32	40	0.133	103	2.2	2.06	5.78	12.1	25.3	1130	139	4.1	1.1	0.7	0.05	1.4	24.1	0
0	0	1	10	20	73.27	13	6	62.96	20	16.11	67.6	24.4	10.89	3.93	2.77099	0.47	0.79	116	12.5	0.346	303	10.6	5.68	42.9	0.132401	88	4.2	0.65	2.86	14.7	26.1	550	136	3.6	1.03	0.9	0.05	2.3	18.2	0
1	0	1	9	15	76.631	9	6	69.14	42	12.95	7.07	31.7	54.6	4.11	13.2847	0.63	1.11	109	14	0.337	510	8.7	5.05	39	0.129487	73	1.7	1.47	4.93	72.2	75.3	1330	137	4.5	1.12	1.3	0.04	2.3	32.9	0
1	0	1	12	10	56.462	9	6	10.8	10	12.9	4.68	46.7	36.3	6.02	6.0299	1.47	0.7	104	12.8	0.323	492	11.2	4.21	39.2	0.107398	95	2.2	1.55	4.09	18.8	37.1	1590	135	3.9	1.14	4.5	0.05	2.1	21.1	0
0	0	1	9	36	80.579	11.5	9	0.62	40	13.09	5.93	40.8	45.3	5.34	8.48315	0.82	0.96	124	11.9	0.366	496	8.6	4.72	38	0.124211	210	5.2	1.81	4.19	8	31.6	1220	139	4.3	1.09	2.9	0.09	1.2	16	0
1	0	0	10	38	87.606	16	8	105.01	20	13.09	7.63	27.3	58.3	3.57	16.3305	0.45	1.41	105	13.3	0.327	595	11.7	7.13	36.4	0.195879	77	4.2	0.96	3.24	6.4	29.2	2040	138	4.7	1.07	2.2	1.17	0.9	27.52	0
1	0	1	7	49	94.441	15	6	12.58	28	10.67	6.47	27.3	60.6	2.91	20.8247	0.14	1.13	110	11.7	0.343	443	8.6	7.34	43.4	0.169124	102	7.8	1	4.12	7.6	21.8	770	137	4.3	0.9	79.2	0.04	3.7	47.1	0
0	0	1	8	26	81.152	13	8	84.69	63	20.58	84.1	8.7	17.31	1.79	9.67039	0.35	1.07	103	12.9	0.32	445	13.5	7.68	33	0.232727	43	2.6	1.26	3.32	15.6	29.7	2790	133	4.7	1.01	0.9	0.02	3.1	26.7	0
1	0	1	9	75	110.575	25	6	71.73	28	16.52	15.74	3	95.3	0.5	190.6	0.08	0.17	125	11.9	0.375	302	9.9	6.25	32.5	0.192308	50	42.9	1.32	2.78	336	42.7	527	134	3.2	1.07	17	0.04	0.9	43.2	0
1	0	0	14	22	94.788	11.5	6	72.94	30	11.03	5.57	35.4	50.5	3.9	12.9487	0.72	0.81	107	12	0.325	230	10.8	5.87	40.1	0.146384	64	8.2	0.9	3.78	13.1	24.1	720	135	3.9	1.15	88.7	1.12	1.8	48.7	1
0	0	1	13	37	97.142	15	5	75.44	49	22.16	87.1	7.4	19.3	1.64	11.7683	0.02	1.15	98	12.5	0.282	319	15.4	10	41.3	0.242131	67	12.5	0.7	3.04	8.3	23.4	280	128	3.6	1.07	0.5	0.04	3.8	30	0
0	0	1	10	15	67.665	9.5	7	157.46	35	14.25	10.37	15.3	72.8	2.18	33.3945	0.38	1.27	103	14.2	0.325	255	11.7	7.24	37	0.195676	79	6.4	1.33	4	57.3	24	1330	137	4	1.19	0.8	0.05	1.7	30.1	0
1	0	1	17	3	87.375	8.6	6	19.24	10	21.66	30.7	57.3	6.65	12.41	0.535858	0.11	2.4	100	12.7	0.321	516	9.7	3.69	41.4	0.0891304	115	4.7	1.87	4.86	93.9	101.4	260	139	4.4	1.09	1.1	0.12	2.1	29.2	0
1	0	1	19	21	88.756	13	11	45.59	96	4.65	0.62	59.1	13.3	2.75	4.83636	0.31	0.92	116	11.9	0.335	229	13	4.9	39.3	0.124682	74	3.6	1.04	4	15.6	26.2	1810	136	5.2	0.97	5.4	0.07	1.7	32.6	0
1	0	1	12	22	99.063	12	6	80.73	33	11.56	67.4	22.9	7.79	2.65	2.93962	0.68	0.4	115	13.6	0.34	163	13.5	5.1	37.1	0.137466	56	7.8	1.45	3.55	155.4	70.3	1730	130	3.1	1.01	17	0.08	2	37.4	0
1	0	1	11	41	69.966	17	7	276.85	22	23.04	20.64	7.3	89.6	1.68	53.3333	0.3	0.28	100	13.6	0.296	85	13.3	5.32	28.6	0.186014	32	3.6	2.29	1.27	24.4	43.8	890	128	4.3	0.94	55.7	0.11	2.4	22.5	0
1	0	1	9	5	69.653	8	6	74.39	25	22.05	15.1	24.4	68.5	5.38	12.7323	0.18	1.32	94	12.6	0.292	588	9.3	5.55	38.9	0.142674	56	6.7	1.12	3.2	26.9	32.6	1790	135	4.2	1.17	0.9	0.03	2.1	22.39	0
0	0	1	12	2	67.474	6	5	83.94	18	22.99	70.4	22.7	16.18	5.22	3.09962	0.37	1.2	103	13.9	0.316	506	11.8	3.55	39.6	0.0896465	100	12.2	0.74	3.52	31	32.2	1397	134	4.6	1.15	1.3	0.04	2.5	33.2	0
0	0	1	8	16	81.195	12	6	39.26	22	14.55	5.03	54.4	34.6	7.92	4.36869	0.47	1.09	111	11.9	0.349	503	9.9	6.09	44.8	0.135937	83	2.6	1.14	5.39	10.1	42.9	770	140	4.8	1.14	1.7	0.08	0.6	19.4	0
1	0	1	10	9	72.265	9.5	12	61.8	74	9.55	60.1	31.9	5.74	3.05	1.88197	0.17	0.58	96	14	0.307	424	9.2	5.1	39.8	0.128141	87	3	0.9	4.25	35.9	61.8	3120	136	4.8	1.04	0.3	6.16	1.5	23	0
1	0	0	8	22	93.491	11	7	13.91	10	9.08	4.24	39.2	46.7	3.56	13.118	0.44	0.81	124	13.4	0.37	453	9.7	3.71	38.6	0.096114	67	2.8	1.18	3.49	17.1	31	1180	136	4.6	1.06	4.1	0.03	0.7	31.9	0
0	0	1	12	16	73.475	9.5	5	122.41	53	6.92	55.7	29.3	3.85	2.03	1.89655	0.55	0.49	109	13.3	0.33	244	11.6	4.68	45.1	0.103769	77	4.8	0.95	3.23	25.6	35.3	733	138	4.7	1.18	7.2	0.06	1.2	28.1	0
1	0	1	8	28	88.003	14	8	13.25	17	13.85	6.62	36.6	47.8	5.07	9.42801	0.82	1.33	116	14	0.345	233	15.8	4.35	38.5	0.112987	177	3	1.29	3	16.9	31.8	810	138	4.1	1.1	0.9	0.05	1.1	23.7	0
1	0	1	10	58	98.364	18	6	60.35	64	16.81	89	8.4	14.96	1.41	10.6099	0.07	0.34	111	14.2	0.336	311	16.1	6.75	38.7	0.174419	82	3.7	1.33	3.97	42.6	53	2380	135	4.3	1.06	1.2	0.04	1.2	24.4	0
1	0	1	10	14	83.659	12	6	135.67	55	13.38	7.53	34.3	56.3	4.59	12.2658	0.33	0.91	93	14.1	0.29	497	9.4	7.57	37.1	0.204043	71	3.3	1.76	4.44	13.5	41.3	2730	134	4	1.05	13.7	0.05	2.9	45	0
0	0	1	14	8	78.94	8.5	6	51.59	30	16.35	9.07	36	55.5	5.89	9.42275	0.02	1.31	112	13.7	0.352	232	12.5	4.68	40.8	0.114706	98	6.6	1.39	4.4	22.8	30.8	680	133	4.3	0.99	6.6	0.68	2.1	35.6	0
0	0	1	13	6	74.017	10	6	86.92	48	11.41	5.1	42.9	44.7	4.89	9.1411	0.46	0.94	93	13.2	0.306	393	12.5	5.74	38.7	0.14832	68	6.2	1.27	2.62	27.8	23	1330	139	3.4	1.17	1.3	3.56	3.2	17.82	0
0	0	1	8	35	81.094	13	6	15.52	35	9.96	5.4	37.9	54.2	3.77	14.3767	0.16	0.6	103	12.7	0.315	317	8.7	7.65	41.8	0.183014	112	5.6	1.03	4.54	6	25.1	1060	137	4.5	1.12	13.7	0.05	3	28.3	0
0	0	1	10	25	86.13	10	6	50.66	35	13.12	84.6	11.8	11.1	1.51	7.35099	0.13	0.38	111	13.7	0.369	254	15.8	5.94	35.8	0.165922	75	4.6	2.26	3.45	96.7	42	1230	134	3.5	1.01	0.9	0.06	1.4	29.76	0
0	0	1	13	22	84.763	10.5	11	139.91	89	19.2	69.1	24.9	13.27	4.79	2.77035	0.21	0.9	122	11.7	0.353	409	9.3	6.55	32.9	0.199088	73	37	2.06	2.74	164.2	76.2	590	134	3.4	1.09	2.7	0.03	4.7	42.7	0
1	0	1	8	17	67.874	12	6	7.15	20	20.18	9.1	42.7	45.1	8.62	5.23202	1.23	1.19	112	14	0.365	289	14.1	3.83	42.4	0.0903302	99	3.9	1.37	2.74	8.8	22.1	1280	137	4.1	1.08	2.4	0.02	5.7	31.1	0
0	0	1	9	25	82.518	13.5	7	66.6	35	16.48	11.85	16.3	71.9	2.69	26.7286	1.17	0.69	101	12.6	0.311	708	9.4	5.32	32.2	0.165217	51	1.8	1.07	2.13	5.2	35.4	557	131	4	1.07	0.6	0.04	1.8	33.8	0
0	0	1	8	21	74.618	11.5	7	42.98	57	17.48	9.09	38.6	52	6.75	7.7037	0.03	1.57	101	11.8	0.312	442	10.3	5.55	38.4	0.144531	73	2.4	1.01	4.69	14.7	27.6	2950	132	4.5	0.99	0.4	0.05	1.94	15.1	0
1	0	1	11	14	77.024	11	6	77.2	54	12.23	6.92	36.1	56.6	4.42	12.8054	0.12	0.73	112	13	0.329	387	10.5	6.16	37.3	0.165147	61	10.2	1.26	3.43	101	45.2	1340	135	4	1.04	4.2	0.06	2.3	28.8	0
1	0	1	10	36	83.178	14.5	5	103.2	30	11.18	78.1	17.1	8.73	1.91	4.57068	0.45	0.07	118	12.9	0.37	218	10.6	6.75	38.8	0.173969	72	7.4	0.87	4.26	66.2	91.9	750	135	3.3	1.06	0.8	0.04	1.2	27.2	0
1	0	0	4	36	97.181	15	7	22.29	52	4.69	60.1	26.7	2.82	1.25	2.256	0.51	0.09	103	12.2	0.299	268	13.8	5.1	41.2	0.123786	105	2.8	0.95	2.77	5.2	20.3	880	139	3.8	1.03	2.8	0.03	2.1	38.3	0
1	0	1	19	11	87.044	14	11	156.51	85	21.14	71.9	17.1	15.14	1.65	9.17576	1.88	0.41	91	12.2	0.29	459	10.1	7.68	14.6	0.526027	114	1.1	0.87	2.75	10.6	22.4	1810	111	4	1.04	1.4	0.04	1.1	16.1	1
0	0	1	10	24	107.293	12	5	33.88	36	13.04	72.4	20.9	9.44	2.73	3.45788	0.5	0.35	100	12.1	0.31	280	10.2	6.4	40.7	0.157248	83	7.3	0.77	3.25	11.8	30	2220	133	4.3	0.99	1	0.05	2.7	26.1	0
0	0	1	12	41	91.335	16	7	65.5	62	20.03	81.1	13.5	16.24	2.7	6.01481	0.58	0.48	114	14.5	0.329	353	17.6	8.92	35.1	0.254131	52	18.8	1.36	3.42	443.3	108.9	3060	127	5.9	0.96	2.6	0.08	2.4	36.1	0
1	0	1	6	16	73.252	10	9	14.41	41	12.11	29.4	60.1	1.56	7.1	0.219718	1.14	0.08	104	12.5	0.126	151	10.8	4.85	18.8	0.257979	66	1.5	1.1	1.14	11.9	25.7	1090	115	4	1.02	1	0.06	1.5	21.8	0
1	0	1	5	74	135.648	24	8	18.16	8	17.87	74.9	16.1	13.38	2.88	4.64583	0.96	0.59	103	21.4	0.318	486	16.2	4.01	39.3	0.102036	146	3.9	1.03	4.18	11.6	19	480	139	3.9	1	1.2	0.04	1.3	21.2	0
1	0	1	11	21	89.683	12	6	251.11	17	19.11	76.6	17.7	14.64	1.18	12.4068	0.69	0.11	111	11.8	0.111	451	11.4	7.11	16.1	0.441615	52	8.5	1.57	2.58	86.2	26.5	2380	111	1.7	1.02	1.2	0.04	2.5	14.6	0
0	1	1	19	68	103.385	21	7	105.17	38	22.44	86.2	7.8	19.34	1.75	11.0514	1.32	0.5	117	12.9	0.386	248	9.8	6.48	41.6	0.155769	118	16.8	0.51	3.42	13.2	35.1	12740	133	3.7	1.1	3.6	0.05	2.1	25.5	0
1	0	1	12	30	101.49	14.5	8	83.81	53	13.44	65	25	8.74	3.36	2.60119	0.58	0.71	113	13.3	0.347	430	10.1	6.75	37.4	0.180481	69	2.1	1.43	3.71	7.6	32.2	1210	137	4.1	1.05	1.6	0.09	2.7	20.3	0
1	0	1	10	42	110.215	18	7	99.97	3	14.17	74.3	22.5	10.53	3.19	3.30094	0.34	0.11	113	13.4	0.351	310	16.1	3.16	39.6	0.079798	103	9.7	0.71	3.67	11.1	22.2	5940	131	4	1	24.7	0.05	1.1	46.6	0
0	0	1	9	18	89.825	12	6	216.55	70	15.51	51.6	18.5	8.12	5.98	1.35786	1.09	0.09	109	11.6	0.114	401	10	7.14	15.5	0.460645	45	1.9	1.51	1.52	19.9	12.1	1990	115	4.2	1.07	1.8	0.16	1	11.5	0
1	0	1	13	44	99.381	17	9	47.96	72	9.53	68.7	16.3	6.55	1.55	4.22581	0.44	0.98	95	13.1	0.289	337	10	5.732	36.9	0.155339	76	3.3	1.93	4.41	12	19.9	880	138	4.4	0.98	0.8	0.04	0.7	17	0
1	0	1	7	18	81.412	11.5	6	26.13	25	20.17	74	21.4	14.93	4.32	3.45602	0.85	0.06	105	12.2	0.328	292	11.2	4.81	40.9	0.117604	68	5.7	1.17	3.37	7.5	26.6	1380	135	4	1.08	4.1	0.18	0.9	44.1	0
1	0	0	8	82	94.289	24	5	21.81	13	4.49	25.9	61.2	1.16	2.75	0.421818	0.48	0.09	111	13	0.345	283	10	4.67	41.5	0.11253	88	2.7	0.68	3.33	9.7	22.4	360	139	3.7	1.1	0.9	0.03	1.5	10.4	0
0	0	1	13	4	72.843	7	5	118.23	46	10.03	78.8	17.2	7.9	1.73	4.56647	0.17	2.2	99	11.7	0.29	294	12.3	4.59	37.8	0.121429	68	6.7	1.84	3.5	68.8	52.3	1260	136	4.1	1.16	1.2	0.03	4.4	54.2	0
1	0	0	8	42	82.319	11.5	6	116.52	70	14.54	77.3	12.9	11.24	1.88	5.97872	1.37	0.04	104	13.1	0.331	265	15.5	7.8	41.3	0.188862	73	2.5	1.15	3.64	25.7	51.2	1310	133	3.8	0.98	5.6	0.04	0.6	22.9	0
1	0	1	7	5	80.812	8.5	9	129.97	35	28.69	69.6	22	19.97	6.31	3.16482	1.84	0.55	110	15	0.331	559	10.8	5.43	32.7	0.166055	99	3.1	1.18	4.1	14.3	35.1	880	129	5	1.05	4.7	0.03	1.7	13.6	1
0	0	1	12	3	63.695	7	7	69.15	7	8.42	23.9	59.3	2.01	4.99	0.402806	0.8	0.6	97	12.5	0.3	599	10.2	3.77	35.9	0.105014	59	4.7	1.17	2.91	40.4	20.1	1120	134	3.5	1.12	1.3	0.03	4.8	33.9	0
1	0	1	11	5	85.069	8	5	104.66	26	7.91	71.1	15.5	5.8	1.21	4.79339	0.6	0.29	111	12	0.15	278	10.2	5.55	40.8	0.136029	88	10.1	1.01	2.95	41.4	42.8	1200	117	1.5	1.11	1.1	0.04	1.7	33.4	0
0	0	1	9	42	104.34	16	6	52.19	20	19.15	71.8	21.5	14.28	4.16	3.43269	0.72	0.12	111	11.1	0.145	196	8.1	6.91	15.4	0.448701	91	5.7	1.07	1.49	100.1	28.8	730	129	1.5	1.05	5.1	0.08	1.7	18.5	0
1	0	1	11	59	98.976	20	5	104.81	41	15.72	74.8	21.5	11.76	1.18	9.9661	0.28	0.27	121	11.5	0.19	170	12.7	6.64	41.1	0.161557	71	6.1	1.42	4.51	16.1	41.8	580	138	3.8	1.03	0.7	0.07	0.8	27.5	0
0	0	1	11	6	84.839	9	7	75.89	15	13.59	47.3	43.2	6.43	5.87	1.0954	0.86	0.37	104	15.5	0.33	216	14.8	4.96	43.8	0.113242	77	7	0.96	1.83	29.2	32.3	1150	140	4	1.21	3.8	0.04	1.2	17.7	0
0	0	1	8	109	116.947	29	8	89.57	2	10.21	75.3	18.5	7.69	1.89	4.06878	0.5	0.11	94	13.8	0.295	250	13.2	5.52	27.8	0.198561	54	4.9	1.06	3.03	61.7	17	2860	137	4	0.97	0.8	0.04	1.3	22.3	0
0	0	1	8	21	66.488	11	9	18.26	15	11.11	59.5	29.4	7.92	1.91	4.1466	0.98	0.44	115	11.2	0.162	585	8.8	5.28	40.6	0.130049	102	1.1	1.62	1.95	7.8	22.8	750	116	4.1	1.11	0.6	0.04	1.7	22.7	0
0	0	1	12	9	63.641	9	7	67.19	52	11.74	72.1	22.1	8.49	2.62	3.24046	0.55	0.06	105	12.7	0.14	168	11.5	6.71	18.1	0.370718	76	7.1	1.7	1.54	67	19.4	2970	119	4.4	1.18	1.5	0.05	1.2	29.5	0
1	0	1	16	13	66.147	9.5	6	178.07	38	10.26	48.2	38.2	4.95	3.92	1.26276	0.65	0.73	107	13	0.326	344	9.2	3.72	32.7	0.113761	63	5.2	1.19	2.81	68.7	23.7	3620	132	3.6	1.07	0.7	0.03	2.9	45.3	0
0	1	1	18	25	76.817	14.5	6	51.24	22	17.74	69.9	22	12.4	3.9	3.17949	0.43	0.98	119	12	0.361	417	8.1	4.96	37.7	0.131565	60	5.2	0.85	3.1	11.4	23.1	2280	133	4.2	1.09	3.7	0.05	2.1	24.4	0
1	0	1	10	16	75.655	11	6	155.94	51	20.98	74.6	16.1	15.65	3.38	4.63018	1.8	0.15	84	18.3	0.26	240	15.6	6.57	38.9	0.168895	52	7	0.92	3.53	72.7	27.2	582	135	3.3	1.1	1.9	10.68	2.8	53.2	0
0	0	1	9	3	80.253	7.7	7	64.33	8	13.1	57.5	34.5	7.53	4.52	1.66593	0.62	0.37	118	12.6	0.378	410	13.2	3.87	40.7	0.095086	72	4.3	1.82	3.42	13.5	18.1	1120	140	4.8	1.13	1.3	0.04	5.3	60.6	0
1	0	0	7	6	68.724	9	5	14.67	15	12.15	41.6	44	5.1	5.15	0.990291	0.6	0.89	111	11.7	0.16	514	9.4	6.91	19.8	0.34899	77	1.4	0.85	1.07	11.1	21.4	1030	132	3.5	1.08	2.4	0.07	2.1	26.4	0
1	0	1	9	31	100.108	13	8	226.52	45	24.99	72.1	20.4	17.66	5	3.532	1.42	0.34	109	12.9	0.325	374	11.3	5.64	31.7	0.177918	31	7.3	0.6	2.77	16.1	32.7	2880	129	3	1.02	1.7	0.09	1.8	23.6	0
1	0	0	10	29	90.515	13	9	7.95	60	5.98	51.8	34.8	3.1	2.08	1.49038	0.78	0.01	111	12	0.33	520	8.6	5.22	39.7	0.131486	120	2.5	0.85	3.99	10.9	37	1050	136	4.4	1.1	0.5	0.03	4.3	20.6	0
1	0	1	10	19	91.142	12	10	97.36	15	44.45	69	22.2	30.67	9.87	3.1074	3.78	0.08	120	12.7	0.362	762	9.1	4.31	36.7	0.117439	73	2.9	1.15	4.28	10.3	31	3970	133	3.7	1.01	6.6	0.33	2.5	24.9	0
0	0	1	9	29	85.884	10.5	6	176.91	15	12.07	87.7	7.2	10.59	0.87	12.1724	0.46	0.14	113	14.4	0.364	262	13.4	5.22	35.7	0.146218	44	8.2	1.7	1.66	81.3	31.8	1360	128	4	1.01	1.1	0.05	6.6	29.2	0
0	0	1	9	78	127.482	27	6	25.72	21	7.11	56.9	35	4.05	2.49	1.62651	0.5	0.06	118	12.8	0.359	236	12.1	4.09	40.8	0.100245	162	3.8	1.39	4.54	20.7	35.1	300	139	4	1.06	0.7	0.05	1.9	17.3	0
0	0	1	12	13	76.092	10	6	93.31	42	12.36	51.7	34.7	6.39	4.29	1.48951	0.7	0.95	100	12.5	0.293	295	9.9	4.63	38.2	0.121204	53	2.6	1.6	3.11	12.3	21.9	2730	135	4.1	1.12	3.8	0.04	2.3	41.5	0
1	0	1	5	71	108.597	23	6	37.03	48	10.32	74.1	15.8	74.1	1.63	45.4601	0.82	0.22	120	12.7	0.365	206	12.2	4.19	42.7	0.0981265	102	7.9	0.58	3.75	8.1	24.1	874	135	4	1.04	1.8	0.1	1.9	9	0
1	0	1	12	46	95.616	15	6	161.78	30	18.44	83	9.3	15.31	1.71	8.95322	1.07	0.26	108	13.7	0.32	366	9.2	3.09	36	0.0858333	59	42.5	0.87	3.26	181	115.8	2280	130	3.2	0.99	1.4	0.05	2.1	48.6	0
1	0	1	9	12	80.685	10	8	78.88	45	11.47	53.8	31.2	6.17	3.58	1.72346	1.36	0.34	90	14.1	0.281	597	15.5	4.91	37.4	0.131283	83	4.8	0.68	3.19	26.7	66.1	1240	133	3.2	1.04	1.1	0.03	1.1	16.7	0
1	0	1	5	8	68.072	9	5	61.42	30	15.59	33.1	7.78	5.16	49.9	0.103407	1.08	1.51	96	15	0.308	433	15.5	4.19	36	0.116389	77	1.3	1.37	3.72	29.1	42.2	742	136	3.9	1.1	6.8	7.59	4.4	22.4	0
1	0	1	9	63	107.201	17.5	7	57.09	15	8.86	72	10.6	6.38	0.94	6.78723	0.55	0.98	112	12.7	0.319	358	9.2	3.7	38.7	0.0956072	90	2	0.85	2.27	30.9	23.4	590	137	3.5	1.01	1.4	0.03	0.2	22.5	0
1	0	1	8	16	89.591	14	4	29.09	10	24.1	63.2	22.4	15.23	5.4	2.82037	3.4	0.02	115	12.2	0.335	521	10.5	4.59	36.7	0.125068	62	2.6	0.81	3.11	11.8	34.9	1140	139	3.7	1.11	2.8	0.05	3.1	35.6	0
0	0	0	6	22	77.384	11.5	8	12.46	28	6.52	31.1	61.3	2.03	4	0.5075	0.47	0.01	116	12.5	0.35	144	11.5	3.99	40.9	0.097555	111	3.7	1.32	3.31	30.5	44.5	900	133	4	1.05	1.2	0.02	1.8	21.3	0
1	0	1	12	10	76.509	10	4	148.28	47	29.56	5.3	19.8	22.26	5.85	3.80513	1.36	0.48	107	12.8	0.329	556	12.1	7.45	42.7	0.174473	73	8.3	1.28	4.43	36.2	39.2	1300	135	3.7	1.1	1.3	3	1.2	16.2	0
1	0	1	9	29	74.197	16	6	97.6	12	15.51	79.7	14.2	12.18	2.21	5.51131	0.62	0.28	111	14.4	0.16	294	11	6.1	15.8	0.386076	78	6.8	0.69	2.69	25.2	28	2570	111	1.2	0.99	4.1	0.1	2.2	27.9	0
1	0	1	11	15	80.372	10.5	2	13.98	12	12.27	46.5	40	5.71	4.91	1.16293	1.01	0.63	122	12.3	0.37	386	9.6	4.27	45.1	0.0946785	119	3.5	1.17	4.24	12.8	31.2	370	137	4.4	1.13	3	0.06	1.9	22.9	0
1	0	1	8	22	80.026	12	7	17.61	42	14.4	37.9	55.2	5.46	7.95	0.686792	0.62	0.33	113	13	0.349	534	8.3	4.77	39.7	0.120151	127	2.7	0.92	3.68	9.5	26.7	2140	135	4.7	1.15	1.6	0.06	1.5	24.1	0
1	0	1	13	22	96.383	13	5	105.64	35	33.62	86	8.3	28.91	2.79	10.362	1.71	0.2	117	13	0.366	297	16.2	7.34	40.2	0.182587	110	8.6	0.77	4.19	15.3	33.6	3400	135	3.8	1.02	0.7	0.04	1.3	39.5	0
1	0	0	13	24	104.291	16	18	33.85	17	13	61.6	33.1	8.01	4.3	1.86279	0.56	0.12	126	13.5	0.389	230	10.6	7.73	45.3	0.17064	110	4.5	0.35	2.9	17.2	40.7	3970	137	4.4	1.13	1.5	0.49	0.4	18.7	0
0	0	1	4	29	81.311	14	5	24.14	75	18.13	71.4	21.2	12.94	3.84	3.36979	1.09	0.24	102	12.8	0.31	315	12.5	5.96	37.4	0.159358	67	2.9	1.56	4.34	5.1	42.1	598	132	4.9	0.95	1.9	0.07	1.6	28.1	0
1	0	1	12	107	113.723	24	7	97.63	60	21.51	78.3	12.3	16.84	2.65	6.35472	1.83	0.15	118	12.2	0.36	404	12.4	6.73	43.2	0.155787	94	11.5	1.31	4.84	20.9	18.4	370	136	4.3	1.11	2.6	0.08	1.3	19.5	0
0	0	1	10	12	88.558	10	5	111.83	47	24.99	74.1	20.4	18.52	5.1	3.63137	1.2	0.12	106	13.1	0.365	338	11.8	8.49	35.1	0.24188	64	3.7	1.32	3.53	11	43.6	900	132	6.7	1.05	2.1	0.08	3.6	54.2	0
0	0	1	11	16	65.402	10	6	5.89	9	15.9	33.5	61.1	5.33	9.71	0.548919	0.76	0.08	129	14.5	0.39	357	10.3	3.42	37.1	0.0921833	99	3.6	2.05	2.72	14.8	31.6	1140	134	6.2	0.97	1.6	0.05	0.9	19.6	0
1	0	1	11	16	80.978	13	8	157.15	37	19.33	86.1	9.8	16.64	1.89	8.80423	0.73	0.04	110	12.4	0.32	558	9.6	3.66	40	0.0915	46	3.8	1.18	4.59	17.3	20.2	1002	137	3.5	1.07	1.5	0.13	1.5	55	0
1	0	1	9	61	113.069	17	7	11.65	42	14.1	74.8	18.1	10.55	2.55	4.13725	1.61	0.37	132	13.6	0.4	380	9.9	5.34	40.8	0.130882	123	4.5	0.93	4.26	7.1	23.3	800	137	3.9	1.02	1.5	0.03	1.8	13.8	0
0	0	1	8	3	76.277	5.8	5	12.66	30	23.78	48.1	43.4	11.44	10.32	1.10853	1.4	0.57	100	12	0.31	491	13.4	4.35	43	0.101163	114	4.2	1.26	3.75	41.5	37.9	830	139	4.8	1.23	2	0.04	2.2	27.9	0
1	0	1	12	7	73.184	9.5	7	130.18	105	13.87	81	10.2	11.23	1.41	7.96454	1.14	0.04	105	13.6	0.324	278	16.3	6.05	36.9	0.163957	67	19.3	0.64	3	30.1	57	370	129	3	1.04	1.1	0.03	3.9	33.7	0
1	0	1	9	12	76.644	10	9	9.87	35	13.7	40.5	43.6	5.55	5.97	0.929648	0.89	1.23	111	13.2	0.35	469	12.2	7.54	41.3	0.182567	103	3.8	0.7	3.82	26.5	52.6	900	138	4.1	1.16	1.8	0.03	2	10.2	0
1	0	1	10	29	96.88	12	7	67.97	21	11.01	42.5	43.1	4.68	4.75	0.985263	0.86	0.66	111	13.3	0.334	157	15.1	3.78	34.7	0.108934	61	3.7	1.67	3.53	25.6	42.9	2930	136	3.9	0.73	4.7	0.06	1.1	17.4	0
0	0	1	9	77	119.179	23	7	49.63	33	13.08	69.7	20.4	9.12	2.67	3.41573	1.15	0.12	110	12	0.338	494	15.4	7.66	41.2	0.185922	83	6.8	0.48	3.15	7.6	16.5	173	137	4	1.06	0.6	0.05	1.5	19.8	0
1	0	0	11	5	66.974	8	5	61.39	13	14.34	48.6	40.5	6.97	5.81	1.19966	0.65	0.89	126	11.8	0.384	409	15.9	5.82	37.2	0.156452	66	4.6	1.14	3.06	39	55.5	5170	136	5	1.14	6.5	0.02	1.5	33.4	0
1	0	1	13	26	99.889	12.5	5	103.8	65	10.01	84.6	11.5	8.47	1.15	7.36522	0.29	0.01	112	12.8	0.338	285	12.4	7.81	38.2	0.20445	70	7.8	1.06	2.91	16.5	31.5	1380	130	4.3	1.03	0.6	0.07	0.8	35.1	0
0	0	0	8	51	100.966	18	9	47.54	45	12.91	58.9	11.8	7.62	4.11	1.85401	0.89	0.28	114	12.4	0.149	555	9.7	6.06	40.1	0.151122	85	4	1.08	4.05	11.1	17.1	710	118	1.8	0.99	0.7	0.04	1.5	22.7	0
1	0	1	12	11	87.726	10	5	78.48	11	12.56	70.9	25.5	8.91	3.2	2.78437	0.4	0.03	112	13.6	0.335	237	10.9	4.86	37.3	0.130295	72	4.2	1.85	2.96	223.6	61.9	1240	134	4.1	1.06	1.8	0.08	1.7	25.7	0
1	0	1	10	20	92.075	10.5	5	85.47	26	7.21	62.3	31.9	4.49	2.3	1.95217	0.33	0.08	115	12.5	0.325	259	10.9	4.72	38.8	0.121649	93	5	0.84	3.31	9.3	28.7	390	132	3.7	1.04	3.4	0.04	3.4	28.5	0
0	1	1	10	27	98.123	16	2	108.8	45	7.12	41.7	41.1	1.2	1.02	1.17647	0.88	0.18	105	12.6	0.111	425	11.7	5.78	16.6	0.348193	75	1	0.52	2.17	6.9	17.8	2460	117	4	1.15	1.3	0.01	1.8	17.5	1
0	1	1	13	62	100.426	16	5	144.22	47	9.98	63.4	26.5	6.33	2.64	2.39773	0.78	0.23	111	13.1	0.35	311	9.1	6.55	33.1	0.197885	44	8.8	1.23	3.35	97.4	26	960	134	3.3	0.97	0.9	0.03	1.1	25.4	0
1	1	1	12	15	79.989	10	6	318.71	56	27.04	88.8	6	24.01	1.62	14.821	1	0.38	115	14.1	0.347	316	12.4	4.5	31.9	0.141066	28	13.5	1.22	2.1	37.7	24.6	840	122	3.5	1	3.3	6.27	7.8	58.4	0
1	0	1	12	7	75.151	9.5	4	42.09	34	22.17	14.3	66.2	3.17	14.68	0.21594	4.23	0.07	98	14.8	0.3	388	10.3	5.99	45.6	0.13136	111	9.3	1.3	3.58	11.6	33.7	750	137	4.6	1.15	3.4	0.05	2.2	30.8	0
1	0	0	15	9	83.001	10	7	143.85	25	18.12	50.3	27.3	9.11	4.95	1.8404	2.39	1.59	114	14.5	0.362	394	13.7	7.68	40.3	0.190571	80	2.9	1.24	4.33	85.2	51	1990	135	5.2	1.1	4.9	0.08	2.8	24.6	0
1	0	0	15	14	81.986	11	8	36.86	5	9.33	51.8	36.7	4.83	3.42	1.41228	0.57	0.48	110	11.7	0.327	286	9.3	4.86	40.3	0.120596	77	8	0.8	2.84	15.4	30.6	200	135	3.9	1.11	1.4	0.04	1.2	15.4	0
1	0	1	13	11	70.439	6.5	8	37.68	5	8.96	67.8	29.2	6.08	2.62	2.32061	0.24	0.01	111	14.3	0.34	197	11.5	4.31	40.7	0.105897	80	3.4	1.64	4.1	14	46.7	1040	137	3.9	1.02	2.5	0.07	2.9	31.6	0
0	0	1	7	57	105.821	21	7	76.1	52	10.6	56.7	31	6.01	3.29	1.82675	0.96	0.31	112	12.5	0.348	314	13.1	6.22	40.9	0.152078	79	5.6	1.06	4.65	43.9	20.8	430	139	3.9	1.09	1.3	0.03	2.4	17.1	0
0	1	1	24	1	73.462	6.2	6	176.07	1	17.69	90.9	6.4	16.08	1.11	14.4865	0.19	0.27	91	12.2	0.264	259	12.2	4.94	28.4	0.173944	10	41.7	1.12	1.99	26.5	28.7	2260	125	1.8	1.01	10.1	0.79	4.7	70.6	1
1	0	1	9	60	114.228	23	5	7.13	6	13.94	72.8	15.7	10.15	2.19	4.6347	0.46	1.13	130	12.7	0.398	417	15.4	4.03	42.9	0.0939394	110	29.8	1.97	3.63	161	94.2	1334	135	3.6	0.92	2	4.14	0.9	11.5	0
1	0	0	9	27	71.672	12	4	101.49	50	15.72	71.8	17.9	11.6	2.81	4.12811	0.9	0.19	99	12.2	0.295	147	12.9	5.84	16.1	0.362733	69	10.4	1.07	4.4	26.1	57.8	680	114	4.2	1.01	1.8	0.07	2.1	11.6	1
1	0	1	7	11	80.044	11	3	94.22	5	19.55	67.2	25.8	13.14	5.04	2.60714	1.06	0.27	100	12.7	0.301	584	15.2	6.57	40	0.16425	114	4.5	1.1	3.1	22	30.5	488	132	4.5	1.08	1.6	3.95	2.8	25.3	0
0	0	1	10	26	100.632	12.5	6	243.71	24	22.08	82.2	10.8	18.15	2.38	7.62605	0.68	0.86	130	12.6	0.389	368	15.8	3.85	33.9	0.113569	47	5.2	1.39	2.53	19.5	30.9	1177	132	3.9	1.06	4.2	24.2	2.1	48	0
0	0	1	12	45	92.518	14.5	5	60.97	64	19.78	80.4	14.1	15.9	2.79	5.69892	1.01	0.02	134	12.5	0.41	320	9.9	5.73	39.4	0.145431	102	24.7	1.55	4.9	155.2	179.5	2110	135	4	1.13	0.8	4.74	1.1	32.6	0
0	0	1	8	9	90.817	9.5	5	97.09	50	18.6	65.9	29.4	12.32	5.49	2.24408	0.3	0.56	100	13.1	0.291	408	9.8	6.12	39	0.156923	51	4.2	1.49	3.44	12.8	29.8	3700	132	3.9	1.11	1.9	0.05	2.9	35.8	0
1	0	1	14	25	84.26	11.5	7	208.47	75	11.56	78.9	14	10.7	2.01	5.32338	0.15	0.49	124	12.5	0.191	299	16.9	5.99	11.5	0.52087	68	1.5	0.92	2.51	97.5	22	840	116	1.1	1.05	0.8	0.04	2.2	52.1	0
0	0	1	7	22	77.199	10.5	7	140.28	50	21.26	75.4	14.1	16.03	3	5.34333	1.96	0.26	90	15.2	0.292	551	9.4	7.98	36.3	0.219835	71	4.4	1.42	3.77	7.9	26.8	1290	135	4	1.02	1.6	3.68	2	26.17	0
0	0	1	8	32	83.283	12.5	7	17.23	35	13.74	53.9	37.7	7.41	5.18	1.4305	0.98	0.16	105	12.7	0.323	526	12.1	4.68	41.5	0.112771	128	4	1.2	3.55	93.3	63	1060	137	3.9	1.06	1.9	0.04	2.7	30	0
0	0	1	10	6	70.368	8.5	5	103.8	45	15.6	57.3	32.8	8.94	5.12	1.74609	1.47	0.02	117	13	0.37	359	11.4	6.52	38.8	0.168041	67	3.2	1.08	4.05	50.9	29.7	1450	135	4	1.05	1.1	0.09	5.6	26.6	1
0	0	1	10	92	98.384	20	6	63.82	9	4.53	79.1	17.2	3.58	0.78	4.58974	0.08	0.07	128	13.1	0.384	125	16	6.15	41.9	0.146778	93	5.5	0.6	3.5	9	33.4	600	137	4	0.95	0.5	0.03	1.8	14	0
0	0	1	7	24	82.288	12.5	5	35.94	20	20.3	64.5	25.3	13.09	5.14	2.54669	1.58	0.47	107	14.8	0.327	338	12.7	5.83	36.9	0.157995	92	3.1	1.9	4.62	27.3	35.5	870	136	4.4	1.06	3	0.06	1.1	28.4	0
1	0	1	21	17	92.39	17.5	7	200.01	7	27.68	81.2	14.4	21.01	1.99	10.5578	0.58	0.08	92	11.9	0.26	112	10.7	5.19	10.7	0.485047	45	8.1	0.9	2.7	71.5	11.2	1250	114	3.7	1.13	0.7	0.07	0.9	51.7	1
1	0	1	9	22	89.083	12	6	110.16	40	16.1	77.9	15.2	12.6	2.46	5.12195	0.74	0.17	115	11.8	0.175	281	16.1	7.28	40.7	0.17887	52	6.5	1.12	1.94	101.1	15.1	1060	135	3.4	0.95	0.9	0.08	2	15	0
0	0	1	13	13	104.949	19	8	171.66	15	21.16	88.7	8.6	18.77	1.82	10.3132	0.47	0.11	113	13.4	0.323	359	11.7	5.97	29.9	0.199666	28	11.4	1.16	2.6	21.3	28.3	1850	131	5.1	1	12.7	1.14	1.5	41.2	0
0	0	1	9	28	83.396	16	5	113.93	40	22.08	69	25	15.24	5.52	2.76087	0.97	0.31	107	13.2	0.346	314	12.7	6.52	37.8	0.172487	64	6.1	1.49	4.16	90.6	27.5	1430	135	3.7	1.14	0.6	0.06	1.1	30	0
0	0	1	9	7	85.328	9	5	211.81	65	15.56	66.7	20	10.38	3.11	3.33762	1.06	0.96	88	15	0.29	284	12.4	3.6	36.6	0.0983607	60	3	1.57	2.87	61.9	31.3	1367	134	4.5	1.09	2.1	8.05	4.2	39.4	0
0	0	1	8	31	107.839	16	4	62.3	15	12.7	79.7	15.1	10.12	1.92	5.27083	0.43	0.22	105	12.7	0.312	274	12.3	4.28	33.8	0.126627	59	24.4	1.07	3.41	299.3	201.8	3970	128	4.8	1.03	1.4	0.05	2	37.8	0
1	0	0	14	15	85.815	12	10	65.85	92	12.75	50.6	35.2	6.45	4.49	1.43653	1.22	0.54	97	12.7	0.31	496	12	4.3	38.3	0.112272	105	5	1.23	5.54	35.3	20.9	770	132	4.2	1.05	0.8	0.03	1.2	25.9	1
1	0	1	13	13	91.227	10.5	6	121.95	27	5.7	57.5	38.2	3.28	2.18	1.50459	0.21	0.01	120	12.3	0.367	293	11.8	6.2	38.1	0.16273	74	9.7	0.79	3.49	7.6	36.6	3050	131	3.8	1.12	0.8	0.05	1.9	52.2	0
0	0	1	10	38	102.333	14.5	5	51.91	38	18.77	84.2	9.2	15.8	1.73	9.13295	1.13	0.08	133	11.9	0.386	322	11	5.77	45	0.128222	103	4.9	1.03	4.6	8.9	31.8	460	140	3.4	1.12	1.5	0.04	1.3	22	0
1	0	1	9	4	70.192	9	5	97.72	25	14.4	60.5	28.3	8.71	4.08	2.1348	1.43	0.14	94	13.2	0.294	420	10	5.39	40.1	0.134414	76	6.8	1.11	3	78.7	85	1070	136	3.1	1.14	59.5	2.82	4.3	20	0
0	0	1	11	15	80.826	11	6	242.69	35	9.72	64.4	28.6	6.26	2.78	2.2518	0.32	0.33	93	14	0.29	196	11.7	7.5	32	0.234375	43	3.2	1.24	1.91	54.9	20	1030	134	4.1	1.14	2.8	0.05	5.1	24	0
0	0	1	9	34	82.13	15.5	5	49.95	30	6.34	57.3	34.2	3.63	2.17	1.67281	0.43	0.09	115	12.2	0.313	340	10.8	5.39	38.2	0.141099	83	4.2	1.52	3.36	4.9	26.6	1240	137	4.1	1.16	1.6	0.04	3.8	16.7	0
1	0	0	15	9	85.315	11	7	40.7	24	11.38	57.6	26.8	6.55	3.05	2.14754	1.67	0.07	114	15.2	0.37	249	12.8	5.61	35.8	0.156704	60	4.1	0.98	2.64	56.2	59.4	2680	138	4.6	1.08	1.6	5.58	2.8	33.7	1
0	0	1	8	10	82.614	11	3	30.84	80	17.05	60.1	31.1	10.25	5.3	1.93396	1.26	0.2	96	12.9	0.3	305	13.1	6.57	41.4	0.158696	84	8	0.93	4.78	4.9	3.5	680	135	3.7	1.1	1.8	0.05	1.8	28	0
1	0	1	12	7	80.491	10	6	115.8	62	19.41	53.6	28.4	10.4	5.51	1.88748	1.51	1.9	100	13.3	0.305	462	15.4	4.55	39.3	0.115776	72	3	0.97	3.83	57.1	63.5	434	134	4	1.09	25.8	0.04	5.9	38.1	0
0	0	1	8	24	74.295	11	6	95.76	28	11.78	73.9	23.3	8.71	2.74	3.17883	0.18	0.14	95	13.3	0.28	277	10.4	5.39	33.9	0.158997	46	6.5	1.69	2.58	18	34.2	1790	129	4.3	1.06	1.8	0.06	4.1	24.8	0
1	0	1	8	6	44.829	9	6	84.82	27	12.76	50.7	41.8	6.47	5.11	1.26614	0.71	0.22	91	14.1	0.271	144	11.7	6.05	42.1	0.143705	79	7.1	1.51	1.07	18.2	18.5	890	117	4.1	1.18	2.6	0.04	2.1	18.7	0
1	0	1	10	6	74.13	9.6	6	166.68	55	10.18	78.1	12.4	7.95	1.26	6.30952	0.66	2.9	100	14.4	0.107	154	11.7	8.19	12.9	0.634884	14	5.7	1.95	3.64	15	25.8	1850	110	4	1.09	1.5	0.54	2.1	69.4	0
0	0	1	11	34	91.056	12	9	30.48	25	18.5	66.8	25.5	12.36	4.72	2.61864	1.02	0.37	123	12.5	0.369	472	10.2	6.61	38.7	0.170801	93	4	1.94	5.08	18	28.7	960	136	3.7	1.17	2.7	0.05	2.6	40.6	0
0	0	1	9	46	89.296	14	6	248.16	72	18.91	94.9	2.5	17.95	0.47	38.1915	0.16	0.11	114	12.4	0.115	244	11.5	9.55	12.7	0.751969	40	15.4	1.52	1.17	54.9	49.8	540	129	4.5	1.04	2	0.06	2.8	28.2	0
0	0	0	8	14	80.558	9.5	7	85.21	3	15.54	65.8	22.9	10.23	3.56	2.8736	0.61	1.1	100	14.9	0.321	294	15.2	4.6	35.4	0.129944	46	16.1	1.88	2.99	117.1	47.7	1460	129	5.1	1	1.8	0.07	3.5	21.3	0
0	0	1	8	5	85.017	7.9	5	138.95	35	26.3	84.6	12.4	22.25	3.26	6.82515	0.63	0.08	104	12.3	0.322	499	10.2	5.44	42.1	0.129216	82	10.7	1.32	4.04	173.5	137.7	980	133	4.2	1.02	2.7	1.08	1.7	33.2	0
0	0	0	8	55	99.287	15	6	37.81	25	17.19	74.4	17.5	12.79	3.01	4.24917	1.27	0.09	101	11.9	0.298	381	9.6	5.64	39.6	0.142424	67	11.9	1.3	3.2	152.8	43	890	137	3.2	1	0.9	0.11	1.3	21.9	0
1	0	1	8	14	98.623	13	5	143.92	64	7.7	65.7	25.5	5.06	1.96	2.58163	5.1	0.25	109	12.6	0.326	294	16.2	3.027	41.4	0.0731159	88	6.2	0.77	2.29	28.6	51	560	138	3.2	1.08	1.3	0.03	2.5	36.1	0
1	0	1	11	72	121.164	25	6	77.94	7	14.54	49.5	38.2	7.2	5.55	1.2973	1.64	0.1	123	12.7	0.368	265	13.4	4.87	34.3	0.141983	73	6.1	0.89	3.6	9.7	33.3	950	135	3.5	1.08	1.1	0.03	0.9	11.6	1
1	0	1	12	1	68.952	4.5	5	114.1	45	26.72	47.7	40.5	12.75	10.82	1.17837	2.19	0.91	90	15.2	0.274	191	147	4.21	15.1	0.278808	60	4.1	1.1	2.58	11.4	22.4	2170	114	4.5	1.08	1.8	0.04	1	21.4	0
1	0	1	8	21	82.577	13	7	33.11	17	17.41	58.5	35.2	10.18	6.13	1.66069	0.68	0.4	122	13.7	0.357	306	11.2	5.28	36.4	0.145055	87	4.8	2.39	4.16	155.3	86.9	1540	133	4.4	1.09	14.5	0.63	3	30.6	0
1	0	1	8	39	84.539	14	5	36.9	25	13.01	65.5	25	8.52	3.25	2.62154	0.96	0.25	110	13.3	0.36	223	9.8	6.98	35.8	0.194972	84	10.3	1.1	3.42	140.2	52	1480	133	4.3	1.02	9.9	0.18	1.9	33.2	0
0	0	1	8	1	61.22	5.5	5	54.62	9	14.92	43.1	42	6.43	6.27	1.02552	1.57	0.63	93	14	0.3	432	9.5	5.64	38.4	0.146875	64	19.2	0.88	4.11	17.6	32.6	1280	130	5.6	0.91	1	0.02	3.6	20.8	0
1	0	0	7	43	81.702	15	6	2.65	25	8.18	49.5	42.2	4.05	3.45	1.17391	0.59	0.06	121	13.5	0.39	273	11.9	3.6	43.1	0.0835267	113	4.7	2.08	5.18	14.9	31.4	355	139	4	0.97	1.3	0.03	0.8	28.1	0
0	0	1	10	35	102.614	14	6	22.64	28	20.1	82.2	11.1	16.52	2.23	7.40807	1.31	0.02	120	12.9	0.377	330	12.1	7.84	40.9	0.191687	78	8.4	1.39	4.2	272.1	62	10150	130	3.4	1.07	1.1	0.14	1.8	60.1	0
1	0	1	9	17	88.168	10	7	14.43	6	12.02	64.6	26.8	7.76	3.22	2.40994	0.87	0.14	100	11.9	0.309	384	12.2	4.93	42	0.117381	78	7.2	0.79	3.23	7.7	27.2	790	132	4.2	1.04	1.4	0.04	2.3	15.8	0
1	0	1	11	7	78.817	10	5	18.09	45	17.78	50.7	43.1	9.01	7.66	1.17624	0.96	0.11	118	13.2	0.37	315	12.1	3.82	41.2	0.0927184	78	5.3	1.16	3.45	8.7	30.9	1490	135	3.9	0.96	2.1	0.05	2	39.2	0
1	0	0	11	30	92.225	14	9	46.42	10	13.34	37.1	47.5	4.95	6.34	0.780757	1.92	0.04	118	12.8	0.348	218	12.7	3.11	41	0.0758537	76	6.8	1.34	3.43	13.9	40.9	1030	136	3.1	0.96	12.3	0.06	0.7	14.8	0
0	0	1	8	27	86.995	14	6	77.21	45	18.49	84.4	11	15.61	2.03	7.68966	0.76	0.07	97	14.2	0.296	365	11.5	5.84	34.7	0.1683	57	4.5	0.71	3.76	105.1	18.1	790	135	3.5	1.09	2.4	0.08	2.7	40.3	0
1	0	0	14	67	113.355	24	9	1.64	4	9.16	70.9	1.69	6.49	18.4	0.352717	0.95	0.03	122	12.6	0.349	332	9.9	3.21	41	0.0782927	150	2.1	0.99	3.25	29.3	44.7	540	137	3.3	1.08	0.6	0.04	1.3	13	0
1	0	1	16	23	116.937	13	5	94.88	25	10.5	82.3	10.9	846	1.14	742.105	0.65	0.04	112	14.8	0.34	216	12.9	5.84	33.6	0.17381	67	20.8	1.45	2.68	222	67.8	1350	133	3.4	1.15	11.2	0.16	2.4	58.8	0
1	0	1	10	2	91.125	6	7	145.65	45	22.24	57.4	21.9	12.77	4.87	2.62218	1.11	1.16	100	14.6	0.11	598	11.6	4.75	14.1	0.336879	60	6.9	0.77	2.76	14.8	47.4	428	115	4.9	1.16	1.9	0.04	1.1	11.1	1
1	0	1	14	13	87.552	11	7	107.34	67	12.09	60.8	24.5	7.35	2.96	2.48311	1.27	0.46	96	13	0.304	379	9.3	6.61	36.8	0.17962	56	4.1	0.83	3.15	46.5	41.2	1330	131	4.9	1.07	1.3	0.34	2.1	30.6	0
1	0	1	12	39	94.451	15	9	80.54	28	9.76	61.3	27.8	5.98	2.71	2.20664	0.84	0.2	112	14.3	0.34	461	10.4	4.79	37.4	0.128075	89	3.5	1.24	3.77	39.1	30.2	870	137	3.6	1.09	0.7	0.04	2.8	36.6	0
1	0	1	9	23	71.617	12	6	193.6	30	19.55	85.9	9.3	16.79	1.82	9.22527	0.74	0.14	118	14.6	0.354	334	10	5.46	38.6	0.141451	43	11.6	1.68	3.7	64.2	68	930	128	6.8	0.93	16.1	0.09	2	31.5	0
0	0	0	8	9	76.495	10	10	1.66	1	9.4	15.1	75.1	1.42	7.06	0.201133	0.71	0.2	116	13.6	0.341	260	14.9	7.33	41.9	0.17494	103	5.6	1.36	3.7	18.7	37.3	1070	137	4.2	1.06	2.7	0.03	2.9	28.5	0
1	0	1	12	14	87.639	10	6	143.41	15	25.38	83.2	12.3	21.12	3.12	6.76923	0.96	0.18	112	17.3	0.331	158	18.4	6.52	35.2	0.185227	53	5	1.4	3.27	40.7	33.1	1400	136	3.8	1.12	1.9	0.18	1.1	32.1	1
1	0	1	10	67	111.51	20	11	70.88	45	16.31	81.3	11.9	13.26	1.94	6.83505	0.91	0.13	111	11.8	0.36	324	10.3	6.35	41.1	0.154501	88	6	0.82	3.74	7.2	20.5	1120	136	3.5	1.08	1.8	0.03	1.8	41	0
0	0	1	15	10	83.245	11	6	141.9	90	20.11	80.9	12.1	16.41	2.46	6.67073	1.42	0.4	112	12.6	0.127	145	16.5	6.19	15.5	0.399355	81	18.1	1.95	1.54	221.1	27.8	727	114	1.8	1.1	1.6	6.65	1.6	36.7	0
0	0	1	6	41	99.847	16	5	60.4	25	8.75	61.3	21.1	5.36	1.85	2.8973	1.06	0.46	111	12.2	0.331	312	10.4	3.87	37.2	0.104032	64	6.1	1.36	3.16	45.8	33.5	1270	136	3.5	1.08	1.7	0.03	1.3	43	0
0	0	1	8	42	99.907	14	8	173.31	78	28.52	82.9	12.1	23.64	3.45	6.85217	0.91	0.37	102	13	0.312	497	9	6.91	30.6	0.225817	64	11	1.34	4.51	67.4	41.2	1156	134	4.1	1.1	0.4	0.05	1.6	39.3	0
0	0	1	13	81	137.98	24.5	7	40.27	17	28.96	85.7	7.7	24.82	2.23	11.13	1.8	0.03	126	12.4	0.376	522	10.7	4.16	38	0.109474	96	5.1	1.08	4.72	61.1	63.8	2250	133	4.2	1.05	1.4	0.03	1.4	14.8	0
0	0	1	10	23	67.641	10.5	5	47.19	21	10.38	72.5	23	7.53	2.39	3.15063	0.4	0.06	115	12.4	0.328	292	11.5	3.201	42.5	0.0753176	68	14.2	0.73	3.06	13.2	47.1	920	133	3.6	1.12	1.4	0.1	1.7	23.4	0
0	0	1	11	13	64.693	7.5	6	37.06	18	26.85	36.9	51.1	9.91	13.72	0.722303	2.82	1	119	14.2	0.376	221	10.3	6.69	42.6	0.157042	96	7.2	0.91	3.32	196.5	105.2	1500	138	4.2	1.09	14.9	0.07	0.9	25	0
1	0	1	9	12	78.722	9	5	118.17	13	10.01	65	23.6	6.51	2.36	2.75847	0.6	0.53	106	12.7	0.33	93	13.6	4.26	34.5	0.123478	37	8.9	1.95	2.37	59.2	67.3	2900	130	5	1.03	1.4	0.05	2.1	24.6	0
0	0	1	20	75	120.869	32.5	5	213.19	10	9.79	86.7	10	8.49	0.98	8.66327	0.3	0.01	104	13.8	0.32	150	15.2	6.35	40.4	0.157178	71	8.4	1.05	3.74	11.5	27.4	2390	133	4	1.02	1	0.33	1.5	34	0
0	0	1	18	59	108.361	19	6	221.08	58	16.18	84.6	1.62	13.69	10	1.369	0.84	0.02	92	14.6	0.272	233	10.3	5.83	34.3	0.169971	85	5.2	1.65	4.38	13.7	32	910	134	3.7	1.05	0.5	0.03	1.3	11.6	0
1	0	1	35	3	80.298	8.9	4	144.44	73	82.08	72.6	24.7	8.77	2.98	2.94295	0.29	0.02	154	13.1	0.44	158	18.9	6.91	37.8	0.182804	41	7.4	1.39	3.72	28.6	71	851	134	5	1.11	14.2	0.04	2.4	22.6	0
0	0	1	10	23	83.36	10	8	172.61	27	15.18	58.6	33.8	8.9	5.13	1.73489	0.87	0.27	113	11.4	0.34	563	9.2	6.7	38.4	0.174479	50	3.6	2.15	3.65	6.4	25.1	1710	138	4.1	1.1	1.3	0.05	2.4	29.7	1
1	0	1	15	58	105.868	20	5	4.52	8	3.45	24.3	58.3	0.84	2.01	0.41791	0.56	0.02	111	13.8	0.333	131	13.8	3.69	39.4	0.0936548	78	5.1	1.66	3.05	11.3	26.9	480	134	37	0.99	0.9	0.06	1	18.3	0
0	0	1	13	25	89.662	12	5	51.5	32	10.22	79.3	18.2	8.1	1.86	4.35484	0.21	0.03	117	13.2	0.342	369	10.5	6.79	42.9	0.158275	95	4.5	0.77	3.94	15.9	35.6	750	139	4.6	1.11	2.7	0.05	1.4	27.3	0
1	0	1	9	56	132.18	20	8	71.66	45	20.21	67.7	22.7	13.68	4.59	2.98039	0.59	1.31	102	12.8	0.306	453	10	6.13	34.9	0.175645	65	4.3	0.72	2.85	11.7	20	1030	137	3.3	1.07	0.8	0.02	1.1	25.8	0
0	0	1	10	10	77.046	8.3	6	61.97	52	24.14	46.5	46.8	11.23	11.3	0.993805	1.3	0.27	92	14.4	0.294	594	10.7	5.92	40.1	0.147631	74	3.9	1.56	4.19	13.5	40.8	790	138	4.1	1.15	3.4	0.06	2.9	34.9	0
0	0	1	7	65	126.094	22	4	89	22	25.55	88.9	5.2	22.71	1.33	17.0752	1.43	0.03	124	13.5	0.392	290	10.5	3.66	42.7	0.0857143	144	3.4	0.88	3.61	12.7	26.9	146	133	3.7	1.04	2.1	0.04	1.8	19.7	0
1	0	1	9	53	92.127	15	5	39.21	56	9.3	71.5	21.1	6.65	1.96	3.39286	0.39	0.28	108	12.6	0.322	224	11.9	3.33	36.8	0.0904891	63	11.2	1.51	3.85	388.2	212.3	717	139	3	1.06	1.9	0.02	1.4	26.6	0
1	0	0	12	4	83.459	9	5	96.43	77	13.65	59.8	34.6	8.16	4.72	1.72881	0.7	0.05	93	14.1	0.276	445	10	4.02	40.1	0.100249	87	2.1	1.08	3.8	10.4	22	1108	133	3.9	1.04	2	10.14	1.7	24.8	0
1	0	1	7	102	79.183	5	9	3.87	5	5.36	54.3	35.1	2.91	1.88	1.54787	0.5	0.05	127	12.8	0.38	249	11.2	3.15	35.9	0.0877437	84	7.4	0.76	2.11	9.2	40.5	360	137	3.5	1.01	0.9	0.03	1.5	21.6	0
0	0	1	14	2	63.776	5.8	5	50.15	25	18.18	51.2	42.1	9.78	7.77	1.25869	0.64	0.17	102	14.2	0.296	540	11.2	9.55	18.6	0.513441	68	7.5	1.49	2.77	17.5	24.1	628	131	4.4	1.11	1.6	0.08	1.4	10	0
1	0	1	10	51	90.068	14	5	134.45	70	19.35	16.2	11.2	83.9	2.17	38.6636	0.75	0.15	123	13.2	0.37	388	10.3	6.57	38.5	0.170649	47	10.8	1.31	3.17	386.2	55.3	1211	133	3.6	1.11	0.6	0.68	1.4	33	0
0	0	1	8	45	93.012	13	6	24.71	27	15.37	70.9	22.7	10.9	3.49	3.12321	0.48	0.46	119	11.6	0.367	436	8.2	5.35	45	0.118889	135	5	0.65	4.93	11.6	31.7	1250	139	4.1	1.07	2.2	0.05	2.7	17.7	0
1	0	1	10	32	85.699	10	7	188.27	60	15.78	80.8	13.9	12.75	2.19	5.82192	0.46	0.36	104	12.5	0.297	561	10.6	8.37	39.3	0.212977	57	4.1	1.17	2.98	123.1	97.6	1320	136	3.3	1.16	1.8	0.05	1.9	26.8	0
1	0	1	12	37	82.565	14	6	115.64	26	21.18	62.5	29.7	13.24	6.29	2.10493	1.1	0.53	116	12.5	0.347	360	15	6.53	38.7	0.168734	62	3.3	1.09	3.68	10.9	29.3	1210	134	3.7	1.13	1.3	0.07	1.9	24.2	0
0	0	1	11	21	65.34	12	7	102.83	72	27.63	79.6	13.4	21.99	3.7	5.94324	1.91	0.03	114	13.7	0.35	362	8.9	5.7	35.8	0.159218	80	65.3	1.97	3.16	299.3	84.5	2170	124	2.4	1.16	1.4	8.2	4.1	54.1	0
0	0	1	10	49	83.619	16	6	18.58	19	17.46	37.9	55.6	6.62	9.71	0.681771	1.01	0.03	128	13	0.384	349	8.9	5.35	42.6	0.125587	123	2.7	1.53	4.69	10.8	38.3	660	138	4	1.01	0.9	0.03	1.4	8.7	0
1	0	1	8	47	100.397	16	9	5.7	10	8.34	37.5	46.4	3.13	3.87	0.808786	1.26	0.05	112	12	0.338	190	9.6	3.52	37.6	0.093617	99	2.9	0.95	3.38	11.6	32.9	430	137	4.3	0.99	1	0.22	1.3	4	0
0	0	1	18	4	83.506	7.5	6	70.01	11	16.79	63.1	23.6	10.59	3.96	2.67424	1.41	0.77	101	11.9	0.321	407	10.1	4.67	39.5	0.118228	89	6	1.01	3.02	52.9	44.4	410	136	4.2	1.12	1.8	0.04	3.6	26.7	0
1	0	1	15	3	81.93	6.8	5	110.66	65	12.37	79.4	17.2	9.82	2.13	4.61033	0.41	0.48	101	11.9	0.296	319	11.3	3.43	37.6	0.0912234	69	3.9	1.13	3.45	28.1	23.6	613	136	4.4	1.08	1.9	0.03	4	42.1	0
0	0	1	8	36	87.649	14	5	19.85	22	11.78	67.6	24.8	7.96	2.92	2.72603	0.54	0.32	108	12.2	0.326	336	9.4	4.94	40.5	0.121975	86	8.4	0.73	3.78	23.9	40.2	610	134	3.7	1.01	2	0.04	1.6	30.3	0
1	0	1	15	32	115	16	5	88.2	53	9.76	77.2	16	7.53	1.56	4.82692	0.59	0.07	107	13	0.323	175	16.2	6.79	36.1	0.188089	44	4.1	1.28	3.09	39.4	47.3	1160	136	3	1.08	1.1	4.73	2.4	54.1	0
1	0	0	5	78	107.982	19	8	18.44	5	10.36	53.4	36.1	5.53	3.74	1.47861	0.59	0.46	132	12.9	0.426	475	15.5	6.55	40.7	0.160934	102	3.1	1.83	4.37	10.1	21.4	9880	137	3.6	1.05	2	0.05	1	31.8	0
1	0	1	15	11	80	10	6	70.21	55	14.94	64	27.8	9.56	4.15	2.30361	1	0.15	111	14.7	0.337	545	10.8	3.72	39.7	0.0937028	90	3.9	1.11	3.57	25.5	40	810	133	3.7	1.07	1.4	5.23	3.9	23.8	0
0	0	1	10	5	65.346	7	5	98.91	5	21.35	66.7	20.7	14.24	4.42	3.22172	1.35	1.3	102	12.4	0.33	497	10.5	5.59	36.9	0.151491	89	6.9	2.44	5.29	62.9	36.5	1210	136	3.9	1.09	9.5	0.02	2.6	29.1	0
0	0	1	7	16	75	10.5	6	57.41	30	15.67	50	38.2	7.83	5.99	1.30718	1.07	0.75	107	12.2	0.315	165	11	6.53	32.6	0.200307	89	4.1	2.23	3.57	57.6	51.7	2100	133	4.3	1.08	0.7	0.04	1.3	29.4	0
0	0	1	13	12	73	7.5	6	33.4	9	11.46	41.5	5.76	4.76	50.3	0.0946322	0.61	0.31	118	12.2	0.367	326	11	3.61	44.2	0.0816742	110	3.8	2	3.92	9.8	34.3	550	135	5	1.14	1.6	3	2.4	34.7	0
0	0	1	8	34	92	14	8	46.63	25	9.28	47.9	44.1	4.45	4.09	1.08802	0.38	0.3	101	12.3	0.307	541	15.4	4.67	40.7	0.114742	81	3.6	1.5	4.49	7.5	19.5	750	139	4.3	1.12	0.7	0.04	1.2	18.4	0
1	0	1	13	4	68	9	6	159.74	35	12.41	56.2	32.3	6.97	4.01	1.73815	1.01	0.41	89	13.4	0.283	298	12.6	6.13	37.1	0.165229	78	5.2	1.49	3.5	16.2	43.1	740	133	4.1	1.14	5.6	0.07	4.2	35.3	0
1	0	1	11	5	66	8.5	6	51.02	42	10.32	42.8	47.7	4.42	4.92	0.898374	0.61	0.34	102	12.5	0.328	243	13.8	6.57	36.3	0.180992	60	3.9	1.76	2.86	49.4	44.6	1580	135	4.1	1.13	2.2	0.07	3.7	31.5	0
0	0	1	11	31	90	13	7	77.69	52	15.15	63.2	25.7	9.57	3.89	2.46015	1.45	0.17	106	13	0.325	336	13.3	6.21	40.2	0.154478	73	3.6	1.19	3.82	36.9	45.4	1810	130	4.1	1.06	0.7	0.04	1.5	29.7	0
0	0	1	22	6	66	6	7	124.62	13	11.99	61.4	23.9	7.36	2.87	2.56446	1.06	0.67	91	14.8	0.281	335	11.3	4.71	33.3	0.141441	67	6.2	1.74	2.8	32.9	22.1	970	134	4.5	0.99	16.4	0.08	3.1	39.3	0
1	0	1	10	15	81	12.6	6	45.81	74	16.87	57.6	37.1	9.72	6.26	1.55272	0.62	0.24	100	13.9	0.304	339	11.8	6.13	40.8	0.150245	85	8.5	1.76	3.13	29.3	34.9	950	137	3.8	1.16	0.5	6.27	2.3	29.9	0
1	0	0	12	114	132	27.2	6	99.99	50	12.57	75.4	14.9	9.48	1.87	5.06952	0.82	0.38	118	12.8	0.377	252	16.3	8.24	43.5	0.189425	108	14.5	0.69	3.48	5.6	28.1	810	139	4	1.1	1.1	0.03	1.4	28	0
1	0	1	12	33	90	15	4	77.07	36	13.14	91.1	7.2	11.97	0.95	12.6	0.18	0.03	109	14.1	0.335	332	14.8	6.88	38.5	0.178701	82	15.3	1.15	3.58	257.1	534.4	1480	135	3.1	1.11	7.1	0.05	1	36.9	0
1	0	1	9	12	78	11.4	6	73.54	16	19.42	45.9	42	8.91	8.16	1.09191	1.61	0.68	100	16.4	0.332	401	10.4	5.35	41.8	0.12799	107	7.9	1.03	3.2	10.9	24.4	480	134	3.7	1.03	4.3	0.08	1	20.4	0
0	0	1	7	76	120	20	10	10.34	50	9.1	64.4	27.8	5.86	2.53	2.31621	0.35	0.33	124	11.9	0.364	405	12.8	6.21	38.9	0.15964	80	2.5	1.33	4.89	14.7	26.7	540	136	3.7	0.95	2.6	0.07	1.9	15.2	0
0	0	1	12	3	63	10	7	226.56	8	13.18	79	14.3	10.41	1.88	5.53723	0.76	0.01	105	11.8	0.32	163	13.3	4.58	30.9	0.14822	70	1.9	2.44	3.61	48.5	40.4	570	134	4.5	1.1	3	0.07	2.8	61.9	0
0	0	1	11	44	105	18	7	77.51	55	11.34	62.4	27.9	7.08	3.16	2.24051	0.98	0.09	127	11.9	0.381	248	10.5	6.13	43.1	0.142227	112	6.6	0.54	4.06	11.9	26.3	3480	131	3.7	1.16	0.5	0.04	1.6	29.9	0
1	0	1	11	62	114	19	5	16.21	10	7.9	71.2	14.1	5.62	1.11	5.06306	0.61	0.51	109	11.9	0.111	198	12.8	4.58	16.2	0.282716	72	7.4	1	2.78	144.1	17.9	1010	117	1.1	1.11	4.9	0.05	0.8	19.9	0
1	0	1	17	4	66	7.6	5	122.09	35	2.6	23.9	57.7	0.62	1.5	0.413333	0.3	0.17	100	12.6	0.297	339	9.4	5.99	36.5	0.16411	82	6.6	1.17	2.94	18.7	32.7	580	136	3.2	1.13	1.5	0.06	3.4	50.7	0
1	0	1	11	11	74	9.5	10	11.84	5	11.01	71.1	19.9	9.52	2.59	3.67568	0.89	0.84	119	11.2	0.155	110	9.8	4.66	19.8	0.235354	99	1.9	1.16	4.27	21.2	44.1	980	117	4.1	1.08	19.2	0.17	1.1	10.6	0
1	0	1	7	12	75	9	6	61.92	48	14.18	50.7	37.9	7.19	5.37	1.33892	0.88	0.68	118	12.7	0.352	416	9.4	5.65	41.4	0.136473	97	3.8	1.21	3.92	14.3	25.8	1090	136	3.9	1.15	3.2	0.05	1.6	35.2	0
1	0	1	10	66	118	21	6	116.73	38	19.06	84.2	11.9	16.05	2.27	7.07048	0.67	0.04	123	13	0.366	250	9.1	4.677	40.9	0.114352	79	6	0.79	4.14	9.3	18.9	1960	131	4.1	1.06	1.6	0	1.6	26.1	0
1	0	1	10	24	75	12	6	281.88	30	12.73	70.5	23.2	8.97	2.95	3.04068	0.53	0.24	101	14.3	0.31	184	12.4	6.06	29.9	0.202676	41	7.7	2.47	3.14	94.7	29.3	1900	134	3	1.03	4.4	0.09	2.5	44.3	0
1	0	1	7	5	72	7.5	5	111.08	60	15.97	50.5	38.1	8.06	6.08	1.32566	0.94	0.85	103	12.7	0.321	481	9.5	6.36	41.6	0.152885	79	5.4	1.58	4.52	82.5	35.3	1210	137	4	1.15	1.4	0.11	0.5	27.9	0
1	0	1	7	20	88	14	5	39.92	25	7	53.7	29.3	3.76	2.05	1.83415	0.98	0.19	120	12.5	0.356	352	9.1	5.35	42.9	0.124709	97	3	1.11	3.89	21.9	22.9	540	135	4.2	1.09	1.4	0.04	1.4	29.1	0
0	0	1	9	53	103	13	5	45.01	30	14.02	84	11.7	11.78	1.64	7.18293	0.43	0.15	105	14.8	0.316	327	10.8	5.84	34.8	0.167816	81	10.1	1.24	3.05	64.8	32.2	3700	134	3.8	1.05	5.9	0.05	1.2	25.4	0
1	0	1	14	14	75	9.5	9	47.23	22	15.61	47	37.1	7.34	5.79	1.2677	1.9	0.55	105	14	0.331	510	9	4.89	41.2	0.118689	79	3.8	2.66	3.24	76.8	31.7	370	134	4.1	1.08	8.9	3.3	0.8	31.1	0
1	0	0	7	8	72.374	10	8	88.75	55	19.41	51.2	36.4	9.94	7.07	1.40594	1.44	0.93	88	16.8	0.293	521	12.2	4.02	37.6	0.106915	69	5.3	1.26	3.53	13.1	24.7	1334	137	3.9	1.15	4	0.03	2.3	29.5	0
1	0	0	9	44	102.793	15.5	6	43.08	15	22.23	67.4	24.8	14.98	5.45	2.74862	1.29	0.49	110	14	0.37	246	15.9	5.65	38	0.148684	60	3.6	0.91	3.11	38.1	23.2	630	134	4.3	1.12	1.2	0.04	1.6	11.9	0
1	0	1	6	12	74	10	4	4.43	15	7.03	23.6	60	1.66	4.22	0.393365	0.82	0.3	108	14.4	0.35	215	11.7	3.87	37.7	0.102653	155	3.1	1.32	2.33	14.9	38	500	135	3.7	1.2	2.4	0.05	2.3	31	0
1	1	1	15	53	105	20	5	80.49	22	21.3	91.9	5.3	19.57	1.13	17.3186	0.45	0.11	107	13.4	0.321	360	11.4	6.88	33	0.208485	61	62.9	2.52	3.34	166.3	84.1	2190	131	3.4	1.05	1	0.03	1.6	59.7	0
1	0	1	9	26	95	12	11	112.27	68	11.94	60.5	14.1	8.41	4.75	1.77053	0.54	0.15	97	11.2	0.101	598	9.1	6.61	14.9	0.443624	61	4.1	1.14	1.21	21.2	21.4	1480	117	1.8	1.04	1.5	0.06	4.1	21.1	1
0	0	1	12	9	72	9.5	6	79.21	10	15.17	61.6	27.5	9.78	4.21	2.32304	1.14	0.22	104	16.5	0.14	222	9.8	5.98	40.8	0.146569	102	16.2	1.08	1.4	162	147.1	1190	118	4.4	1.17	0.8	0.06	1.7	10.5	1
1	0	1	8	45	100	17	5	71.69	18	7.66	75.1	12.5	5.75	0.96	5.98958	0.41	0.53	100	13.2	0.297	252	10.4	4.45	35.5	0.125352	88	5.7	0.81	254	11.6	26.1	660	140	3.4	1.1	3.8	0.07	0.5	32.1	0
0	0	1	7	68	120	23	6	58.79	60	18.83	74.5	18.4	14.03	3.46	4.05491	1.09	0.19	119	12.2	0.356	338	11.3	6.88	40.9	0.168215	148	9.6	0.96	3.06	13.9	19.8	1500	134	3.7	1.02	2	0.07	1.4	20.6	0
0	0	1	8	44	108	14	5	10.12	31	18.09	63	31.2	11.4	5.64	2.02128	0.56	0.45	121	13.6	0.397	466	15.7	5.64	40.7	0.138575	81	3.9	1.51	3.49	8	20.4	650	137	4.2	1.05	2	0.06	0.9	29.2	0
1	0	0	6	75	115	21	6	19.66	14	4.15	30.8	54	1.28	2.24	0.571429	0.6	0.01	135	12.4	0.387	181	10.6	4.57	41.2	0.110922	88	5.1	1.02	2.39	21	38.1	420	130	4	0.92	0.8	0.04	1.8	15.5	0
1	0	0	12	21	90	12	8	158.42	17	18.04	76.8	15	13.85	2.71	5.1107	1.32	0.13	123	12.4	0.37	277	8.7	6.88	41.3	0.166586	69	4.1	0.99	4.07	12	22.5	2300	133	47	1.07	1.5	0.06	2.5	38.1	0
1	0	1	10	28	88	13	8	105.69	57	13.65	60.3	28.2	8.23	3.85	2.13766	0.78	0.78	105	12.9	0.312	433	12.6	6.69	36.3	0.184298	53	3.7	1.21	3.59	42	27.9	660	137	4.1	1.06	1	0.06	2.8	18.6	0
1	0	1	13	15	78	11	8	5.17	10	23.99	56.7	33.1	13.6	7.94	1.71285	2.35	0.24	129	13.5	0.398	444	10.3	4.88	41.6	0.117308	119	4.6	0.81	3.93	10.3	43.2	490	134	4.1	1.09	28.6	0.07	2.3	44.7	0
0	0	1	9	4	57	6	5	27.45	23	16.28	43.3	40.9	7.05	6.66	1.05856	1.25	1.3	102	11.9	0.307	689	11.2	4.45	40.5	0.109877	76	3.4	1.72	4.75	56	64.5	1230	134	4.6	1.12	4.8	0.09	2	21.9	0
0	1	1	14	14	83	10	6	136.28	20	10.16	68.5	24.3	6.96	2.47	2.81781	0.66	0.02	114	12.7	0.353	293	11.2	5.43	37.7	0.144032	90	6	1.18	2.64	25.5	47.9	1242	135	3.8	1.01	1.1	0.04	1.8	40.4	0
1	0	0	10	62	110	19	4	38.48	67	10.34	83.1	13.2	8.59	1.36	6.31618	0.38	0.19	101	13.7	0.274	223	12.4	5.19	41.4	0.125362	192	7.9	0.55	3.15	12.1	28.5	404	136	3.7	1.18	0.6	0.02	0.6	13.7	0
1	0	1	11	20	85	11.5	5	32.8	27	13.07	53.5	32.9	6.99	4.3	1.62558	1.33	0.42	109	14.2	0.321	368	12.8	5.71	39.6	0.144192	71	4.2	1.47	5.11	25	33.1	780	137	4.3	1.14	6.6	0.11	1.2	20	0
0	1	1	14	21	85	12	5	130.61	45	14.95	81.1	13.8	12.12	2.06	5.8835	0.64	0.01	117	14.7	0.345	242	12.3	6.97	39.1	0.178261	85	32.4	1.39	3.52	170.6	104.9	1730	133	3.6	1.02	31.9	0.06	1.8	48.8	0
0	0	0	13	11	71	9	7	83.03	40	13.91	60.2	28.1	8.37	3.91	2.14066	0.96	0.65	108	13.9	0.323	353	11.6	5.64	39.9	0.141353	68	3.5	2.24	4.64	29	26.2	3120	136	3.6	1.15	3.8	0.04	1.9	22.1	0
0	0	1	9	11	71.428	9.5	6	19.17	35	13.86	41.3	53	5.72	7.35	0.778231	0.71	0.06	108	14	0.326	318	16	4.24	40.8	0.103922	149	6	2.11	4.18	8	22.2	1540	137	4	1.15	1.3	10.14	3.1	47.1	0
1	0	0	15	70	113	20	7	2.18	11	14.57	31.8	61.5	4.63	8.96	0.516741	0.76	0.1	134	12.7	0.402	287	12.8	3.55	43.9	0.0808656	160	3.4	1.65	4.1	18.1	40.5	530	139	4.1	1.1	2.4	0.04	1	13	1
0	0	1	18	4	75	7.8	3	146.3	24	26.04	78.3	16.4	20.39	4.27	4.77518	1.28	0.1	115	13.5	0.347	334	10.4	6.57	40.8	0.161029	97	10.2	0.58	3.24	62.7	197.1	828	135	3.8	1.1	3.7	0.03	4.5	28.4	0
1	0	1	10	35	98	13	7	1.78	4	11.64	64.9	25.7	7.55	2.99	2.52508	0.73	0.31	115	11.9	0.333	364	9.8	3.81	41.5	0.0918072	126	6.9	0.85	3.78	17	29.3	200	136	4.1	1.05	31.9	0.03	1.6	30.9	0
1	0	1	9	56	115	20	6	22.73	8	8.86	62.9	27.4	5.57	2.43	2.29218	0.82	0.02	116	13	0.335	205	12.9	4.66	42.6	0.10939	93	6.6	0.81	2.58	12.6	30.3	340	134	3.5	1.02	2.4	0.07	0.7	21.3	0
1	0	1	13	20	88	15	5	99.18	65	13.15	79.5	15.7	10.45	2.06	5.07282	0.51	0.11	110	12.9	0.317	274	12.4	5.12	38	0.134737	85	7	1.29	3.35	125	93.2	1330	133	5	1.09	0.9	0.03	4.4	27.7	0
1	0	1	12	13	75	10	5	16.33	40	17.86	46.3	46.9	8.27	8.38	0.986874	1.09	0.11	115	12.8	0.345	440	10.4	6.44	45.3	0.142163	118	6.1	1.07	3.71	17.4	34.7	1020	137	4.5	1.2	1.7	0.2	2.3	29.2	0
0	0	1	10	75	98	16.5	6	119.44	30	10.66	68.7	20	7.32	2.13	3.43662	0.96	0.19	124	13.6	0.383	284	12.3	6.52	34.5	0.188986	76	84.7	1.37	2.63	222.1	67.6	2220	134	3.7	0.99	1	0.04	1.3	31.1	0
0	0	1	12	15	75	10	8	57.63	22	14.88	71.8	20.4	10.68	3.04	3.51316	0.82	0.33	95	12.6	0.281	301	15.5	3.93	35.9	0.109471	85	9.6	1.21	4.62	50	38.9	980	136	3.4	1.1	1.2	0.11	2.3	36.2	0
0	0	1	6	15	75	9	8	37.91	20	21.44	76.2	18.1	16.34	3.88	4.21134	0.92	0.28	117	13.5	0.365	224	10.2	5.53	33.7	0.164095	80	3.6	1.06	2.53	20	17.8	1190	138	3.6	1.11	1	0.04	1.9	27	0
1	0	1	9	10	94	14	1	80.82	18	11.75	60.4	24.9	7.1	2.91	2.43986	1.22	0.46	126	12.5	0.164	101	12.9	7.17	42.5	0.168706	81	11	0.76	4.41	11	11.8	720	114	4.5	1	1.5	0.03	4.2	29.6	0
1	0	0	12	5	66	7.5	8	158.04	30	14.14	62.1	28.5	8.78	4.03	2.17866	1.22	0.06	100	12.1	0.29	174	11	4.88	37.4	0.130481	95	4.5	1.47	3.17	17.6	32.9	740	133	3.7	1.06	5.6	0.06	1.9	34.4	0
1	0	1	13	20	80	11.6	6	162.68	65	13.65	70.7	18.2	9.65	2.48	3.89113	1.23	0.23	102	15.5	0.303	298	15.7	5.03	40.3	0.124814	81	4.8	1.06	3.58	11.4	21	1120	135	4.1	1.06	0.7	0.16	1.6	20.7	0
0	0	0	10	28	88	11.5	6	146.34	65	23.22	68.8	21.7	15.98	5.04	3.17063	2.02	0.12	103	12.7	0.296	453	9.4	4.642	35.7	0.130028	99	4.1	1.26	3.13	66.3	27	630	135	3.7	1.06	3.6	0.05	1.8	34.9	0
1	0	1	11	64	113	19	7	143.6	75	19.09	78.6	13.5	15	2.58	5.81395	1.13	0.32	111	11.9	0.325	481	9.6	8.36	35.9	0.232869	66	8.2	1.42	4.23	52.7	25.3	1760	133	3.8	1.02	8.9	0.06	1.2	26.5	0
1	0	1	10	29	88	11	6	20.35	27	15.35	59.8	32	9.18	4.91	1.86965	0.97	0.25	112	12.8	0.34	402	10.9	5.58	36.8	0.15163	104	3.9	0.73	3.95	11.6	22	450	140	3.2	1.05	1.3	0.03	1.3	25.7	0
0	0	1	12	31	88	10	5	95.84	28	17.14	85.3	11.7	14.62	2.01	7.27363	0.45	0.02	125	13.2	0.377	226	19.8	7.6	45.3	0.16777	70	15.3	1.37	4.2	31	42.7	1850	135	4	1.09	1.5	0.02	1.1	11.8	0
0	0	1	9	11	71	9.5	10	15.1	45	15.12	19.4	48.6	5.96	7.15	0.833566	1.1	0.48	125	12.1	0.171	598	15.5	5.14	18.4	0.279348	107	1.5	2.06	4.42	42	61	520	116	4.2	1.08	2.6	0.05	1.4	19.7	1
1	0	1	10	30	93	12	6	80.7	37	19.75	71.7	20.2	14.16	3.99	3.54887	1.42	0.1	114	13.1	0.345	193	11.8	6.57	43.9	0.149658	106	7.6	0.82	3.78	47.4	66.9	742	136	3.5	1.18	4.1	0.05	0.6	19.9	0
1	0	1	11	30	96	13	7	40.87	7	10.64	44.8	39.7	4.77	4.22	1.13033	1.26	0.33	120	11.7	0.334	201	11	3.99	33.2	0.120181	81	7.3	1.53	3.48	26	29.1	1110	135	3.4	1.04	1	0.05	3	37.5	0
1	0	1	12	20	88	11	8	36.42	42	12.86	51.8	33.2	6.66	4.27	1.55972	0.87	1.02	101	12.5	0.305	512	9.4	6.69	38.1	0.175591	93	2	0.81	4.3	34.9	32.8	1220	137	4.1	1.07	1.5	0.05	3.2	29.1	0
1	1	1	8	6	76	9.7	5	29.76	33	17.82	55.8	30.1	9.94	5.36	1.85448	1.51	0.96	88	13.4	0.265	599	9.1	4.79	32.5	0.147385	154	3.4	2.82	3.38	14.9	36.2	980	137	3.8	1.16	0.9	0.03	1.8	37.8	0
1	0	1	10	16	70	12	5	119.34	28	16	67.4	18.7	10.78	2.99	3.60535	1.39	0.8	109	12.5	0.325	288	9.5	6.44	42.8	0.150467	109	4.6	1.36	3.61	19.3	26.6	910	138	4.2	1.12	1.3	0.03	1.4	31.7	0
1	0	0	6	15	95.753	11	5	82.81	74	24.28	69.5	20.5	16.87	4.98	3.38755	1.92	0.44	105	14.1	0.327	345	12.6	6.57	41.1	0.159854	102	12.4	1.08	4.17	50.3	60.7	2766	136	4	1.1	1.6	0.02	1.8	41.7	0
1	0	1	8	25	83.057	11.5	6	136.8	70	13.06	71.8	21.5	9.38	2.81	3.33808	0.54	0.33	121	13.8	0.334	390	10.7	6.57	42.8	0.153505	98	6.6	0.98	3.29	12	21.9	1016	135	4.3	1.11	1.3	0.02	1.9	31.9	0
0	1	1	11	35	90	11	7	101.45	10	6.36	83.9	13.5	5.34	0.86	6.2093	0.08	0.07	103	14.6	0.305	154	11	5.03	30.3	0.166007	39	3.5	1.64	2.5	30.7	46.2	5550	128	4	0.98	2	0.04	6.5	25.1	0
1	0	1	9	24	80	11	4	73.83	5	9.57	78.8	7.9	7.54	0.76	9.92105	0.79	0.46	105	14.3	0.313	291	10.2	4.37	38	0.115	114	5.2	0.93	2.64	144	61	430	132	3.4	0.97	0.7	0.1	0.9	44.8	0
1	0	1	11	19	84	11	6	58.54	65	26.93	92.6	4.4	24.94	1.18	21.1356	0.65	0.08	103	14.2	0.322	252	11.9	6.9	43.5	0.158621	150	8.9	1.47	4.26	185.6	358	3924	132	3.5	1.08	0.6	0.08	3.3	25.2	0
1	0	1	10	21	84	12	7	65.57	45	11.12	64.1	21.4	7.11	2.18	3.26147	1.16	0.41	110	11.2	0.122	124	12.1	6.2	18.4	0.336957	80	6.8	1.01	1.51	122.1	46.1	440	115	1.8	1.04	1.2	0.04	1.9	29.2	0
1	0	1	11	8	72	9	8	59.41	43	10.95	59.2	25.6	6.48	2.8	2.31429	0.96	0.68	95	11.9	0.295	396	9.2	6.69	38.4	0.174219	49	3	1.21	3.56	88	55.4	1520	134	4.5	1.11	0.9	0.04	5.5	30.3	0
0	0	1	22	21	90	11.5	4	22.76	15	20.1	75.9	11.4	15.19	2.28	6.66228	2.24	0.26	107	13.4	0.34	248	10.2	4.74	40.2	0.11791	81	5	0.7	3.39	16	35.6	880	136	4.8	1.1	2.4	0.03	2.8	20.7	0
1	0	1	9	13	75	11	7	34.42	64	23.42	40.4	48.7	9.46	11.41	0.829097	2.53	0.76	107	10.1	0.324	550	10.1	6.88	42.6	0.161502	137	5.1	1.47	5.88	39	45.7	2310	132	4.4	1.14	0.6	0.06	1.3	41.8	0
1	0	1	12	24	91	13	6	38.41	45	16.88	53.2	39.8	8.98	6.72	1.33631	1.03	0.12	110	12.6	0.328	501	9.9	5.64	40.9	0.137897	76	3.5	0.92	3.47	17.2	42.9	1340	138	4.4	1	0.6	0.05	2.4	37.9	0
1	0	1	10	10	76	10	5	12.64	7	17.1	41.1	44.1	7.14	7.66	0.932115	1.04	1.42	121	11.9	0.169	427	10.2	5.77	45.7	0.126258	107	11.6	1.47	1.71	14.5	68.4	690	116	5.2	1.08	0.9	0.05	1.6	11	0
1	0	1	8	21	78	9.5	4	106.32	25	10.5	39.9	49	4.19	5.14	0.815175	0.99	0.16	100	15.3	0.304	303	10.7	3.06	37.2	0.0822581	69	3.5	1.54	3.17	47	27.3	880	135	4.2	0.94	0.6	0.04	1.9	39.1	1
1	0	1	10	19	80	10	7	47.07	30	27.73	61	28	16.92	7.76	2.18041	2.8	0.22	108	13.3	0.321	378	12.3	7.29	37.3	0.195442	100	5.4	1.64	4.71	33	39	900	136	4.2	1.01	0.6	0.05	2.7	22.7	0
0	0	0	6	9	73	11	9	52.68	9	13.77	48	43.6	6.61	6	1.10167	1.05	0.1	98	15	0.298	441	8.6	3.05	37	0.0824324	94	3.6	1.34	2.65	21.4	38.5	1290	137	4.3	1.14	4	0.06	2.3	23.1	0
1	0	0	21	1	61	7.5	11	111.6	20	11.97	54.1	28.9	6.5	1.46	4.45205	0.69	1.28	105	14.5	0.12	167	11.2	5.71	14.6	0.391096	48	7.4	0.56	2.71	15.3	18.8	1040	111	1.9	1.09	14.5	0.05	10.5	28.1	1
0	0	1	9	11	78	10.6	7	82.7	40	11.84	47.1	43.8	5.58	5.19	1.07514	0.81	0.24	102	13.5	0.321	281	13.1	6.3	36.1	0.174515	80	3.9	1.64	4.37	31	30.5	500	138	3.7	1.12	1.4	11.95	2	30.3	0
0	0	1	7	26	85.626	12	12	20.14	10	3.79	27.2	53	1.03	2.01	0.512438	0.5	0.21	118	12.8	0.354	289	15.3	3.1	41.5	0.0746988	143	1.8	1.25	3.27	18.1	58.5	870	136	3.9	1	1.4	0.02	2.2	28	0
1	0	1	9	21	88	11	5	112.36	50	8.17	79.9	15.8	6.53	1.29	5.06202	0.19	0.16	110	12.7	0.314	281	15.8	6.57	41.7	0.157554	60	13.7	1.03	3.14	16	22.5	6003	133	3.9	1.11	0.5	0.68	2.9	26	0
1	0	1	11	32	97	15.5	6	86.99	50	11.68	79.1	11.3	9.24	1.32	7	0.65	0.43	112	12.4	0.34	217	11.3	7.97	41.8	0.19067	60	2.3	1.43	3.62	9	29.1	1040	133	3.7	0.97	2.6	0.05	1.9	42.9	0
1	0	1	9	17	80	11	6	125.77	70	10.29	39.1	48.8	4.02	5.02	0.800797	0.69	0.56	107	16.3	0.316	359	8.8	7.42	40.1	0.185037	117	4.1	1.61	4.54	50	70.4	1520	134	4.2	1.1	2	6.1	2.4	23.6	0
0	0	0	11	6	73	8	8	2.91	3	5.08	22.8	71.9	1.16	3.65	0.317808	0.23	0.03	108	12.9	0.34	280	11.5	4.63	40.9	0.113203	127	5.8	2.1	3.13	31	54	670	133	4.4	1.03	2.1	4.43	3.3	23.2	0
1	0	1	8	1	64	9	9	11.01	22	7.76	21.8	66.4	1.69	5.15	0.328155	0.77	0.12	101	14	0.111	598	7.8	4.44	41.1	0.108029	141	2.1	1.19	4.06	11.5	41	410	117	5.5	1.07	0.7	0.09	2.8	20.7	1
0	0	0	13	18	105.35	16.5	9	12.39	26	9.58	65.4	26.3	6.27	2.52	2.4881	0.48	0.26	104	15.5	0.319	584	15.3	4.36	45.1	0.0966741	234	3.5	1.17	3.88	35	26.6	636	136	4.7	0.97	2.1	3.93	0.9	15.1	0
1	0	1	9	1	67.914	6.5	5	165.15	10	15.46	64.4	20.5	9.96	1.17	8.51282	0.91	1.16	94	11.1	0.297	441	16	5.68	15.8	0.359494	58	1.8	0.91	2.45	2.1	16.5	290	115	4.2	1.2	1	6.39	2.6	27.7	0
1	0	1	11	7	72	8.5	5	152.43	57	19.66	65.5	25.6	12.88	5.03	2.56064	0.87	0.87	99	13	0.296	588	9.7	7.68	43	0.178605	87	3.6	1.2	3.75	45	47.8	410	134	4.7	1.1	1.3	3.71	5	48.6	1
1	0	0	16	53	105	16.5	9	106.84	45	10.65	69.2	23.6	7.73	2.51	3.07968	0.56	0.19	122	12.7	0.368	240	16.1	6.57	44.4	0.147973	111	11.4	0.51	4.6	13.5	31.5	970	136	4	1.08	0.5	0.02	0.7	19.4	0
1	1	0	16	9	80	11	8	2.51	7	14.35	32.6	58.9	4.68	8.45	0.553846	1.15	0.04	123	12.7	0.365	259	10.5	3.45	47.5	0.0726316	117	3.4	1.33	2.95	28	58.6	490	136	4.2	1.15	1.7	0.08	1.3	25.7	0
1	0	1	10	44	102	17	4	87.59	21	13.78	87.2	8.4	12.02	1.16	10.3621	0.58	0.01	117	12.8	0.35	159	12.4	3.5	40.4	0.0866337	131	4.8	0.48	2.62	20.3	59.8	1160	135	3.7	1.16	1.2	4.67	2.1	34.1	0
0	0	1	10	54	106	15.5	6	19.11	24	16.46	61.8	24.2	10.17	3.98	2.55528	0.99	1.28	117	12.8	0.336	419	10.3	5.55	41.3	0.134383	88	2.8	1.17	3.99	8.7	28.7	450	138	4.1	1.11	8.3	0.02	1.8	24.9	0
1	0	1	13	47	100	21	8	53.33	12	20.43	79.3	12.8	16.2	2.62	6.18321	1.43	0.14	122	13.7	0.387	359	9.6	6.57	41.4	0.158696	125	8.8	1.3	4.52	89	34.3	320	138	4.1	1.1	2.1	0.06	1.4	32.6	0
0	0	1	6	6	68.196	7	5	114.07	34	21.9	77.3	15	16.93	3.29	5.1459	0.48	1.18	111	13.7	0.371	327	16.1	5.68	39.6	0.143434	114	9.8	1.89	3.08	18.4	22.5	742	131	4.5	1.1	1	0.08	2.8	34.3	0
0	0	0	10	83	128	35	7	83.28	11	12.45	56.8	33.5	7.07	4.17	1.69544	0.75	0.41	127	13.1	0.406	333	15.8	5.38	44.1	0.121995	138	12	0.93	2.85	12.9	27.8	310	134	3.7	0.98	1.2	0.06	1.5	22.4	0
0	0	1	9	12	75	9	8	50.62	26	12.07	72	17.8	8.69	2.15	4.04186	0.42	0.78	103	13.4	0.301	363	9.1	5.38	44.2	0.121719	124	4.5	1.33	3.92	27	49.3	1710	137	4.4	1.13	2.6	4.1	3	19.7	0
1	0	1	9	12	59.42	7	9	8.16	38	11.55	49.4	33.3	5.71	3.85	1.48312	1.66	0.32	110	14.1	0.339	579	15.7	3.43	37.3	0.0919571	203	0.9	1.3	3.61	26	43.4	547	135	4.5	1.1	0.9	0.05	2	15.5	0
1	1	0	14	23	63.987	7	5	71.75	62	13.39	61.4	32.6	8.22	4.37	1.88101	0.52	0.25	110	13.3	0.333	308	16.6	6.57	43.1	0.152436	160	5	1.39	5.31	11.9	24.4	1185	136	5	1.04	2.3	5.1	1.2	29.4	0
0	0	1	12	7	70	10	39	91.99	35	9.73	50	30.4	4.87	2.96	1.64527	0.78	1.1	95	12.6	0.279	516	8.9	5.88	35.3	0.166572	81	1.6	2.37	3.9	27	36.2	1070	137	4.4	1.14	0.7	0.03	3.5	30.7	0
0	0	1	19	41	105	16	8	52.83	32	17.48	86.3	10.5	15.09	1.84	8.20109	0.38	0.1	122	12.1	0.347	296	14.6	6.57	37.9	0.173351	99	4.3	1.89	2.95	36.1	19.7	1550	132	3.6	1.01	1.4	0.05	2.3	49.5	0
1	0	1	10	36	95	13.5	8	30.48	30	13.27	53.2	37.8	7.06	5.02	1.40637	0.58	0.58	123	13.2	0.357	430	8.8	4.82	38.6	0.12487	100	3.5	1.24	5.36	9.7	17	1560	137	3.8	1.1	0.5	0.03	5.3	31.9	0
1	0	0	10	11	75	9	8	22.2	25	10.57	59.1	24.9	6.25	2.61	2.39464	0.92	0.74	122	11.4	0.185	508	15.1	4.16	40.1	0.103741	147	1.8	1.89	4.11	14.1	11.4	500	135	4.2	1.05	1.9	0.02	5.7	24.5	0
1	0	1	7	27	90	13	6	54.74	22	3.56	68.5	26.7	2.44	0.95	2.56842	0.15	0.01	111	12.8	0.309	290	20.3	5.64	39.7	0.142065	46	6.3	2.24	2.16	18.6	26.9	1430	128	3.3	1.04	0.7	0.06	3	19.9	0
1	0	1	8	15	78	10	6	124.95	65	19.75	55.4	25.7	10.94	5.08	2.15354	6.9	2.33	109	13.5	0.329	403	9.8	7.14	40.4	0.176733	64	4.1	1.18	4.24	19.7	25	690	132	4.2	1.09	0.6	0.05	3	36	1
0	0	1	14	8	78	8.5	10	32.83	39	16.92	69.7	19.8	11.79	3.35	3.5194	1.73	0.05	110	13.9	0.369	173	16.5	3.54	39.1	0.0905371	91	3.6	1.79	3.3	30.5	43.2	1397	137	4.3	1.06	1.2	0.07	1.9	34.8	0
1	0	1	9	10	69	8	8	54.76	60	17.87	54.6	11.2	9.76	5.58	1.7491	1.09	1.19	97	11.6	0.102	821	11.2	4.14	44.9	0.0922049	118	1.9	1.17	5.11	19.5	47.9	1260	117	4.7	1.06	1.9	0.05	1.7	28.6	0
1	0	0	8	13	78	10	8	173.5	40	17.03	72.9	21.2	12.41	3.61	3.43767	0.92	0.07	103	14.1	0.32	138	14	3.89	33.6	0.115774	45	3.5	1.33	3.52	11.1	29	1890	136	4.2	1.03	1.7	0.03	2.1	43.2	0
1	0	1	9	15	72	10	6	31.32	23	21	41.8	47.4	8.78	9.95	0.882412	2.21	0.02	108	13.8	0.333	572	9.7	5.46	46.6	0.117167	146	5.2	1.6	4.66	18.7	29.3	240	137	3.6	1.09	0.9	0.04	1.8	46	0
1	0	1	14	48	107	19	5	177.32	18	23.35	87.2	9.2	20.36	2.15	9.46977	0.79	0.02	126	13.3	26.6	353	10.2	7.68	42.2	0.181991	82	6.5	1.39	3.84	26.5	37.8	128	134	4.1	1.05	2.7	14.94	1.4	39.4	0
0	0	1	5	7	60.595	9	8	17.8	64	9.1	29.4	47.5	2.68	4.32	0.62037	1.03	0.98	105	13.6	0.318	541	15.7	3.23	39.8	0.0811558	112	1.7	1.24	2.85	25.7	37.9	577	137	4	1.14	1.6	0.08	5.1	21	0
0	0	1	11	8	71	9	8	141.46	30	15.12	58.4	32.9	8.83	4.97	1.77666	0.74	0.54	109	13.3	0.311	402	11.1	6.26	40.5	0.154568	58	5	1.24	3.97	15.4	26.5	1980	134	3.5	1.03	2.2	0.07	2.8	19.8	0
1	0	0	8	77	125	24.5	6	57.9	45	17.62	78.5	14.9	13.83	2.63	5.25856	0.79	0.32	124	12.2	0.367	403	15.2	5.21	40.3	0.12928	126	4.4	0.78	3.68	18.7	24.9	311	137	4.1	1.08	0.6	0.02	1.1	22.7	0
0	0	1	9	32	92	13	6	83.28	24	22.67	70.2	20.2	15.91	4.58	3.4738	1.34	0.77	126	13.5	0.38	403	10.8	6.67	39.3	0.16972	87	5.6	1.63	3.78	185.6	31.7	2110	135	3.6	1.07	4.8	0.08	2.6	40.3	0
0	0	1	12	15	75	10	5	86.67	15	19.65	62.2	30.7	12.22	6.03	2.02653	1.02	0.33	118	12.6	0.35	314	10.9	5.7	42.5	0.134118	71	7.2	1.06	3.26	16.1	33.9	3120	133	5	1.02	11.3	0.08	1.6	31.6	0
1	0	1	13	4	67	9.5	5	131.71	50	21.05	69.7	27	14.67	5.68	2.58275	0.67	0.42	102	13.1	0.308	405	13.1	6.5	38.6	0.168394	71	4.8	1.85	3.26	89.3	31.9	780	134	4.7	1.11	0.9	0.12	1.1	38.9	0
0	0	1	12	5	63	8	5	72.24	17	17.05	64.3	25.8	10.96	4.4	2.49091	1.53	0.12	106	12.1	0.312	419	8.4	6.18	40	0.1545	69	4.4	1.3	3	39.6	29.4	960	135	3.7	1.16	1.1	0.02	3.1	36.5	0
1	0	1	14	2	62	6	4	116.25	10	15.21	66.9	29.1	10.18	4.41	2.30839	0.56	0.02	84	11.4	0.248	417	9.2	4.79	16.1	0.297516	70	4.5	1.24	1.01	15.8	18.1	1200	111	1.4	1.06	1.1	0.01	4.2	21	0
1	0	1	9	25	84	11	6	51.35	20	16.97	69.1	22.5	11.73	3.82	3.07068	0.64	0.76	101	12.1	0.294	445	9.9	5.34	40.7	0.131204	57	6.2	1.47	3.67	11	24.4	1610	134	3.7	1.01	0.9	0.03	1.2	19.3	0
0	0	1	10	41	95	16	6	120.32	80	12.51	72.6	21.5	9.08	2.69	3.37546	0.63	0.09	101	12.9	0.314	350	8.9	8.59	40.2	0.213682	86	3.6	1.2	3.21	31.6	35.2	3540	136	3.8	0.98	2.9	0.04	1.4	27.3	0
0	0	1	12	12	80	10	6	53.76	35	16.99	65.9	26.7	11.2	4.54	2.46696	0.9	0.32	114	13.4	0.33	454	9.1	6.42	40	0.1605	90	3.6	1.01	3.06	30.5	22.5	630	136	3.7	1.09	2.1	0.05	2.5	39.7	0
0	0	1	13	20	82	10	5	143	40	12.13	74.2	19.7	9	2.39	3.76569	0.66	0.05	100	14.9	0.319	309	12.8	6.58	37.4	0.175936	67	13.5	0.85	2.93	120.1	38.4	240	132	3.4	1.11	5.7	0.05	2.1	56.8	0
1	0	1	8	19	84	13	5	62.66	20	11.44	55.3	31.3	6.33	3.58	1.76816	1.12	0.38	111	12	0.314	399	9.9	5.48	41.7	0.131415	68	3.5	0.85	3.21	16.3	29.9	2720	135	4.1	1.09	1.6	0.04	4.2	18.2	0
1	1	1	16	21	85	9.5	5	148.06	27	20.16	87.6	8	17.66	1.61	10.9689	0.81	0.02	111	11.5	0.119	165	16	6.88	17.7	0.388701	64	6.2	1.11	2.91	57	19.6	2010	115	1.1	1.16	19.4	0.08	0.9	64.4	0
1	0	1	10	7	69	9.5	4	78.66	10	12.84	76.1	15.4	9.8	1.98	4.94949	0.71	0.11	100	11	0.102	121	9.1	6.28	18.9	0.332275	58	6.2	0.82	2.11	161.4	96.4	810	117	1.1	1.07	1.1	0.04	1.8	26.8	0
0	0	1	9	26	85	12	6	64.92	35	18.23	67.6	22.1	12.32	4.03	3.05707	0.95	0.89	113	12.4	0.353	337	12.8	5.6	36.6	0.153005	80	3.6	0.8	2.84	34.8	38.7	1820	135	3.7	1.05	5.8	0.04	3.1	20.6	0
1	0	1	8	38	100	15	7	58.95	18	15.99	68.9	23.2	11.02	3.71	2.97035	0.94	0.3	114	13.8	0.35	399	10.5	5.79	35.3	0.164023	58	3.4	0.79	2.02	6.5	17.9	550	138	3.1	1.06	7.2	0.04	1.3	31.2	0
0	0	1	11	7	65	9	5	139.87	47	14.82	52.8	34.3	7.82	5.08	1.53937	0.43	1.39	97	13.1	0.284	423	15.8	5.43	40.2	0.135075	121	6.9	1.67	3.72	125.4	142.8	1090	137	4.5	1.11	1.9	0.07	4.3	18.7	0
1	0	1	11	24	85	14.5	5	41.85	12	21.53	49	39.7	10.55	8.55	1.23392	1.18	1.21	119	11.9	0.369	482	11.6	4.72	44.9	0.105122	119	4.1	0.84	3.8	21.8	29.9	640	139	4.1	1.11	2.5	0.04	1.7	19	0
1	0	1	11	21	86	11	5	136.14	31	12.95	75.7	18.1	9.8	2.34	4.18803	0.76	0.43	95	13.2	0.296	700	8.6	6.36	36.1	0.176177	67	40.5	2.03	2.99	123.7	38.8	3980	134	3.4	1.11	1.2	0.06	1.2	43.2	0
0	0	1	9	12	70	10	10	65.95	7	15.41	53.4	32	8.23	4.93	1.66937	1.16	1.02	88	15.9	0.267	351	15.4	4.37	37.2	0.117473	95	2.6	1.12	2.9	12.7	19.5	1990	136	3.8	1.1	1.4	0.04	2.2	41.9	0
1	0	1	11	4	60	9	6	73.92	53	6.42	62.4	31.2	4.01	2	2.005	0.4	0.01	105	11.5	0.286	163	16.2	6.91	18.5	0.373514	56	6.4	1.71	2.86	87.1	186.5	720	133	3.7	1.05	1.3	0.02	1.8	38.9	0
1	0	1	11	11	75	10	9	48.71	20	12.11	54.4	14.9	6.59	4.21	1.56532	0.87	0.4	115	12.2	0.129	111	10.6	4.77	18.1	0.263536	60	2.4	1.64	4.48	9.1	80.6	1780	131	2.4	1.03	1.1	0.04	2.6	30.6	0
0	0	1	8	16	79	10	6	26.85	27	13.41	54.8	34.2	7.35	4.59	1.60131	1.11	0.35	109	12.8	0.328	379	10.7	5.92	41.3	0.143341	88	6.3	1.89	4.05	15.9	48.3	590	137	4.1	1.1	1.5	0.06	2	17.4	0
1	0	1	7	43	101	17	5	93.12	40	11.87	74	16.8	8.78	1.99	4.41206	0.62	0.45	102	12.9	0.315	399	10.4	6.52	37.2	0.175269	62	11.8	1.51	2.65	83.3	26.9	1880	131	3.1	0.97	2.6	0.12	1.4	32.4	0
1	0	1	10	36	98	17	8	47.63	18	11.88	36.6	50.3	4.35	5.98	0.727425	0.94	0.57	111	12.9	0.348	409	12.8	5.54	34.8	0.159195	79	3.6	0.8	2.61	82	32.2	2970	137	4.1	1.02	2.4	0.04	1.3	33	0
1	0	1	30	30	95	13	5	149.87	16	15.33	74.6	17	11.44	2.61	4.38314	0.97	0.21	109	13.2	0.323	405	10.6	7.71	36.6	0.210656	52	34.7	1.72	3.64	213.5	36	3810	134	3.9	1.16	2.3	0.05	4.1	48.2	0
0	0	0	9	69	117	24	16	51.94	33	14.25	73.5	17.8	10.47	2.54	4.12205	1.07	0.14	113	12.8	0.339	383	9.9	5.79	40.1	0.144389	93	3.4	1.02	2.91	9	19.6	450	138	3.8	1.08	0.8	0.04	1.4	23.5	0
0	0	1	11	12	80	8.5	5	100.31	56	23.03	78.6	15	18.1	3.45	5.24638	1.04	0.41	114	12.4	0.34	443	15.6	8.28	44.2	0.18733	113	20.9	0.91	20.9	847.3	877.6	220	139	4.4	1.13	2	0.02	1.6	38	0
1	0	1	7	15	85	13	7	126.48	60	20.15	70.5	23.2	14.21	4.67	3.04283	0.99	0.26	116	14.8	0.357	425	15.5	6.97	41.5	0.167952	112	3.8	0.99	3.94	23	30.9	1760	137	4.2	1.14	5.9	0.04	1.9	38	0
1	0	1	9	24	83.481	11.5	6	68.77	20	17.44	60.3	31.3	10.52	5.46	1.92674	0.89	0.52	112	11.9	0.321	355	15.4	4.19	39	0.107436	85	0.8	1.49	3.46	49.8	65.3	446	134	3.7	0.92	0.9	0.03	2.4	41.9	0
0	1	1	12	4	69	8	5	73.98	20	18.18	51.6	32.5	9.38	5.91	1.58714	2.05	0.8	102	12.6	0.323	307	11.7	4.26	36.4	0.117033	63	6.3	1.36	2.89	21.4	37.3	1010	137	3.6	1.09	8	0.11	3.9	19.9	0
1	0	1	13	17	83	12	6	165.5	55	16.12	81.9	13.4	13.2	2.16	6.11111	0.73	0.03	107	12.9	0.315	333	15.7	5.349	37.3	0.143405	64	4.3	1.51	3.08	38.5	16.2	789	135	3.9	0.97	0.9	0.03	1.6	36.1	0
0	0	0	18	50	117.918	17.5	7	113.99	50	9.87	86.9	8.4	8.58	0.83	10.3373	0.26	0.16	115	12.6	0.353	174	10.9	3.66	30.6	0.119608	163	12.4	1.46	2.69	103.9	95.8	4643	135	3.5	1.2	0.5	0.02	4.8	28	0
0	0	1	9	12	75	12	6	17.73	15	24.63	65.2	24	16.06	5.91	2.71743	1.13	1.53	108	14.4	0.322	523	10.1	5.15	38.7	0.133075	99	3.6	1.24	2.48	13.1	28.8	1050	137	4	1.13	1.9	0.04	2.1	36.9	0
1	0	0	10	9	75	10	6	95.18	22	25.7	74.6	18.6	19.17	4.78	4.01046	0.9	0.82	92	15.1	0.104	490	15.2	6.78	18.5	0.366486	52	5.1	1.71	1.12	21	27	960	116	4.1	1.11	12.1	0.16	2.9	40.8	0
0	0	1	10	35	95	13	7	160.37	10	19.66	89.7	7	17.64	1.38	12.7826	0.55	0.1	92	14.4	0.269	352	15.4	6.36	34.5	0.184348	64	2.8	1.12	3.23	153.6	59.3	1400	134	3.5	0.99	1.1	0.04	2	69.7	0
1	0	1	14	7	75	9	5	62.38	27	26.11	65.9	23	17.21	6.01	2.86356	2.56	0.29	114	12.4	0.34	599	9.9	7.48	40.4	0.185149	77	2.3	1.17	3.26	22.6	30.1	900	135	4.2	1.09	72.3	0.05	3.9	42.9	0
0	0	1	13	34	90	12.5	6	8.27	35	19.07	49.4	42.1	9.42	8.03	1.1731	0.55	1.01	114	12.8	0.35	359	10.6	3.87	43.6	0.0887615	125	7.2	1.2	3.76	6.7	25.4	405	135	4.9	1.07	0.7	0.04	2.4	23.8	0
1	0	1	14	37	98	14.5	9	18.8	13	20.85	69.8	24.2	14.55	5.05	2.88119	1.21	0.39	116	13.6	0.362	373	9.1	7.43	36.4	0.204121	87	1.9	1.34	3.11	13.6	47.9	1020	134	3.8	1	2.2	0.07	1.5	24.8	0
1	0	1	8	18	82	13	7	52.72	12	21.76	38.9	48	8.46	10.44	0.810345	1.65	1.13	128	13.3	0.392	376	10.2	6.52	42.2	0.154502	77	10	1.22	3.76	16.9	31.9	1020	136	4.3	1.07	62.7	0.75	1.7	16.3	0
1	1	1	24	14	81	11	6	119.25	11	12.12	65.7	27.8	8.09	1.42	5.69718	0.57	0.21	116	14.2	0.152	261	16.1	5.99	11.1	0.53964	14	5.1	1.25	2.71	88.2	12.1	1400	114	4.1	1.01	1.9	0.01	2.4	15.1	0
1	0	1	6	20	86	15	6	65.29	29	14.66	68.8	25.3	10.09	3.71	2.71968	0.73	0.12	107	17.9	0.342	273	16.1	5.99	41.2	0.145388	72	5.5	1.2	3.89	13.6	28.1	1070	135	3.4	1.17	1.1	0.03	1.5	27.9	0
0	0	1	9	17	78	11	4	53.19	85	21.91	78.5	16.5	17.2	3.62	4.75138	0.88	0.18	114	12.8	0.339	429	15.6	6.25	37.9	0.164908	79	5.7	1.16	3.68	8.8	37.4	557	134	3.3	1.1	1.1	0.03	2.3	44.3	0
1	0	1	11	22	88	12.5	5	248.16	65	17.91	76.1	16.1	11.64	2.92	3.9863	1.29	0.07	98	14.9	0.29	225	16	6.21	11.7	0.530769	40	1.6	1.41	1.15	12.8	28.1	1690	116	1.5	1.06	18.2	0.08	2.9	11.5	0
1	0	1	8	22	88	12	6	7.77	4	9.88	25.4	60.6	2.51	5.99	0.419032	0.79	0.54	129	12.7	0.191	511	9.5	4.52	42.2	0.107109	127	4.1	1.1	2.81	21.4	29.2	490	136	4.6	1.1	1.1	0.05	2.2	27.5	0
0	1	1	15	22	98	10.5	5	90.87	8	11.88	88	8.3	10.44	0.94	11.1064	0.43	0.11	99	13.2	0.302	216	12.3	5.66	33.5	0.168955	79	6.6	1.65	2.71	10.7	24.4	830	129	3.5	1.1	27.6	0.51	2.5	56.8	0
1	0	1	9	6	67	7.6	6	51.24	8	24.63	55.5	29.7	13.67	7.32	1.86749	0.57	3.03	106	13.7	0.338	275	13.3	3	34.3	0.0874636	77	2.5	1	2.55	8.8	18.9	730	132	4.4	0.98	28.5	0.63	6.2	36.8	0
1	0	1	9	16	75	10	6	68.12	73	15.11	68.1	21.6	10.29	3.26	3.15644	1.28	0.23	110	14	0.34	287	11.6	7.37	36.8	0.200272	86	1.9	0.94	3.43	17.8	33.5	2760	135	4.4	1.02	8.2	1.17	1.8	33.2	0
0	0	1	8	4	114	22	7	75.22	67	15.88	81.1	13.4	12.88	2.13	6.04695	0.76	0.08	121	12.5	0.354	382	16.6	5.732	38.5	0.148883	100	5.4	0.97	3.59	28.1	36.6	1040	137	3.6	1.06	0.2	0.04	1.7	42.2	0
1	0	1	9	7	72	10	6	91.31	50	22.38	78.8	15.9	17.64	3.56	4.95506	0.9	0.25	115	13.8	0.357	443	10.2	5.25	37.2	0.141129	65	5.9	1.6	3.82	18.9	23.9	350	135	3.5	1.14	1	0.04	2.1	36.9	0
1	0	1	10	8	73	9	5	112.7	15	13.25	72.8	20.5	9.65	2.72	3.54779	0.72	0.15	109	14.4	0.312	298	8.8	7.07	50.3	0.140557	85	5.4	1.38	3.07	50.3	40.7	2290	136	4.5	1	2.6	0.09	4.1	43.2	0
1	0	1	8	20	81	12	5	153.9	35	12.95	75	17.3	9.71	2.24	4.33482	0.75	0.21	115	14.1	0.35	311	10	7.48	36.7	0.203815	69	4	2.16	4.34	38.6	32	2240	136	4.4	1.13	12.5	0.06	2.4	18.5	0
0	0	0	8	95	137	28.5	8	39.63	24	23.46	88.3	7.3	20.72	1.71	12.117	0.66	0.38	112	12.4	0.341	332	15.9	5.1	32.4	0.157407	83	6.3	1.58	2.84	10.7	15.7	530	135	3.5	0.99	0.6	0.02	1	17.7	0
1	0	1	9	8	115	28	7	202.66	26	19.48	81.8	12.8	16.12	2.49	6.4739	0.55	0.1	141	14.9	0.412	181	16.6	5.66	16.1	0.351553	54	1.4	1.11	1.28	11.5	57.5	1490	114	4.1	0.96	1.8	0.04	0.1	1.1	0
0	0	1	9	122	135	30.5	9	108.37	30	11.26	82.9	11.5	9.33	1.29	7.23256	0.59	0.01	124	11.8	0.382	257	11.9	5.79	33	0.175455	48	3.4	1.04	2.99	18.7	23.9	740	136	3.8	1	0.7	0.15	0.8	21.4	0
1	0	1	10	72	115	19.5	8	30.61	35	17.38	70.3	18.9	12.22	3.28	3.72561	1.58	0.24	119	13.6	0.382	462	10	4.81	41.7	0.115348	151	3.6	1.07	4.36	8.3	24.2	410	137	3.8	1.04	1.3	0.03	2.5	35.5	0
0	0	1	13	29	90	12	7	81.54	26	18.99	75.8	19.5	14.39	3.7	3.88919	0.76	0.09	98	18.5	0.283	593	9.2	5.42	35.1	0.154416	69	5.9	1.98	3.34	121.3	29.4	1150	134	3.9	1.01	0.6	0.05	2.9	54.4	0
1	1	1	18	58	120	25	8	133.21	67	21.96	77.5	17.9	17.02	3.93	4.33079	0.59	0.4	101	13.1	0.301	373	14.7	4.53	34.8	0.130172	60	3.4	0.95	3.07	11.1	19.4	1090	133	3.7	0.95	0.5	0.04	1.8	35.7	0
1	0	1	19	23	81	10	12	13.27	23	21.02	48.9	42.8	10.28	9	1.14222	1.53	0.15	121	13.9	0.382	360	10.5	4.52	43.6	0.10367	128	3.6	1.19	3.1	54.4	46.3	590	137	4.9	1.12	9.5	0.06	0.9	31.3	0
1	0	1	13	15	75	12	6	98.37	15	36	79	13	28.44	4.68	6.07692	1.98	0.76	115	14.3	0.342	528	12.8	5.25	4.4	1.19318	62	5.1	1.46	3.58	29	37.2	2960	131	4.1	1.05	15.3	0.12	1.7	63.2	0
0	0	1	7	29	87	11	9	95.67	26	10.91	58	31.1	6.33	3.39	1.86726	1.08	0.08	113	12.6	0.354	288	10.9	5.48	44	0.124545	90	4.6	1.49	4.35	27.6	34.5	880	136	4.1	1.07	1.7	0.1	2	19.3	0
1	0	1	12	16	79	11	6	15.84	9	10.25	61.4	29.5	6.29	3.02	2.08278	0.84	0.07	177	14.2	0.532	269	12.3	4.52	39.2	0.115306	122	3.4	1.07	3.15	11.9	29.9	500	134	3.8	1.05	0.9	0.05	5	46	0
0	0	1	22	57	112	18	5	346.58	58	32.01	97.1	1.8	31.08	0.58	53.5862	0.32	0.03	105	12.4	0.299	328	11.5	8.21	32.5	0.252615	32.5	105.7	5.07	4.17	161.7	71.6	7860	129	3.2	0.93	1.7	0.05	1.2	45.9	0
0	0	1	12	96	135	20	10	67.01	21	13.54	92.7	3.2	12.55	0.43	29.186	0.49	0.05	127	12.5	0.374	132	13.8	4.86	39	0.124615	104	7.6	1.07	2.53	36.2	56.2	910	134	2.8	0.92	2.6	0.04	1.7	24.15	0
1	0	1	8	82	120	23	9	21.2	25	12.74	72.8	23.7	9.27	3.02	3.06954	0.41	0.03	136	13.1	0.422	204	11.2	3.78	36.4	0.103846	73	7.7	1.16	3.48	18.2	21.1	820	136	3.9	1.06	1	0.15	1	23.7	0
1	0	1	8	51	100	13	4	179.14	3	30	89.5	4.4	26.85	1.32	20.3409	1.74	0.03	110	14.1	0.356	211	10.5	3.56	38.2	0.0931937	116	6.4	1.55	2.79	12.7	34.1	490	135	3.4	1.07	21.5	0.2	0.8	27.5	0
0	0	1	9	10	72	8.5	6	31.67	13	10.16	63.3	30.1	6.43	3.06	2.10131	0.37	0.29	123	12.8	0.38	226	12.4	5.42	40.6	0.133498	87	4.6	1.74	3.76	12.1	47.3	1340	134	4.3	1.06	2.3	0.04	3.4	32.2	0
1	0	1	9	37	82	13.5	8	109.42	33	16.9	87.7	7.8	14.82	1.32	11.2273	0.24	0.52	102	13	0.3	307	11.6	6.52	29.1	0.224055	55	3.5	0.74	1.76	46.9	15.4	2240	132	3	1.05	66.8	0.04	3.2	39.9	0
1	0	1	8	16	78	11	9	39.25	33	12.78	59.9	28.6	7.66	3.66	2.0929	0.2	1.25	107	15	0.333	271	10	5.25	37.3	0.140751	88	2.5	1.53	3.53	9.4	33	2560	132	4.3	1.02	1.7	0.05	3.7	43.5	0
0	0	1	9	31	90	12	7	82.15	21	10.31	72.2	17.9	7.44	1.85	4.02162	0.97	0.03	133	12.6	0.412	310	9.3	6.7	34.4	0.194767	82	7.2	1.7	3.73	59.7	19.9	670	132	4.4	0.92	8	0.05	2.1	44.9	0
1	0	1	8	16	80	11	5	104.3	27	16.26	84.6	8	13.76	1.3	10.5846	1.15	0.03	109	13	0.355	369	9.6	7.09	36.9	0.192141	100	3.6	0.93	3.21	26.5	40.5	840	133	3.9	0.99	2.1	0.03	1.9	46.9	0
1	0	1	9	22	88	12	7	15.3	50	9.99	69.8	18.7	6.97	1.87	3.72727	1.04	0.08	119	13.6	0.366	242	10	8.34	37.1	0.224798	51	4.6	1.51	3.33	32.8	20.5	1580	134	4.2	1.03	0.9	0.05	4.3	30.5	0
0	1	1	14	17	75	10	6	54.37	41	11.96	77.8	16.5	9.3	1.97	4.72081	0.47	0.2	121	13.1	0.359	219	15.3	3.81	41.7	0.0913669	88	29.6	2.32	2.88	142	117.9	340	133	4.3	1.05	2.4	0.03	3.6	51.2	0
1	0	1	8	43	105	18	10	127.64	50	21.36	91.4	6.3	19.52	1.35	14.4593	0.36	0.13	110	12.3	0.346	496	10.1	6.44	35.1	0.183476	85	4.4	1.07	1.13	141.4	54.4	1650	132	4.2	1.03	0.5	0.03	1.4	45.7	0
1	0	1	11	3	60	6	7	76.55	38	12.94	51.9	37	6.72	4.79	1.40292	1.29	0.12	112	13.9	0.351	339	12.5	5.6	43.8	0.127854	78	12	1.4	3.58	9.9	38.9	1090	137	5.2	1.13	1.9	0.03	2.6	35.6	0
1	0	1	13	23	87	12	5	164.19	52	9.52	78.1	14.2	7.44	1.35	5.51111	0.71	0.01	107	14	0.336	247	15.2	6.06	37.7	0.160743	74	5.8	0.97	2.63	92.7	39.6	2870	135	3.5	1.02	2.3	0.04	1.9	36.4	0
1	0	1	12	57	103	18	5	182.43	40	19.83	88.2	6.5	17.49	1.29	13.5581	0.99	0.04	115	14.4	0.354	291	12.6	8.48	41.7	0.203357	90	10.6	1.58	4.15	8.5	18	680	134	4	1.02	2.3	0.07	1.4	31.7	0
1	0	1	11	42	102	16	6	48.1	82	17.8	85.2	8.6	15.17	1.53	9.91503	0.94	0.14	120	12.8	0.375	323	8.4	5.72	37	0.154595	55	4.4	1.2	3.22	31.1	28.6	1250	134	3.2	1	12.6	0.33	3.6	49.2	0
1	0	1	14	16	100	17	6	84.18	10	9.91	75.9	19.1	7.52	1.89	3.97884	0.17	0.11	111	11.1	0.11	157	8.6	6.97	14.1	0.494326	58	10.2	1.15	1.59	88.8	50.2	2080	115	1.4	1.04	1	0.04	1	15.6	0
1	0	1	10	57	118	21.5	11	1.23	6	6.36	54.7	36.8	3.48	2.34	1.48718	0.7	0.1	117	12.7	0.348	278	10.4	3.37	39	0.0864103	92	5.2	0.79	3.1	9.3	29.6	580	133	3.5	1.05	0.8	0.03	1.2	10	0
0	0	1	12	20	80	10	7	122.68	10	15.69	77.8	12.2	12.21	1.91	6.39267	1.04	0.49	105	14	0.319	309	10.7	4.77	40.5	0.117778	64	8.4	2.2	4.13	30.9	31.1	2080	133	4	1.09	5.8	0.02	0.4	44.9	0
1	0	1	15	38	97	12	9	72.43	57	13.61	67.7	24	9.21	3.27	2.81651	0.71	0.39	114	12.9	0.344	285	10.1	5	38.9	0.128535	115	4.2	79	2.35	7.9	44.9	2950	132	3.7	1.03	0.7	0.06	1.8	42.9	0
1	0	1	7	60	108	16.5	7	24.23	13	16.23	73.6	17.9	11.95	2.91	4.10653	1.09	0.26	122	12.5	0.367	369	9.3	3.46	40.5	0.0854321	131	3.7	1.48	2.8	6.9	23	660	137	3.9	0.99	1.3	0.11	1.1	13.4	0
0	0	1	5	20	105	18	7	6.53	53	7.57	51.6	38.6	3.91	2.92	1.33904	0.65	0.06	119	11.9	0.35	410	10.7	5.48	43.1	0.127146	116	3.5	1.05	3.64	4.1	27.5	490	136	3.5	0.94	0.6	6.15	1.3	18.6	0
1	0	1	13	26	91	14	9	163.27	57	18.6	67.2	23.7	12.5	4.41	2.83447	1.15	0.5	119	12.9	0.366	387	9.1	6.25	39.8	0.157035	88	8.1	0.77	3.1	12.8	20.9	1064	139	3.7	1.14	1.3	0.02	2.1	45.8	0
0	0	1	13	10	70	8.5	6	58.11	66	13.44	72.3	18.2	9.72	2.45	3.96735	0.81	0.46	106	13.5	0.337	567	9.5	7.07	44.2	0.159955	57	6.1	1	3.42	11.9	33.9	1130	135	4.2	1.19	1.6	0.08	4.5	40.4	0
1	0	1	7	52	110	20	10	84.05	39	10.68	80.8	15.9	8.63	1.7	5.07647	0.35	0.31	111	13.2	0.328	313	15.9	8.93	35.3	0.252975	71	4.13	1.11	3.22	93.9	58.8	840	135	4.4	1.06	1	0.02	1.7	19.3	0
1	0	1	11	18	87	12	7	47.26	13	15.47	42.9	49.8	6.64	7.7	0.862338	0.96	0.15	115	13.2	0.345	337	9.1	4.82	38.3	0.125849	99	6.3	1.78	3.34	183.2	33.5	880	130	3.8	1.05	0.5	0.03	1.7	53.5	0
1	0	1	10	21	80	10	7	73.21	53	13.25	59.1	30.1	7.83	3.99	1.96241	1.21	0.2	98	12.1	0.303	364	8.1	6.52	39.2	0.166327	60	4.7	1.64	4.44	14.9	30.6	800	139	4.2	1.16	0.6	0.04	2.6	38.4	0
0	0	1	10	15	78	11	5	162.01	62	11.25	66.1	27.5	20.72	8.59	2.41211	1.41	0.51	115	11.4	0.155	410	12.5	8.12	42.2	0.192417	91	4.5	1.11	2.91	22.5	29.4	1150	117	4.7	1.17	0.7	0.68	1.2	48.7	0
1	0	1	12	86	121	21	6	224.12	18	16.5	90.5	4.6	14.91	0.76	19.6184	1.08	0.2	121	14.9	0.148	114	10.4	8.12	14.6	0.556164	41	52.9	2.21	2.8	58.2	46.1	820	124	1.4	0.91	2.7	0.19	1.1	50.1	0
1	0	1	8	131	140	52	9	32.01	10	18.31	65.9	25.3	12.07	4.63	2.60691	1.56	0.02	130	12.9	0.421	235	10.7	7.11	33.1	0.214804	147	3.3	1.04	2.71	15.1	22.6	980	142	2.9	1.06	9.5	3.91	3.4	11.6	0
0	0	1	9	60	102	16.5	5	81.54	25	15.47	92.8	5	14.36	0.77	18.6494	0.32	0.02	118	13.6	0.334	184	15.9	7.28	34	0.214118	79	11.6	3.39	3.49	29.6	27.2	1740	131	2.7	1	0.6	0.06	1.1	52	0
1	0	1	8	19	80	12	8	25.04	9	10.71	61.9	33.1	6.63	3.55	1.86761	0.32	0.2	112	13.8	0.344	377	16	3.83	38.7	0.0989664	66	3.7	0.97	2.91	12.4	24.7	1010	136	3.3	1	1.6	0.09	1.4	29.3	0
1	0	0	12	2	58	6.2	7	111.55	38	21.45	64.9	29.8	15.22	6.99	2.1774	1.2	0.02	94	11.4	0.279	415	16.4	8.44	15.9	0.530818	64	11.1	1.01	2.71	19.9	26.8	1580	116	4.4	1.11	1.8	0.15	1.1	17.5	1
1	0	1	7	67	112	20	6	3.58	9	4.89	61.8	31.5	3.02	1.54	1.96104	0.32	0.61	137	12.5	0.412	257	10.4	3.33	38.5	0.0864935	138	4.5	0.7	3	11.9	34.5	690	135	3.5	1.03	2.6	0.03	2.2	13.8	0
0	0	1	9	13	79	10.5	6	77.55	20	32.32	76.8	18.4	24.82	5.95	4.17143	1.16	0.32	114	14.5	0.351	340	12.8	5.76	37.3	0.154424	39	17.9	2.04	3.38	74.4	36.3	1000	130	3.6	1.1	25	0.05	2.8	35.8	0
1	0	0	11	1	66	9	8	87.05	10	18.65	61.6	26.6	11.49	4.96	2.31653	1.44	0.71	117	12.9	0.171	468	12.2	4.49	18.2	0.246703	99	2.9	1.97	4.06	85.8	62.9	670	111	5.6	1.02	1.7	0.02	4.9	27.5	0
1	0	1	8	17	76	12.5	6	35.86	11	14.21	63.6	27.4	9.04	3.89	2.32391	1.17	0.04	109	14	0.344	297	9.8	5.22	38.2	0.136649	74	2.6	1.02	3.44	30.6	32.2	1710	132	4.8	1.01	1.5	0.06	2.6	27	0
0	0	1	9	52	105	15	7	132.37	60	30	93.3	5	27.99	1.5	18.66	0.48	0.02	131	14.7	0.402	387	10.1	5.96	34	0.175294	67	32.5	2.16	3.25	48.6	44.4	527	130	3.7	1.06	1	0.02	1.3	43.3	0
0	0	0	12	18	80	10	6	73.47	47	20.46	47.1	45.7	9.64	9.35	1.03102	1.17	0.27	116	12.2	0.352	389	15.8	6.35	40.1	0.158354	96	5.3	1.15	3.81	31.7	36.4	520	135	4.5	1	2.2	0.02	2.6	28.8	0
1	0	1	9	37	100	16	8	74.51	72	15.31	67.5	25.5	10.33	3.9	2.64872	0.73	0.31	100	14.2	0.295	414	11.9	6.57	35.9	0.183008	89	1.7	0.92	3.29	12.1	20.1	1367	135	4.1	0.99	0.6	0.02	0.9	17.8	0
0	0	1	9	39	94	13	10	36	15	14.41	78.9	12.6	11.37	1.82	6.24725	0.89	0.32	119	12.4	0.353	272	11.3	3.24	36.1	0.0897507	60	3.8	1.47	3.44	11.1	19.7	570	139	3.4	1.06	12.2	0.49	1.1	24.1	0
1	0	1	12	8	70	10	7	101.18	28	19.69	69.3	17.5	13.65	3.45	3.95652	1.1	1.48	109	17.7	0.346	252	11.7	6.23	39.7	0.156927	93	5.6	0.74	3.43	18.8	23.7	527	138	4.5	1.16	2.8	0.02	3.4	36.6	0
1	0	0	10	6	69	7.5	8	72.52	17	8.76	55.1	32.3	4.83	2.83	1.70671	1	0.06	112	13.4	0.347	267	12.6	6.69	41.1	0.162774	80	6.2	1.32	2.75	34.2	47.7	680	135	4	1.04	1.7	0.05	5.6	22.5	0
0	0	1	11	1	60	7	6	10.16	10	17	51.5	15.4	8.76	6.02	1.45515	1.45	0.75	101	12.1	0.109	464	10	5.71	19.1	0.298953	111	6.1	1.01	1.1	11	22.8	1230	116	4.8	1.11	0.7	0.05	4.1	24.2	0
0	0	0	10	29	94.6	13	5	185.25	29	16.16	84.8	10.3	13.7	1.66	8.25301	0.69	0.06	117	13.6	0.384	193	11	5.51	41.4	0.133092	116	4.1	0.73	3.14	13.5	33.4	520	136	3.6	1.03	0.6	0.04	1.8	48	0
1	0	0	21	14	74	11	21	7.72	27	15.62	42.8	44.8	6.69	7	0.955714	1.27	0.66	119	14.9	0.41	117	9.4	4.45	27.1	0.164207	84	1.6	2.91	4.16	8.7	28.2	210	114	1.9	1.07	1.2	0.02	2.1	26.5	0
1	0	1	13	14	80	14	5	40.87	30	18.6	74.4	21.7	13.84	4.04	3.42574	0.71	0.21	124	12.5	0.367	309	15.8	5.96	42	0.141905	114	13.9	0.75	3.04	64.6	35.3	630	134	4	1.16	1.7	0.04	1	37.2	0
1	0	1	10	44	109	19	9	114.08	55	15.29	88.9	7.8	13.59	1.19	11.4202	0.44	0.03	119	12.8	0.349	339	11.2	6.6	35.6	0.185393	58	3.9	0.71	3.03	28.8	29.7	1920	131	2.9	1	0.6	0.03	3.2	41.2	0
0	0	1	12	14	75	9	6	72.15	24	22.72	79	16.2	17.95	3.68	4.87772	1.02	0.02	117	13.9	0.365	399	10.3	5.6	37.5	0.149333	60	3.8	1.32	2.75	21.8	22	860	135	3.8	1.05	1.4	0.03	1.2	42.2	0
0	0	0	9	5	60	5.8	7	12.7	2	12.89	41.6	41.5	5.16	5.61	0.919786	1.66	0.22	111	12.1	0.416	464	9.5	5.84	14.1	0.414184	118	1.8	1.74	1.71	18.2	40.2	920	111	4.1	0.99	0.9	0.08	1.1	16.8	0
1	0	1	10	2	60.5	8	5	42.02	10	16.16	61.2	24.9	9.89	4.02	2.4602	1.92	0.27	107	13.9	0.341	335	10.7	4.96	34	0.145882	48	4.6	1.74	3.14	19.2	19.1	240	129	3.9	0.99	41.9	0.05	5.1	55.1	0
1	0	1	15	19	81	11	5	176.47	100	15.1	86.6	8.5	13.08	1.28	10.2188	0.71	0.02	111	14.1	0.342	244	9.5	5.7	36.3	0.157025	70	58.8	1.73	3.59	114.8	63.1	2320	131	4.3	1.06	1.4	0.02	3.8	47.8	0
0	0	1	15	22	92	12	8	26.41	43	12.74	56.3	38.5	7.17	4.9	1.46327	0.37	0.28	112	12.2	0.337	322	15.8	6.514	38.9	0.167455	90	3.6	1.24	2.46	12.6	29.2	710	134	4.7	0.99	66.8	0.51	2.3	16.3	0
1	0	1	9	46	102	17	8	46.52	70	11.03	67.5	21	7.45	2.32	3.21121	0.87	0.38	119	13.7	0.367	354	10	7.86	39.5	0.198987	101	4.1	0.86	4.34	52.9	67.7	1130	138	4.3	1	0.9	0.05	1.2	28.8	0
1	1	1	15	20	85	12	11	161.6	20	16.15	76.9	17.4	12.42	2.81	4.41993	0.74	0.15	94	11.8	0.291	157	11	5.9	27.7	0.212996	64	2.1	1.12	2.68	17.6	22.1	1070	115	1.1	0.97	29.1	0.11	1.9	41.1	1
1	0	1	15	9	71	9.5	6	22.35	15	16.31	67.4	23.5	10.99	3.83	2.86945	1.29	0.1	109	13.5	0.326	301	10.3	5.83	43.8	0.133105	109	3.5	0.92	3.24	19.1	36	380	132	5.3	1.05	2.5	0.06	1.8	42	0
1	0	1	8	18	90	13.2	6	48.94	33	13.14	69.2	24.4	9.09	3.21	2.83178	0.7	0.12	114	12.9	0.347	360	9.8	5.51	37.2	0.148118	71	7.3	0.66	3.51	9.3	22.8	490	133	4.1	1.03	3.3	0.05	2.6	24	0
0	0	1	10	8	71	8.5	6	56.54	35	17.16	51.2	40	8.79	6.86	1.28134	0.93	0.51	97	13.1	0.305	432	15.6	3.11	38.9	0.0799486	110	3.1	1.5	3.66	20	24.2	1310	138	4.1	1.2	2.8	0.06	2.9	24.8	0
1	0	1	7	63	111	18.5	6	38.6	57	6.98	66	24.6	4.61	1.72	2.68023	0.27	0.38	104	12.2	0.301	327	12.6	4.17	38.6	0.108031	79	2.5	1.77	3.9	15.8	28.5	173	138	3.9	1.04	1	0.02	0.8	21.8	0
0	0	1	11	1	59	6	7	100.14	15	24.99	59.5	11	14.87	8.25	1.80242	1.8	0.05	108	14.2	0.116	179	15.4	4.96	15.7	0.315924	60	5.6	1.1	2.08	14.6	28.7	1410	111	1.9	1.01	0.8	0.05	2.4	19.7	0
0	0	1	7	66	115	23	7	20.78	26	13.43	60.2	32.8	8.08	4.41	1.8322	0.61	0.05	122	13.6	0.379	428	9.1	6.35	41.1	0.154501	157	2.9	1.12	4.81	69.1	63.7	1350	135	3.6	0.97	2.8	0.04	0.7	17.8	0
0	0	1	8	63	112	20	7	54.45	29	21.78	72.5	19.3	15.79	4.2	3.75952	1.02	0.72	129	12.1	0.387	265	12.2	6.19	44.3	0.139729	132	7	0.7	4.75	6.3	25.6	760	137	4	1.01	0.6	0.05	1.5	36.1	0
0	0	1	10	2	59	5.5	5	50.25	35	14.26	49.1	43.4	7	6.19	1.13086	0.77	0.29	108	12.7	0.334	445	10.4	5.39	37.1	0.145283	83	6.8	1.03	2.67	146.4	37.2	1920	131	4.1	1.05	1.7	0.01	6.8	33.8	0
1	0	1	8	55	105	17.5	9	131.73	40	15.88	80.6	12.5	12.8	1.99	6.43216	0.79	0.27	113	13.2	0.335	173	12.2	6.52	41.2	0.158252	102	4	0.68	4.11	7	26	390	136	4	1.05	0.8	0.04	1.3	27.3	0
0	0	1	10	29	90	11	7	21.98	11	17.1	79.4	17.7	11.74	1.06	11.0755	0.42	0.05	100	16.2	0.112	455	14.9	5.81	40.6	0.143103	97	4	2.95	4.16	278.6	18.5	1010	115	1.7	1.01	1.9	0.12	2.8	51	0
1	0	1	8	17	79	11	8	210.25	88	10.8	55.6	38.2	6	4.13	1.45278	0.41	0.24	102	14.6	0.307	307	11.5	6.27	37.4	0.167647	37	4.1	1.43	2.87	14.3	21.9	1185	135	4.4	1.02	1.8	0.07	3	37.6	0
0	0	0	15	11	72	11	14	70.81	55	11.54	71.1	22.6	9.92	1.06	9.35849	0.12	0.21	91	11.9	0.288	187	8.8	6.6	40.1	0.164589	56	1.9	1.19	1.46	46.6	10.2	5840	115	4.2	1.01	0.8	0.02	0.9	17.9	1
1	0	1	9	8	70	9	7	33.14	28	29.81	85.9	10	25.61	2.98	8.59396	1.04	0.15	117	15.7	0.352	332	15.4	3.69	36.9	0.1	125	1.3	1.68	2.87	17.7	24.6	1620	136	3.9	1.13	0.9	0.05	1.3	30.4	0
1	0	1	9	48	98	14.5	10	90.82	80	11.03	68.5	21.3	7.56	2.35	3.21702	0.98	0.1	96	14	0.298	471	11	7.18	41.6	0.172596	83	3.8	0.97	3.72	71.9	23.6	2080	136	4.1	1.05	1.8	0.13	0.9	14.6	0
1	0	1	11	8	71	9	5	42.5	50	21.9	60.4	29.1	14.44	6.52	2.21472	2.22	0.57	98	18.2	0.12	441	10.4	6.6	42.5	0.155294	65	6.6	2.79	1.41	11.6	46.4	510	111	4.2	1.11	1.1	0.07	1.5	29.2	0
1	0	1	12	14	70	10	8	52.87	25	10.5	50.6	11.2	5.11	1.28	3.99219	1.11	0.76	105	12.6	0.111	291	10.5	5.61	19.7	0.284772	57	1.8	1.1	4.01	14.8	26	1000	116	1.8	1.1	1.1	0.06	2.8	16.9	0
1	0	1	9	31	93	16	6	178.96	60	15.45	77.9	15.8	12.04	2.44	4.93443	0.87	0.09	110	13.5	0.332	332	10.6	7.99	40.4	0.197772	61	9.6	0.9	3.84	84.1	54.8	2780	132	4.1	0.98	1.1	0.08	1	21.6	0
0	0	1	11	12	70	9	7	80.66	45	21.67	60.4	33.3	13.09	7.22	1.81302	1.02	0.3	98	12.2	0.292	398	7.6	7.34	39.7	0.184887	71	4.7	1.75	3.59	32.4	26.8	820	133	2.9	1.08	0.7	6.39	2.1	37.3	1
0	0	1	10	34	95	15	7	34.51	26	12.12	52.4	40.3	6.35	4.88	1.30123	0.78	0.08	111	12.8	0.333	241	10.4	6.98	44.5	0.156854	83	14.6	0.97	3.94	232.2	239.1	960	134	4	1.05	1	0.06	1.6	25.7	0
1	0	1	12	11	75	9	8	33.75	5	23.14	68.8	23.2	15.92	5.37	2.96462	1.8	0.1	126	11.7	0.379	594	9.9	5.28	45.7	0.115536	89	5.6	2.3	4.26	23.8	26.3	580	136	5.1	1.02	4.7	0.06	0.8	37.1	0
0	0	1	9	12	75	9	5	30.77	32	16.12	60.4	28.6	9.74	4.61	2.1128	0.27	1.48	100	13.3	0.29	394	10.7	3.93	39.1	0.100512	82	3.3	2.24	4.42	21.6	22.2	1896	135	3.4	1.11	0.8	0.02	1.5	27.8	0
1	0	1	8	18	82	13	7	47.68	35	10.56	68.5	24.8	7.23	2.62	2.75954	0.65	0.03	120	12.4	0.36	226	10.3	6.27	43.4	0.14447	109	6.8	0.92	4.54	11.8	27.7	220	134	5.7	0.93	23.6	0.12	2	44.8	0
0	0	1	11	10	90	15	8	149.11	21	12.57	72.9	17.5	9.16	2.2	4.16364	0.77	0.41	117	12.4	0.149	110	10.4	5.61	19.8	0.283333	58	5.6	1.58	2.42	56.7	15.4	1010	115	1.4	0.99	1.1	0.04	2.5	45	0
0	0	1	10	11	68	6.5	6	37.38	17	20.22	51	30.5	10.31	6.17	1.67099	0.97	2.73	119	12.1	0.359	428	11.3	5.97	42.5	0.140471	87	7.9	1.25	4.19	21.2	39.3	800	134	4.6	1.08	19.3	0.14	5	30.6	0
1	0	1	9	9	70	8	4	56.83	8	12.38	31.2	60.4	3.86	7.48	0.516043	0.54	0.48	109	14.2	0.313	225	9.8	4.51	43.2	0.104398	125	4.7	1.87	3.72	78.3	47.8	320	135	4	0.95	4.3	0.07	1.5	22.2	0
1	0	1	12	35	90	12	5	26.26	48	18.66	67.2	24.4	12.54	4.55	2.75604	1.47	0.07	114	13.1	0.33	474	10.3	5.83	45.1	0.129268	87	7.7	1.12	3.73	11.3	28	910	136	3.3	1	1.4	0.05	1.5	29	0
1	0	1	9	39	95	17	4	46.23	57	12.73	66.8	24.4	8.5	3.11	2.73312	0.84	0.23	115	12.2	0.331	398	15.7	4.63	42.5	0.108941	125	5	1.36	3.99	14.9	24.9	654	137	4.2	1.07	1.7	0.02	0.9	20.4	0
0	0	1	8	20	80	10	8	117.82	30	33.65	76.5	13.7	25.74	4.61	5.58351	3.2	0.36	105	13.4	0.315	617	11.2	7.07	37.5	0.188533	68	11.5	1.66	3.99	123.7	27.5	1480	133	3.4	1.04	14.9	0.07	1.6	45.6	0
1	0	1	10	65	118	22	6	90.47	28	14.96	73.2	17	10.95	2.66	4.11654	1.05	0.27	131	14.1	0.416	310	12	5.33	42.7	0.124824	113	8	0.69	3.08	12.6	20.4	630	135	3.7	1.02	1	0.05	1.2	24.8	0
1	0	1	9	12	75	10	6	120.58	40	14.18	65.3	25	9.26	3.55	2.60845	0.85	0.5	112	13	0.324	348	9.5	7.18	39.3	0.182697	69	8.5	1.19	3.49	110.1	34.5	1520	133	4	1.05	1.2	0.07	2.6	36.6	0
0	1	1	22	75	95	12	10	250.62	55	15.17	91.1	5.5	14.11	0.85	16.6	0.22	0.02	101	22.4	0.121	592	11.6	5.21	47.7	0.109224	105	15.8	0.8	2.78	15.4	65.5	1064	118	4	1.18	1	0.02	1.6	44.1	1
1	0	1	10	20	85	11	7	41.78	18	12.6	51	16	6.41	4.54	1.41189	0.82	0.78	115	11.5	0.145	121	16	4.85	18.7	0.259358	85	1.7	0.75	1.05	16.6	10.1	610	117	4.4	1.01	1.8	0.04	1.8	19.1	0
1	0	1	6	53	98	17	11	4.08	8	11.06	57.5	23.1	6.36	2.55	2.49412	0.55	1.56	101	14	0.309	591	9.1	3.08	34.5	0.0892754	135	13	1.91	3.95	17	22	590	138	4.3	0.99	5.5	0.09	1.4	16.6	0
1	1	1	11	17	80	10	5	81.71	20	14.51	72.7	21.4	10.55	1.11	9.5045	0.65	0.16	117	16	0.174	251	15	6.54	42.1	0.155344	110	50.4	0.87	1.11	211.1	198.4	1460	115	1.7	1.11	1	0.04	2	40.6	0
1	0	1	11	24	82	11	7	199.01	26	18.26	56.4	28.4	10.1	5.19	1.94605	0.68	2.06	100	11.1	0.105	121	10.2	6.7	17	0.394118	58	6.8	1.01	2.81	12.5	18	540	118	3.9	1.1	3.1	5.08	2	24.8	0
0	0	1	12	3	63	6.5	7	44.71	35	18.32	79.2	12.5	7.64	1.21	6.31405	0.79	0.13	96	12.6	0.287	291	15.9	3.09	40.9	0.0755501	76	16.6	0.7	3.44	109.6	216.7	1266	137	4.3	1.12	1.4	0.05	3.1	50.5	0
1	0	1	8	16	85	13	6	140.24	24	18.78	66.7	25.7	12.53	4.83	2.5942	1.13	0.26	108	14.1	0.335	455	10.2	5.59	44.4	0.125901	72	6	1.32	4.19	18.6	21.3	2220	134	3.9	1.14	3.2	0.03	2.7	46.8	0
1	0	1	9	14	75	10.5	6	67.57	47	12.09	75	21.3	9.07	2.58	3.5155	0.42	0.02	109	13.4	0.316	292	15.8	4.58	42.1	0.108789	74	4.6	1.36	3.22	98.7	51.1	755	133	3.6	1.01	2.6	0.05	1.4	30	0
1	0	1	11	5	72	8	7	75.31	10	12.97	45.6	42.9	5.91	5.56	1.06295	1.12	0.31	100	15.5	0.342	207	13.2	3.39	36.9	0.0918699	109	4.7	1.64	3.21	62.5	27.9	1200	134	4.2	1.09	1.1	0.04	5.6	26.8	0
1	0	1	17	13	78	11.5	6	111.41	50	9.45	69	25	6.52	2.36	2.76271	0.44	0.1	111	13.6	0.351	175	16.2	6.04	41	0.147317	111	20	0.97	3.9	79.8	87.1	1540	135	3.9	1.1	0.5	0.04	1.8	27.6	0
0	0	1	9	10	70	8	6	78.66	20	19.14	53.9	38	10.32	7.27	1.41953	0.98	0.54	117	13.2	0.351	300	9.4	7.07	41	0.172439	100	11.7	1.19	3.8	42.9	26.8	410	134	4.6	1.13	11.9	0.08	2.9	34.5	0
1	0	1	10	16	79	10	8	13.71	11	13.86	61.8	25	8.57	8.57	1	1.36	0.44	103	13.7	0.306	400	10.6	3.77	39.9	0.0944862	85	1	1.62	3.28	15.4	30.7	810	137	4.2	1.15	1.2	0.09	3.4	19.3	0
1	0	1	9	14	76	11	5	94.69	30	5.45	59	36.5	3.22	1.99	1.61809	0.21	0.03	93	15.9	0.276	373	13.5	5.7	40.5	0.140741	67	13.7	1.29	3.57	57.4	50.3	2120	132	3.8	1.02	0.7	0.06	1.5	36.5	0
0	0	1	8	33	94	12	4	22.06	18	11.58	67.8	24.3	7.85	2.81	2.79359	0.81	0.07	120	12.4	0.354	224	16	5.51	41.1	0.134063	119	6.6	0.91	3.22	279.1	185	850	133	5.3	1.09	5.9	0.05	2.4	50.3	0
1	0	1	10	11	71	9	6	107.57	55	19.21	57.5	34.8	11.05	6.69	1.65172	1.31	0.15	110	14.2	0.33	317	11.7	7.07	40.1	0.176309	72	9.9	2.21	4.35	74.5	31.9	840	139	4.1	1.16	1.3	0.06	1.5	28.8	0
0	0	1	9	73	118	20	7	49.03	37	14.37	80.4	12	11.55	1.72	6.71512	0.68	0.42	121	13.4	0.385	333	15.9	5.63	42.8	0.131542	101	5.2	0.76	3.68	5.3	15.7	1210	140	3.4	1.16	0.3	0.05	1.9	21.9	0
1	0	1	9	16	81	10	6	168.6	16	22.77	75.7	19.9	17.24	4.53	3.80574	0.89	0.09	126	13	0.384	294	15.9	4.37	40.2	0.108706	81	5.7	1.91	3.56	229.3	43.4	5380	136	3.3	1.04	1.8	0.06	1.6	37.3	0
1	0	1	8	12	70	10	4	114.22	26	14.65	47.7	40.7	6.99	5.96	1.17282	0.95	0.72	119	11.1	0.442	278	10	6.88	44.5	0.154607	86	4.5	1	4.05	16.4	56	120	111	5	1.04	12.1	0.05	2.6	14.8	0
1	0	1	9	38	95	15	6	38.11	38	18.45	78.6	15.5	14.5	2.86	5.06993	1.03	0.02	122	12.6	0.354	292	15.5	4.85	41	0.118293	110	8.1	1.15	4.42	8.3	24.8	1064	133	3.3	1.03	0.6	0.03	1.2	42	0
0	0	1	10	15	72	9	11	90.91	60	29.54	61.3	28.6	18.11	8.45	2.1432	2.63	0.24	93	15.3	0.295	587	9.6	6.88	30.7	0.224104	108	4.8	1.64	5.1	19.8	28.2	2000	136	5.1	1.13	2	0.04	1.9	42.9	0
0	0	1	9	24	84	12	10	31.24	63	10.2	64.6	27.7	6.59	2.83	2.32862	0.61	0.13	114	12.6	0.351	387	15.3	3.68	43.1	0.0853828	84	5	1.24	4.49	13.6	30.1	1830	135	4	1.09	2.2	0.05	3.2	26.8	0
1	0	1	10	25	85	12	12	19.98	70	14.52	70.8	22.4	10.28	3.25	3.16308	0.83	0.15	101	14.5	0.32	587	15.9	4.77	34.4	0.138663	148	4	1.94	4.16	21.4	34	3040	138	3.9	1.12	10.4	0.08	1.5	28.9	0
1	0	1	26	18	89	12	7	177.29	45	15.14	80.7	12.4	12.22	1.88	6.5	0.79	0.21	119	12.4	0.159	186	7.9	7.07	19.9	0.355276	85	10.7	0.97	4.22	8.4	18.4	1160	115	1.7	1.01	2.4	0.09	1.6	17.1	1
1	0	1	10	27	92	12.5	6	17.2	12	11.71	77.3	17.8	9.12	2.08	4.38462	0.44	0.04	113	13.3	0.35	247	8.3	4.87	37.8	0.128836	80	5.3	0.71	3.64	32.4	30	400	134	4.4	0.98	0.5	0.04	2.7	28.9	0
0	0	1	12	115	147	31	5	59.23	10	6.41	90	7.8	5.77	0.5	11.54	0.1	0.04	127	13	0.355	134	11.8	3.35	41.4	0.0809179	138	11.1	1.35	3.34	22.2	56.2	2830	133	3.6	1.05	0.5	0.04	1.4	24.3	0
0	0	1	9	15	77	10	4	60.39	40	22.78	66.1	26.3	15.06	5.99	2.51419	0.87	0.8	106	13.9	0.337	216	11.2	5.76	41.3	0.139467	62	3.1	1.84	3.77	35.9	23	760	137	4.4	0.92	5.2	0.09	1.9	45.5	0
0	0	1	13	47	98	16	5	74.41	55	9.82	89.8	8.9	8.82	0.87	10.1379	0.11	0.02	96	12.8	0.289	281	9.9	7.28	36.3	0.200551	85	9.6	0.81	3.82	22.1	30.7	5330	132	4	1.13	0.5	0.04	2.2	40.5	0
0	0	1	10	48	100	16	8	141.92	30	26.08	84.7	13	22.09	3.29	6.71429	0.52	0.08	122	9.8	0.349	382	9.8	7.86	36.9	0.213008	87	5.4	2.05	5.85	69	26.8	1140	132	3.2	1.1	1.2	6.27	1.8	33.1	0
1	0	1	11	7	74	10	6	48.18	11	11.96	60.4	21.7	7.22	2.81	2.5694	1.17	0.72	100	11.4	0.129	151	11.6	4.68	40.8	0.114706	56	10.7	2.58	1.95	24	26.5	2570	114	1.6	1.06	2.5	0.02	4.1	50	0
0	0	1	9	22	80	10.5	6	157.37	46	14.39	73.2	20	10.53	2.88	3.65625	0.83	0.14	116	13.4	0.372	372	16	7.39	43.7	0.169108	85	11	2.2	4.19	91.2	43.6	920	133	4	1	0.7	0.03	2.8	41	0
1	0	1	8	56	105	17	10	135.06	73	18.96	78.8	14.5	14.94	2.75	5.43273	1.12	0.13	105	12	0.323	448	9.7	6.12	39.2	0.156122	107	2.7	1.28	3.95	6.4	17.2	1090	135	3.8	1.05	0.5	0.03	25.1	15.7	0
1	0	1	15	9	71	9.5	5	141.5	21	24.8	78.1	16.8	19.17	4.17	4.59712	1.22	0.61	111	15.7	0.158	121	15.2	5.7	16.5	0.345455	60	1.8	1.18	1.71	27.1	14.1	1920	118	1.7	1.07	8.8	0.1	1.9	25.1	0
0	0	1	12	29	102	20	5	135.42	15	8.21	78.8	14.7	6.47	1.21	5.34711	0.39	0.12	115	13.5	0.339	113	17.6	4.17	28.2	0.147872	64	5	1.23	2	20.8	23.9	1766	128	3.9	0.93	2.2	0.02	2.2	26.8	0
0	0	1	9	39	98	15	6	90.7	53	13.31	92.2	5.6	12.27	0.75	16.36	0.23	0.05	112	12.8	0.344	309	15.9	5.08	34.4	0.147674	47	35.1	1.35	4.28	224.1	96	3158	131	3.4	1.06	4.7	0.1	2	50	0
1	0	1	6	25	90	15	5	68.78	27	14.05	65.4	25.6	9.19	3.6	2.55278	0.84	0.38	114	11.9	0.357	288	9.8	6.27	38	0.165	62	3.6	1.23	4.25	18.7	23	850	136	3.4	1.16	14.3	0.04	0.8	40.3	0
1	0	0	11	10	77	12	9	195.18	85	13.45	46.6	36.8	6.27	4.95	1.26667	2.22	0.07	92	14.3	0.28	389	14.6	6.99	39	0.179231	149	2.4	1.45	3.36	16.8	30.2	1410	137	4	1.13	1.2	0.04	1.1	38.3	0
0	0	0	10	24	88	14	6	103.2	37	19.13	79.9	12.9	15.28	2.47	6.18623	1.01	0.29	120	12.9	0.35	236	16	4.5	41	0.109756	96	18.8	0.79	3.97	171.1	290.8	1210	136	4.3	1.05	0.8	3	0.9	15.7	0
1	0	1	7	10	77	10	7	56.4	47	13.79	52.6	39.1	7.25	5.39	1.34508	1.08	0.06	97	14.6	0.307	387	11.6	6.43	41.7	0.154197	97	8.4	1.09	3.73	90.9	95.5	1410	133	4.1	1.02	0.7	0.05	2.5	32.7	0
0	0	1	8	13	78	9.5	6	52.98	53	23.32	91.6	6.1	21.36	1.42	15.0423	0.49	0.02	130	13.1	0.396	351	11.7	6.73	41.2	0.16335	105	4.2	1.5	3.89	15.4	27.7	1220	137	4.3	1.18	8.5	0.03	1.9	34.4	0
1	0	1	8	44	100	16	10	53.13	28	14.78	66.2	24.8	9.78	3.67	2.66485	1.26	0.04	113	13.5	0.36	242	12.2	4.77	42.7	0.11171	107	2.5	1.33	4.2	8.6	20.6	770	138	3.8	1.05	2	0.02	1.5	19.4	0
1	0	1	15	40	91	14.5	4	169.51	55	21.7	80.8	9.7	19.15	2.1	9.11905	2.11	0.09	115	11.4	0.162	160	11.1	7.18	41.1	0.174696	105	2.7	0.71	1.16	9.6	28.7	590	116	1.2	1.11	0.8	0.04	1.6	19.9	0
0	0	1	11	33	92	12.5	5	39.09	15	11.26	62.7	29.3	7.06	3.3	2.13939	0.26	0.64	118	12.2	0.352	285	15.9	5.76	39.9	0.144361	69	8.9	1.45	3.49	164	42.6	1140	135	3.6	1.02	13.7	0.04	1.4	28.6	0
1	0	1	10	19	90	13	5	82.88	46	12.83	55.4	32.5	7.11	4.17	1.70504	0.8	0.73	110	13.7	0.338	388	15.5	4.63	42.1	0.109976	83	3.6	0.96	2.84	26.4	31.4	685	137	4.8	1.02	0.7	0.03	0.9	16.8	0
0	0	1	10	5	68	7	7	25.49	57	11.62	10.2	59.1	4.11	8.08	0.508663	0.78	0.64	100	12.5	0.294	449	10	5.51	18.8	0.293085	74	7.4	2.17	1.44	21.6	10.6	1670	115	4.8	1	2.1	0.01	2.9	29	0
1	0	1	10	47	105	17.5	9	58.42	15	20.67	74.7	14.4	15.44	2.98	5.18121	1.3	0.91	125	14.9	0.393	452	11.7	3.49	39.9	0.0874687	101	16.9	1.39	3.98	26.4	24.1	1160	133	3.6	1	0.7	0.03	0.9	44.7	0
1	0	1	9	35	98	15	6	83.79	30	13.85	78.6	14.4	10.89	1.99	5.47236	0.4	0.53	116	12.5	0.349	454	10.5	4.73	41.4	0.114251	90	2.6	1.05	2.82	11.9	22	1410	137	4	1.01	1	0.03	3.6	33.6	0
1	0	1	10	6	66	8	6	49.99	52	21.1	66.5	27.7	15.16	6.4	2.36875	1.12	0.27	105	11	0.101	541	15.2	4.74	42.8	0.110748	117	6.1	2.28	4.11	11.1	29.6	415	111	4.7	1.12	1.6	1.08	1	26.1	0
1	0	0	11	5	64	8	8	95.49	45	8.25	22.1	65	1.82	5.16	0.352713	1.02	0.01	95	11.2	0.288	150	11.2	4.87	44.4	0.109685	74	9.5	0.95	5.68	16.8	29.5	1120	119	4.5	1.17	2.1	0.01	1.5	44.7	0
1	0	1	9	9	75	10.5	4	152.22	56	48.88	78.8	15.9	38.52	7.63	5.04849	2.54	0.1	111	13.3	0.373	389	10.8	6.44	40.5	0.159012	83	11.2	0.76	2.85	241.6	248.9	980	133	4.5	1.09	0.6	0.07	2.4	48	0
0	0	1	9	21	80	10	6	51.76	23	8.72	67.1	27.5	5.85	2.4	2.4375	0.31	0.15	117	13.8	0.33	260	11.1	6.19	43	0.143953	82	7.2	1.05	4.15	30.6	42.6	590	137	5	1.1	0.6	0.04	2.7	34.7	0
1	0	1	12	52	80	11.5	8	0.28	2	1.59	52.2	17.7	0.81	0.6	1.35	0.16	0.86	108	14	0.126	212	9.2	3.15	19.8	0.159091	125	1.6	0.89	1.51	11.4	61.2	1090	110	4.4	0.98	0.9	0.02	0.9	10.1	0
0	0	1	10	12	81	12	8	65.4	25	10.87	61.4	10.1	6.67	1.27	5.25197	0.87	0.01	105	11.5	0.11	206	12.5	5.58	19.7	0.283249	54	2.46	1.51	2.46	75.6	65.1	1990	118	1.7	1.11	1.5	0.01	2	11.2	0
1	0	0	10	7	74	9	8	15.47	11	24.97	46.8	41.2	11.69	10.79	1.08341	9.6	0.05	109	18.4	0.171	812	10.8	5.765	41.9	0.137589	149	1	1.76	5.12	19.4	48.9	770	115	4.7	1.18	11	0.08	2.1	28.5	0
0	0	1	9	60	120	25	6	94.56	53	23.89	75	16.9	17.92	4.04	4.43564	1.91	0.33	123	13.3	0.369	103	20.4	7.18	43.9	0.163554	111	6.2	0.9	4.39	24.3	35.4	810	135	3.9	1.04	0.8	0.04	2	22.2	0
1	1	1	12	40	103	16	6	12.55	19	12.55	89.6	6.5	11.24	0.82	13.7073	0.45	0.03	122	12.8	0.367	283	15.8	7.5	38.7	0.193798	95	47	1.32	3.52	470	282.3	3020	131	3.7	1.02	0.6	0.03	0.9	14	0
0	0	1	10	57	105	19	6	47.77	24	16.41	77.5	15.9	12.72	2.61	4.87356	0.97	0.08	116	12.4	0.351	217	11.6	6.27	43.6	0.143807	93	10.9	0.82	3.59	25.4	45.5	790	136	3.9	1.1	0.7	0.03	1.3	35.3	0
1	0	1	8	8	71	10.5	6	68.75	17	15.27	75.4	19.4	11.51	2.96	3.88851	0.64	0.12	117	15	0.154	164	15.6	4.36	44.5	0.0979775	102	21.5	0.91	2.19	297.8	111	2380	131	4.7	1.1	3.1	0.03	2.7	15.2	0
0	0	1	10	16	80	11	6	81.69	16	17.71	62.1	32.2	11	5.7	1.92982	0.74	0.21	116	12.9	0.359	93	10.8	4.44	30.4	0.146053	70	5.4	0.71	1.54	126.6	27.9	2240	133	3.1	1.02	0.6	0.04	2.2	27.8	0
1	0	1	12	2	60	6.6	9	75.7	10	25.86	59.1	28.9	15.11	7.47	2.02276	1.68	1.12	94	11.8	0.299	545	11.1	4.96	25.1	0.19761	65	5.4	0.66	1.82	8.1	20.7	2770	118	4.2	1.09	15	0.09	1.4	14.2	0
0	0	1	8	26	85	14	7	158.44	50	25.1	80.8	16.7	20.44	4.21	4.85511	0.4	0.21	100	11.4	0.122	488	15.2	5.01	16.2	0.309259	50	2.9	1.19	1.49	11.2	24.9	2220	116	1.1	1.02	1	0.04	0.8	14.1	0
1	0	1	8	76	120	29.5	10	98	55	16.64	76.2	13.9	76.2	2.31	32.987	0.82	0.77	117	13.5	0.352	315	13.8	5.08	41.2	0.123301	105	5.1	1.06	3.54	10.2	20.5	353	136	3.8	1	0.5	0.1	0.5	16.2	0
0	0	1	8	29	90	12	5	28.39	18	7.42	58.3	38.3	4.33	2.84	1.52465	0.22	0.02	117	12.1	0.323	165	10.8	4.68	42.8	0.109346	107	5.9	1.63	4.25	14.2	27.3	1090	134	3.7	1.03	1.4	0.04	1.2	24.6	0
1	0	1	11	7	68	8	9	91.85	80	22.82	14.6	49.5	7.9	11.1	0.711712	1.41	2.19	92	12.9	0.285	517	9.1	38.4	11.6	3.31034	66	2.2	1.11	1.78	14.9	21.8	2370	136	4.5	1.01	2.2	3.54	1.6	11.9	1
1	0	1	9	15	78	9	6	106.51	60	9.64	61.2	22.2	6.09	2.14	2.84579	0.29	1.11	98	15.4	0.295	198	15.4	54.9	41.1	1.33577	100	6.4	0.98	2.97	11.5	11.9	1700	111	4.8	1.04	1	0.02	1.1	21.1	0
0	1	1	17	51	105	16	5	181.08	25	10.51	85.4	9	8.98	0.95	9.45263	0.4	0.15	111	11.9	0.118	100	14.4	5.76	11.1	0.518919	75	18.6	2.12	1	84.7	55.1	9170	114	1.5	1.12	1.2	0.04	1.9	14.4	1
1	0	1	13	37	98	14.5	5	164.13	65	8.73	79.2	17.7	6.91	1.55	4.45806	2.9	0.02	128	14.1	0.386	281	15.8	5.7	40.8	0.139706	67	36.8	1.08	2.92	398.9	219	3870	124	2.8	0.98	2.9	0.03	2.1	25.6	0
1	0	1	41	26	91	12	16	91.21	65	15.2	68.9	21.6	10.47	1.59	6.58491	0.78	0.12	91	11.9	0.291	597	9.1	6.98	14.8	0.471622	119	5.1	1.11	4.54	21.9	18.6	740	115	4	1.04	0.5	0.05	2.2	19.6	1
0	0	1	9	36	100	20	9	140.9	40	17.6	74.4	18	13.09	3.17	4.12934	1	0.3	111	11.8	0.355	409	8.6	6.98	35.9	0.194429	81	4.7	1.09	4.52	124	32.3	2410	134	3.5	1.04	0.6	0.04	1.5	27.5	0
1	0	1	10	17	80	12	6	139.36	36	11.1	86.3	9.9	9.58	1.1	8.70909	0.31	0.1	110	14.6	0.35	288	10.8	7.18	37.6	0.190957	56	31.2	1.11	2.3	98.7	43	920	135	4.3	1.16	1.6	0.07	3.9	81.7	0
1	0	1	7	40	100	16	8	29.83	42	9.8	55.4	31.8	5.43	3.12	1.74038	0.8	0.43	123	12.4	0.384	289	12.9	5.17	44.6	0.115919	97	8.1	1.37	3.05	10.5	25.5	560	137	4	1.12	1.9	0.04	1.5	17.7	0
0	0	1	8	44	105	16	8	59.33	33	13.39	80.1	14.3	10.73	1.91	5.6178	0.44	0.29	106	13.3	0.323	486	10.3	6.43	39.7	0.161965	49	5.1	0.94	3.01	15	25.6	620	135	3.1	0.99	1	0.04	0.9	21.8	0
1	0	1	7	13	72	9.5	8	115.95	11	30	86	9.2	25.8	2.76	9.34783	0.75	0.63	107	13.4	0.327	422	12.5	5.57	31.8	0.175157	63	3.4	1.42	3.03	39.9	47	3910	133	3.5	1.01	2.4	0.13	3.3	60.2	0
1	0	1	14	22	85	13	6	119.31	40	26.47	78.4	12.4	20.75	3.28	6.32622	2.33	0.05	116	12.8	0.346	204	10.1	6.52	37.2	0.175269	65	8.8	0.87	3.1	141.8	62	3480	133	3.5	1.02	0.5	0.02	3.3	58.8	0
0	0	0	9	21	77	10	5	63.89	21	9.04	62.8	24.7	5.68	2.23	2.54709	0.85	0.26	119	13.2	0.365	346	11.2	4.68	44.8	0.104464	122	4.3	0.64	3.71	32.5	43.8	860	137	3.8	1.09	4	0.03	2.5	22.4	0
1	0	1	9	25	90	14	7	137.98	48	29.2	77.8	14.1	22.72	4.12	5.51456	2.25	0.03	131	11.9	0.39	597	9.8	6.88	44.4	0.154955	74	8.8	1.67	5.4	12.9	27.8	740	128	2.8	1.07	25.2	0.35	2.8	57.9	0
1	0	1	11	49	102	15.5	6	41.33	88	18.14	69.2	24.9	12.55	4.52	2.77655	0.91	0.13	125	12.8	0.373	384	15.5	5.06	35.8	0.141341	95	4.3	0.93	3.43	240.5	216.1	1750	134	3.5	0.98	2.3	0.08	1.3	26.7	0
0	0	1	9	23	83	10	9	91.86	25	18.71	44.5	51.1	8.33	9.56	0.871339	0.73	0.06	153	12.6	0.444	487	10.7	6.35	41.6	0.152644	147	2.7	1.15	4.6	15.4	21.4	640	134	4.7	1.09	4.9	0.06	1.7	19.5	0
1	0	1	12	10	72	9	6	171.48	40	18.61	65	28.7	12.11	5.15	2.35146	1.06	0.09	98	14.4	0.104	181	12.2	7.18	40.9	0.17555	65	7.6	1.21	1.2	18.6	28.5	2400	116	4.1	1.2	2.4	0.06	0.9	20.5	0
0	0	1	10	36	96	14	6	21.55	44	9.05	61.4	28.7	5.56	2.6	2.13846	0.68	0.19	113	11.7	0.352	371	8.6	6.78	41	0.165366	103	5.8	1.48	3.52	7	22.8	1200	139	3.7	1.11	2.3	0.03	1.4	41.9	0
1	0	0	6	85	133	23	13	1.26	6	10.23	68.8	23	7.04	2.35	2.99574	0.5	0.32	125	13.5	0.386	254	15.9	4.522	44.4	0.101847	146	7.3	1.41	3.39	13.4	24.5	173	137	4.1	1.01	1	0.02	1.5	16.2	0
0	0	1	8	55	100	16.5	7	60.9	30	22.04	86.9	10	19.15	2.2	8.70455	0.66	0.22	119	12.4	0.377	239	11	3.86	41.9	0.0921241	75	7	1.16	4.06	7.8	24.4	590	135	3	1.06	0.5	0.02	2	35.3	0
1	1	1	10	48	103	15	6	155.16	33	21.78	94.9	2.7	20.67	0.59	35.0339	0.33	0.2	106	13.9	0.293	310	11.6	6.78	34.2	0.198246	33	58.7	1.01	2.32	219.7	89.1	2950	127	3.1	1.04	1	0.04	2.4	45.8	0
1	0	1	10	25	90	15	5	59.88	32	14.71	66	24.9	9.71	3.66	2.65301	0.96	0.37	120	13.3	0.362	339	11.7	5.76	34.3	0.16793	72	8.4	1.09	2.83	13	28.3	4290	133	3.7	0.93	1.6	0.05	1.3	35.3	0
0	0	1	12	13	75	10	9	67.2	62	15.1	65	27.3	9.81	4.12	2.38107	1	0.14	105	13	0.32	491	11.1	6.52	36.1	0.180609	95	5.6	0.71	3.31	23.6	28.2	2780	137	3.7	1.04	2.1	0.05	1.9	34.6	0
0	1	1	12	31	90	12	5	216.76	28	9.64	81.3	16.3	7.84	1.57	4.99363	0.17	0.06	116	12.9	0.316	97	13.8	4.77	36.6	0.130328	87	9.2	1.71	2.42	18.9	49.3	1460	131	3.4	0.9	1.3	0.04	2.6	31.8	0
0	0	0	11	2	56	5	15	46.41	10	17.72	47.2	15	8.16	6.2	1.31613	1.22	1.9	96	15.6	0.107	857	15.7	4.25	14.5	0.293103	122	5.4	1.69	4.22	21.2	15.5	1496	114	4.8	1.11	0.8	0.02	5.1	11.4	0
0	0	0	9	6	67	8.5	6	62.31	50	18.62	76.4	12.8	14.23	2.38	5.97899	1.19	0.76	101	13.4	0.333	361	10	6.21	44.2	0.140498	86	5	2.06	4.36	15.6	30	1410	137	4.5	1.1	2.4	3.41	2.1	18.1	0
1	0	0	9	19	83	11	13	15.36	68	6.43	69.2	15.7	3.99	0.91	4.38462	0.81	0.06	101	13.5	0.319	279	15.8	4.677	40.9	0.114352	94	2	0.97	3.67	24.7	40.2	1470	141	3.3	1.09	1.8	0.03	3.1	35.5	0
1	0	1	14	40	98	14	10	121.88	97	26.11	81.6	12.8	21.49	1.17	18.3675	1.08	0.17	115	11.5	0.162	481	9.9	4.4	16.2	0.271605	50	1	1.71	1.57	9.5	16.1	450	115	2.5	1.04	0.6	0.02	1.8	21.9	1
1	0	1	9	5	62	5.5	9	99.57	40	23.21	66.7	23.5	15.48	5.45	2.84037	0.97	1.25	110	13.7	0.334	385	9.8	7.07	37.7	0.187533	70	9	1.38	4.67	17.4	42.4	1100	134	4.1	1.12	1.2	4.23	1.4	14.9	0
0	0	1	15	12	74	10	8	81.46	52	12.05	48.9	38.6	5.89	4.65	1.26667	1	0.48	90	14.9	0.289	399	10.2	4.91	39.2	0.125255	73	1.9	1.71	4.07	8.7	30.8	1020	137	5.2	1.08	9.1	0.04	3.5	35.4	0
1	0	1	8	16	82	12	7	83.46	55	14.02	65.8	22.5	9.23	3.15	2.93016	1.53	0.06	107	14	0.327	141	14	5.51	34.8	0.158333	34	12.6	1.32	2.95	69.8	20.5	3160	130	3.1	1.02	21.5	0.06	2.5	33.3	0
0	0	1	8	55	82	12	9	81.1	56	13.36	72.3	20.4	9.66	2.73	3.53846	0.9	0.04	123	13.4	0.368	251	11.8	4.34	38.6	0.112435	119	3.5	1.5	5.21	34.5	21.5	995	138	3.2	1	0.5	0.06	1.4	26.4	0
0	0	1	6	46	99	16	6	83.85	75	19.17	110	15.32	79.9	17.5	4.56571	0.44	3.35	110	13.3	0.345	320	12.5	4.63	39.4	0.117513	81	3.1	1.12	4.5	8.2	22.2	522	139	3.4	1.01	0.9	0.02	1.5	32.2	0
1	0	1	7	54	112	17.5	6	50.16	69	12.74	129	19.1	73.8	2.43	30.3704	0.83	0.05	129	13.3	0.372	257	9.9	3.86	38.5	0.10026	102	10.3	1.01	3.76	24.2	24.5	259	135	3.7	0.95	0.5	0.02	1.5	23.2	0
1	0	1	10	30	95	14.5	6	85.69	15	14.83	81.5	13.6	12.09	2.02	5.98515	0.65	0.07	126	12.5	0.381	221	16.4	6.52	41.4	0.157488	77	42.8	0.98	2.38	184.1	52.2	2840	133	3.4	1.05	2.5	0.04	2	51.1	0
1	0	0	11	76	117	20	16	60.57	20	14.31	71.9	20	10.29	2.86	3.5979	0.82	0.3	118	12.6	0.342	394	9.1	5.17	38.3	0.134987	97	3.3	1.14	3.75	8.3	15.2	290	139	3.1	1.01	0.9	0.02	1.3	26.6	0
0	0	1	8	24	90	13	6	43.98	60	15.37	56.6	27.4	8.7	4.21	2.06651	1.14	1.31	113	12.8	0.335	423	9.2	6.52	39.9	0.163409	76	1.6	1.25	3.74	103.7	40.1	960	139	3.9	1.08	0.8	0.03	1.9	34.6	0
0	0	1	9	57	112	17	9	32.58	58	11.35	79.3	16	9	1.82	4.94505	0.42	0.09	108	12	0.342	333	15.6	5.21	38	0.137105	52	7.8	0.9	3.64	254.3	106.9	733	135	3.2	1.03	0.5	0.02	1.6	36.6	0
0	0	1	11	29	100	15	8	44.2	11	13.11	55	32	7.21	4.2	1.71667	1.32	0.35	120	12.4	0.378	222	14.4	6.98	46.4	0.150431	92	5.2	0.69	3.38	12.4	29.9	820	137	3.9	1.07	1.9	0.03	2.5	32.5	0
1	0	1	13	17	84	11.5	7	53.46	30	14.25	62.9	26.2	8.96	3.73	2.40214	1.38	0.14	130	12.8	0.391	222	11.5	5.39	43.1	0.125058	99	3.2	1.1	3.62	94.7	68	2280	138	5	1.08	2.4	0.03	2.6	27.3	0
0	0	1	10	18	82	10.5	7	51.41	13	27.37	81.8	14	22.39	3.83	5.84595	0.99	0.11	121	13.8	0.35	118	14.9	3.77	38.2	0.0986911	62	7.6	1.06	1.47	356.9	222.6	400	129	5.9	1.01	1	0.04	1.1	47.7	0
0	1	1	13	17	80	11	6	70.71	13	8.34	69.9	21.3	5.83	1.78	3.27528	0.3	0.42	114	13.2	0.343	239	10.7	6.98	34.3	0.203499	61	26.5	1.75	2.94	177.1	46.1	2690	138	3.5	1.13	2.1	0.04	2.1	57.8	0
0	0	1	12	39	93	15	8	43.1	72	13.56	65	25.9	8.81	3.51	2.50997	1.06	0.15	106	13	0.317	467	10.4	6.25	37.2	0.168011	118	9.6	0.81	3.72	50.2	21.4	1730	140	3.5	1.06	0.6	0.02	1.1	29.5	0
0	0	1	21	22	84	10	15	20.42	55	15.21	60.1	33.5	9.14	5.1	1.79216	0.91	0.02	109	13	0.328	359	8.3	108	38.7	2.7907	141	3.3	1.84	3.13	9.4	28.3	520	137	4.1	1.09	1.4	0.03	1.6	29	0
1	1	1	21	46	101	14	5	177.74	21	11.94	74.7	17.1	8.92	2.07	4.30918	0.16	0.79	95	11.1	0.265	295	11.5	5.12	12.8	0.4	77	15.1	1.54	2.17	260.2	99.2	1980	114	1.1	1.01	1.1	0.04	2.1	54.8	1
1	0	1	8	36	96	14.5	7	34.35	44	8.65	66.7	25.5	5.77	2.21	2.61086	0.3	0.36	112	13	0.345	277	11.7	5	36.1	0.138504	109	4.3	0.82	2.36	54	37.9	2310	137	3.6	1.07	3.8	0.04	1.8	26.6	0
1	0	1	8	8	75	10	7	72.11	13	10.53	60.6	30.4	6.38	3.2	1.99375	0.48	0.45	106	14.4	0.32	229	13.9	5.05	39.1	0.129156	94	3.1	1.3	1.71	14.5	22.9	810	135	3.6	1.06	7	0.07	3.7	19.6	0
1	0	1	11	28	85	12.5	12	71.94	15	20.25	83.5	12.3	16.91	2.49	6.79116	0.85	0.02	143	13.7	0.421	337	12.1	5.7	42.7	0.133489	188	8.1	0.7	4.24	15.7	28.5	9120	135	4.2	1.01	2.2	0.05	0.9	34.2	0
0	0	1	10	60	112	19	6	122.94	22	9.46	69.9	20.8	6.61	1.97	3.35533	0.7	0.17	125	12.3	0.382	255	15.9	6.33	38.7	0.163566	103	6.9	0.68	3.59	13.8	29.7	750	137	3.7	1.02	1.2	0.05	2.5	32.9	0
1	0	0	12	7	72	9.2	8	17.09	25	7.36	5.7	73.1	0.42	5.38	0.0780669	1.36	0.2	104	13.9	0.301	195	9.4	6.57	39	0.168462	125	5.2	1.02	3.41	16.3	37.4	690	136	4.2	1.08	4.6	0.07	1.5	24.9	0
0	0	1	8	18	82.5	9.5	6	132.68	18	7.18	79.8	16.3	5.73	1.17	4.89744	0.28	0.06	108	202	0.299	202	10.2	4.85	36.2	0.133978	50	10.8	1.28	3.17	106.5	47.3	1850	139	3.7	1.16	1.8	0.04	1.4	43.8	0
0	1	1	14	25	87	10.5	6	95.47	35	13.12	63.1	30.3	8.28	3.98	2.0804	0.6	0.24	125	12	0.369	297	10.5	6.18	43.9	0.140774	126	7.8	1.03	3.68	7.2	26.8	1590	135	4.8	1.06	3.1	0.05	1.2	26.9	0
1	0	1	11	60	123	20	10	101.43	93	19.05	86.2	11.2	16.42	2.13	7.70892	0.4	0.08	115	12.9	0.337	347	14	5.21	33	0.157879	81	6.2	0.58	2.35	36.3	29	1556	133	4.7	0.96	0.5	0.02	0.5	19.3	0
0	0	1	10	22	87	12	6	59.61	43	16.82	65.2	31.7	10.97	5.33	2.05816	0.44	0.07	99	17	0.307	461	10.3	5.95	41.2	0.144417	73	4.5	1.57	3.84	10	28.4	2010	130	4.4	1.07	1.6	0.08	1.4	34.3	0
1	0	1	7	41	96	15	9	94.17	50	12.05	70.6	19.3	8.51	2.33	3.65236	0.98	0.2	103	12.3	0.315	455	9.2	7.05	33.8	0.20858	57	2.9	0.63	3.2	14.2	25	2410	136	4.3	0.97	1	0.04	2.3	17.9	0
1	0	1	10	5	66	9.5	6	210.03	2	12.51	67	13.3	8.38	1.66	5.04819	0.73	1.71	104	13	0.331	338	11	5.44	33.5	0.162388	64	5.6	1	2.58	56.3	18.9	1880	133	3.6	1.04	3.1	0.08	1.4	28	0
1	0	1	9	3	65	8.7	5	159.51	23	17.66	70.9	23.3	12.52	4.11	3.04623	0.72	0.26	86	12.2	0.264	533	13.4	8.08	35.6	0.226966	67	11	0.07	1.94	27	34.2	2420	130	5.2	0.9	0.4	10.44	3.6	33.6	0
0	0	1	8	49	105	17	5	59.8	35	13.36	63.4	27.5	8.47	3.67	2.3079	0.86	0.33	115	12.1	0.312	366	9.9	6.03	35.9	0.167967	102	4	1.42	3.7	127.6	22.5	340	137	3	1.03	1	0.05	2	24.1	0
1	0	1	8	19	79	8.5	5	95.52	78	15.55	84.8	9.6	13.19	1.49	8.85235	0.78	0.06	118	13.2	0.36	191	14.4	5.21	34.6	0.150578	71	10.5	1.22	2.81	221.1	48.6	1214	134	3.3	1.08	1.1	0.02	5.4	34.7	0
1	0	1	11	9	73	11	5	106.65	18	9.49	59.5	29.6	5.65	2.81	2.01068	0.99	0.03	103	13.9	0.316	370	10.4	6.1	34.5	0.176812	79	37.6	1.12	2.53	78	39.1	3230	130	3.4	1.02	3.3	0.04	4.3	47.1	0
0	0	0	10	21	83	11	8	86.28	45	14.48	62	29.4	8.98	4.26	2.10798	1.04	0.17	105	13.3	0.325	593	10.7	7.05	36	0.195833	88	3.2	1.34	3.62	35.9	23.9	3170	137	3.8	1.1	2.9	0.15	3.4	33.1	0
0	0	1	10	18	80	10	9	8.38	17	13.23	56.9	29.1	7.53	3.85	1.95584	1.05	0.66	114	12.2	0.362	396	10.5	4.85	42.3	0.114657	124	8.1	0.74	3.87	12.4	22.2	830	136	4.1	1.08	0.7	0.04	2.9	36.9	0
1	0	0	16	35	95	25	7	35.76	7	16.44	48.3	43.8	7.94	7.2	1.10278	1.27	0.96	115	14.9	0.357	243	9.8	4.17	40.7	0.102457	97	4.4	1.22	4.58	18.5	29.5	390	140	3.7	1.11	27.4	0.05	0.9	18.9	0
0	0	1	8	78	120	26	5	67.18	13	20.36	75.2	16.3	15.31	3.32	4.61145	1.49	0.2	123	12.4	0.393	283	12.3	3.91	42.8	0.0913551	110	6	0.9	5.35	66.8	92.7	840	138	3.6	1.08	1.6	0.08	2.3	33.8	0
1	0	1	8	10	77	10	5	77.85	22	12.31	45.7	37.9	5.63	4.67	1.20557	1.74	0.25	105	13.5	0.32	433	9.6	7.36	40.1	0.183541	94	3.6	2.05	4.9	45.9	52.4	2040	134	5.2	1.05	20.5	0.35	4.5	28.4	0
0	0	0	9	2	60	7	6	75.55	10	26.37	82.1	7.9	21.65	2.08	10.4087	2.35	0.16	95	346	0.297	346	10.5	6.25	36.2	0.172652	93	9.8	0.99	2.89	29.2	30.5	1120	134	3.4	1.12	3	10.14	1.4	75	0
1	0	1	9	13	77	11	5	61.78	46	13.29	52.4	40.2	6.96	5.34	1.30337	0.81	0.15	112	15.1	0.352	380	9.5	7.05	42.9	0.164336	85	10.1	0.74	3.51	18.3	30	290	135	4.2	1.12	1.3	0.04	3.5	32.9	1
0	0	1	10	15	74	10	6	149.55	48	13	74.9	16.4	9.74	2.13	4.57277	0.47	0.62	118	17.4	0.389	349	14	6.25	34.4	0.181686	51	14.5	1.33	3.34	42.7	22.4	2400	134	3.9	1.17	3.2	0.04	2.3	55.3	0
0	0	1	13	12	75	8	7	67.59	7	15.08	44.3	44.2	6.68	6.67	1.0015	1.3	0.41	125	12.8	0.382	525	9.1	4.13	41.8	0.0988038	138	3.9	1.74	5.02	22.7	31.2	380	139	3.9	1.1	5.6	0.29	1.6	31.5	0
1	0	1	10	18	82	12	6	13.78	62	9.6	14.4	79.2	1.38	7.6	0.181579	0.39	0.17	115	13.2	0.362	589	15.4	4.4	34.3	0.12828	163	3.2	2.51	5.13	19	34.5	680	132	4.4	1.15	0.9	0	2.4	24.5	0
0	0	1	6	41	106	17	13	64.6	80	19.68	64.2	25.7	12.63	5.06	2.49605	1.12	0.81	115	12.2	0.343	517	9.9	7.26	40.4	0.179703	124	3.4	1.29	3.41	45.5	19.6	450	137	3.9	1.04	3.1	0.04	2.2	26.7	0
1	0	1	9	12	77	11	7	118.8	38	12.46	60.3	36.1	7.51	4.5	1.66889	0.21	0.2	110	13.5	0.337	110	13.3	5.38	32.1	0.167601	80	7.1	1.34	2.67	9.2	22.3	14340	134	4.4	0.98	19.2	0.49	1.6	39.6	0
1	0	1	9	15	80	10	7	45.26	24	12.97	71.2	22.4	9.23	2.91	3.17182	0.77	0.03	120	13	0.365	224	15.6	4.43	45.1	0.0982262	138	6.8	0.95	3.94	14.6	36	146	136	5.5	1.04	1.6	0.02	1.6	27.1	0
1	0	1	8	3	80	9.5	5	81.56	18	9.37	49.2	44.6	4.61	4.18	1.10287	0.46	0.12	96	12.6	0.298	174	12.4	5.82	35.3	0.164873	64	3.2	1.7	3.69	22.6	42.6	2030	134	4.5	1.11	1.1	0.07	2.4	31.5	0
1	0	1	13	3	55	7.8	6	76.92	45	9.81	49.6	44.4	4.87	4.36	1.11697	0.42	0.15	81	13.3	0.233	312	15.6	4.53	33.3	0.136036	114	4.6	1.06	2.54	15.7	36	1165	134	4.4	1.13	1.5	0.05	1.9	31.5	0
0	0	1	12	16	78	10	5	170.8	20	15.26	81.5	14	12.44	2.14	5.81308	0.58	0.08	116	13.7	0.349	306	10.2	6.95	34.1	0.203812	66	40.3	1.24	2.89	137.9	26.7	2210	131	3.7	1.09	2.4	0.11	3.4	37.7	0
1	0	0	16	17	79	10.5	14	9.5	8	37	21.9	61.8	8.1	22.87	0.354176	5.29	0.07	114	13.5	0.321	382	10.3	7.76	41.7	0.186091	139	4.2	1.11	2.53	43.4	57.1	1010	137	4.1	1.08	1.5	0.03	0.3	8	0
1	1	1	12	96	129	22	6	41.61	55	11.86	89.9	5.1	10.66	0.6	17.7667	0.55	0.02	116	11.9	0.34	188	13.9	4.96	41.1	0.120681	94	8.8	0.8	2.95	13.5	19	878	126	3.5	1.06	0.2	0.02	0.8	36.4	0
0	0	1	9	48	96	13	6	167.62	22	7.19	90	8.1	6.47	0.58	11.1552	0.12	0.01	95	13.8	0.275	218	12.7	7.29	32.5	0.224308	60	51.8	1.93	4.64	322.2	120.9	4690	134	4.3	1.05	2	0.1	2	56.9	0
1	0	1	10	8	72	8	4	111.34	70	14.81	53.7	36.8	7.95	5.45	1.45872	0.9	0.47	117	13	0.365	428	16.2	8.96	40	0.224	84	4.8	1.26	3.55	17.6	26.2	930	138	4.3	1.18	18.2	0.06	3.5	23.8	0
1	1	1	14	37	95	14.5	5	114.42	44	27.1	90.8	5.9	24.61	1.6	15.3812	0.49	0.41	79	13.3	0.242	285	14.2	5.56	30.1	0.184718	48	11.3	1.19	2.44	194	63.1	2730	130	3.4	1.06	0.9	0.05	2.9	75.4	0
0	0	0	8	7	60	7.7	11	138.97	45	29.19	52.4	29.6	15.3	8.64	1.77083	4.7	0.53	95	15.1	0.316	586	14.2	6.18	35.3	0.175071	121	4.1	1.54	3.25	9.2	34.6	240	133	4.1	1.16	0.8	7.75	3.5	16.3	1
1	0	1	7	19	90	11.5	7	63.02	35	12.19	68.2	21.6	8.31	2.63	3.1597	0.45	0.77	99	12.5	0.303	342	11.7	5.15	38.6	0.13342	98	3.8	1.24	4.59	100.5	32.9	2280	136	4.1	1.04	10.2	0.05	4.1	32.5	0
0	0	1	8	20	90	10	6	119.91	25	12.28	42.3	51.9	5.19	6.37	0.814757	0.52	0.17	107	14.9	0.333	227	13.2	5.82	38.2	0.152356	78	7.1	1.12	4.37	17.9	21.6	1980	134	4.5	1.02	2.6	0.33	1.5	27.6	0
1	0	1	8	19	80	13	12	14.29	46	13.4	65.6	20.1	8.79	2.69	3.26766	0.96	0.94	107	12.4	0.315	523	9	5.62	39.9	0.140852	119	2.1	1.3	5.65	29.2	30.7	2760	134	4.8	1.03	0.6	0.03	2.2	45.5	0
0	0	1	11	95	140	35	8	170.09	50	18.21	89.2	5.3	16.24	0.97	16.7423	0.95	0.02	114	12.1	0.359	136	16.2	6.14	41.4	0.148309	98	8.5	0.93	3.47	25.2	41.7	1185	131	4.1	1.06	0.5	0.03	2.9	32.3	0
0	0	0	10	73	120	19	9	102	11	39	16.88	12.37	73.3	22.5	3.25778	0.61	3.8	123	13.6	0.386	225	9.2	5.34	41.8	0.127751	91	10.1	0.8	4.6	7.5	25.5	954	133	3.7	1.12	1.3	0.07	1.5	35.1	0
1	0	1	13	40	98	14	5	58.13	16	9.61	83.3	13.9	8.01	1.34	5.97761	0.19	0.06	104	13.3	0.306	298	9.5	5.15	35.2	0.146307	45	5.9	2.07	3.16	224.6	89.2	2780	130	3	1.05	1.8	0.04	2.8	39.1	0
1	0	1	7	4	65	8	7	44.43	13	15.29	65.3	29.1	9.98	4.45	2.2427	0.83	0.02	116	12.9	0.349	301	12	5.05	38.9	0.12982	110	5.6	1.29	3.62	13.6	21.1	1770	135	4.4	0.97	0.9	0.05	2.5	38.6	0
1	0	1	10	4	65	7.4	6	137.31	85	9.21	16.1	65.4	1.48	6.02	0.245847	0.48	1.19	106	12.8	0.323	338	10.9	4.81	36.8	0.130707	213	10.4	3.22	4.54	29	64.2	380	133	4.5	1.13	1.2	0.04	2.7	25.9	0
1	0	1	14	15	78	10.4	8	133.07	46	12.26	70.8	22.8	8.68	2.8	3.1	0.63	0.15	111	13.4	0.346	264	16.1	3.794	37.8	0.10037	84	11	1.71	4.75	84.9	67.9	3170	135	3.7	1.11	1.9	0.04	1.8	23.5	0
1	0	0	11	72	120	20	5	247.91	63	16.6	83.8	10.9	13.91	1.81	7.68508	0.83	0.03	119	14.4	0.345	268	10.4	7.55	37.8	0.199735	77	7.5	2.46	4.89	10.1	19.9	490	135	3.7	1.05	2.1	0.03	0.9	26.2	0
1	0	1	6	10	71	8	8	98.68	30	16.36	51	32.5	8.34	5.32	1.56767	0.7	1.96	91	14.6	0.273	558	9.5	5.82	36.5	0.159452	70	5.8	1.27	2.99	94.4	24.3	5350	133	4	1.13	3.7	0.04	3.5	25.5	0
1	0	1	9	67	105	41	8	97.01	65	16.81	79.5	11.5	11.18	2.27	4.92511	0.88	0.29	101	12.7	0.291	407	10.1	6.67	11.4	0.585088	19	10	2.51	4.88	16.9	16.6	5710	115	1.1	1	0.5	5.39	2.2	11.2	1
1	0	1	10	5	66	6.5	6	148.96	35	16.05	69.8	19.7	11.2	3.16	3.5443	1.59	0.06	112	12.9	0.354	405	10.5	7.59	44.7	0.169799	103	9.3	1.39	4.03	15.1	27.5	1030	137	4	1.13	1	0.09	1.28	33.73	0
1	0	1	9	5	64	7.2	4	175.97	36	17.18	56.4	32.2	9.69	5.53	1.75226	0.72	1.2	108	11.5	0.329	441	10.9	5.82	38.2	0.152356	54	7.4	2.46	3.07	15.2	26.5	620	135	4.7	1.11	1.7	1.17	3.8	31.5	0
1	0	0	5	34	100	15	5	0.51	7	5.05	13.3	70.7	0.67	3.57	0.187675	0.79	0.01	137	12.2	0.393	142	9.7	6.1	41.3	0.1477	133	4.3	1.59	2.84	17.8	56.3	1097	137	3.7	1.07	1.7	0.05	1.3	20	0
1	0	1	8	14	74	10.5	4	20.51	45	20.25	43.1	48.6	8.73	9.84	0.887195	0.85	0.83	121	13	0.353	353	10	3.027	42.2	0.0717299	85	5	1.52	5.35	18	32	800	136	4.6	1.1	2.4	0.03	2.1	27.6	0
1	0	1	7	40	94	14	6	33.18	35	7.61	67	19.8	5.1	1.51	3.37748	0.97	0.03	109	12.8	0.328	189	15.8	6.5	37.7	0.172414	90	2.7	1.11	3.52	10.3	34.2	1310	133	4.2	0.96	4.2	0.06	2.1	22.4	0
1	0	1	7	2	55	7	6	35.48	38	11.44	54.3	35.2	6.21	4.03	1.54094	0.76	0.43	107	13.3	0.324	496	9.7	5.88	40	0.147	88	27.7	1.53	3.57	28.3	35.2	1290	135	4.8	1.21	1.6	0.04	1.8	27.8	0
0	0	1	10	19	82	10	6	142.62	4	14.09	69.8	27.8	9.83	3.92	2.50765	0.31	0.01	123	12.5	0.362	164	12	4.67	39.7	0.117632	78	7.6	1.28	3.54	24.3	34.7	2640	127	5.3	0.9	0.8	0.02	3.2	51.1	0
0	0	0	9	9	70	9	10	113.68	63	17.34	45.3	38.9	7.86	6.75	1.16444	1.79	0.92	108	364	0.325	364	11	8.22	40.2	0.204478	116	4.4	2.4	4	131.7	56.5	1400	138	4.7	1.13	2.7	0.07	0.9	30.1	0
1	0	1	10	49	122	21	5	61.36	45	17.76	95.2	1.6	16.91	0.28	60.3929	0.52	0.02	119	12.5	0.34	191	331	6.25	10.5	0.595238	42.6	89	0.68	3.97	396	423.8	1080	129	4.9	0.98	1.1	0.07	1.7	41.2	0
0	0	0	13	8	80	13	10	57.25	55	13.46	41.7	46.6	5.61	6.27	0.894737	1.18	0.38	99	13.7	0.302	433	10.6	6.5	41.4	0.157005	91	5.7	1.86	4.78	20.4	51.2	1060	135	4.7	1.11	2.5	0.04	2.3	32.1	0
1	0	1	12	43	100	12	8	82.56	55	11.04	54	35.8	5.96	3.95	1.50886	0.79	0.31	112	14.1	0.34	210	11.2	8.8	40.4	0.217822	90	44.9	1.22	3.21	336.6	564.7	880	135	4.9	1.13	1.9	0.02	1.1	24.7	0
1	0	1	12	21	86	15	7	155.89	35	6.6	66.7	19.3	4.4	1.27	3.46457	0.3	0.62	128	13	0.398	216	16.1	5.59	42.3	0.132151	87	13.9	1.09	3.35	123.4	61.4	710	130	3.9	1.14	1.6	0.03	2.2	34.2	0
1	0	1	13	81	125	29	8	88.49	125	12.75	83.2	6.4	10.61	0.82	12.939	0.5	0.8	111	12.5	0.339	203	10.9	4.74	38	0.124737	57	50.2	0.84	2.98	184.6	83.9	954	130	4	1.17	0.9	5.08	1.1	13.2	0
1	0	1	9	10	74	8	5	80.11	14	16.73	67.4	26.1	11.28	4.37	2.58124	0.9	0.15	127	15.2	0.373	357	11.7	5.9	35.4	0.166667	82	9	2.83	4.82	120.2	25.9	1540	130	3.4	1.01	0.6	0.02	3.1	30	0
1	1	0	8	60	114	21	4	51.55	30	11.65	65.8	28.5	7.67	3.32	2.31024	0.31	0.3	112	13.4	0.324	410	10.4	4.99	30.1	0.165781	76	2.7	1.98	3.43	22	44.7	4130	139	3.4	1.02	0.9	0.01	0.9	10.9	0
1	1	1	13	11	80	11	6	158.74	25	22.2	77.3	16.8	17.16	3.73	4.60054	0.69	0.62	108	16.7	0.311	355	10.9	5.05	37.4	0.135027	62	7.6	1.85	3.25	41.7	24.7	1520	127	3.6	1.01	4.1	0.13	2.1	39.9	1
1	1	1	12	51	110	18.5	4	65.9	51	13.74	84	9.5	11.54	1.31	8.80916	0.8	0.07	110	13.1	0.33	256	10.8	6.19	39.7	0.155919	83	9.5	1.03	3.68	25.8	44.7	1810	137	3.5	1.09	1.2	0.02	2.4	35.6	0
1	0	1	12	14	86	11	6	54.85	45	11.75	70.4	17.9	8.27	2.1	3.9381	1.1	0.04	114	12.2	0.142	290	9.5	7.72	42.5	0.181647	108	14.5	0.85	5.14	20	51.7	510	117	4.1	1.08	1.5	0.02	1.8	28.7	0
1	0	1	8	15	82	11.5	4	46.45	32	16.2	74.8	20	12.12	3.24	3.74074	0.7	0.11	118	14	0.358	410	9.6	6.42	39.8	0.161307	111	22.6	1.04	3.49	500.4	143.1	610	135	3.7	1.13	1.4	0.35	3.3	37.4	0
1	0	1	8	4	67	7.5	6	107.56	16	18.24	48.8	37.7	8.9	6.88	1.2936	2.1	0.35	110	14.3	0.328	422	15.1	6.82	41.7	0.163549	78	6.2	1.58	3.21	15.1	40.4	2220	137	4.8	1.2	4.4	0.04	3	24.9	0
0	0	1	14	6	66	9	7	60.11	34	23.92	70.3	20.3	16.82	4.86	3.46091	1.7	0.29	117	12.6	0.372	452	10.5	5.21	46.8	0.111325	113	6.8	0.99	4.1	19	27.8	237	131	5.4	1.06	2.5	0.02	3.3	24.4	0
1	0	1	12	16	80	10	8	5.64	10	8.06	23.3	60.5	1.88	4.88	0.385246	1.18	0.12	127	12.9	0.362	324	10.6	5.52	42.4	0.130189	86	2.4	0.69	3.5	36.6	58.8	530	135	4.3	1.13	3	0.08	1.1	29.2	0
1	0	1	11	23	81	11.5	7	73.69	47	20.16	65	29	13.1	5.85	2.23932	0.81	0.38	104	11.9	0.3	445	10	6.5	37.1	0.175202	91	6.2	1.25	3.25	108.7	38.4	1720	132	4.2	1.06	1.4	0.06	1.8	34.9	1
1	0	1	14	13	75	10	9	86.46	87	12.82	50.4	39.4	6.46	5.06	1.27668	0.56	0.71	107	12.4	0.332	425	8.5	8.2	39.2	0.209184	116	2.2	0.94	3.99	96	31.1	980	136	4.2	1.13	0.9	6.44	1.9	20.4	0
0	0	1	8	13	80	9	8	171.79	30	26.73	61.2	28.2	16.36	7.54	2.16976	2.57	0.24	77	16.8	0.252	415	11.8	6.42	34.3	0.187172	99	4.2	0.99	2.88	23.7	35.9	3130	133	4.1	1.08	0.6	0.02	1.6	28.7	0
0	0	1	9	19	80	10.5	8	156.05	26	31.1	84.5	11.4	26.28	3.55	7.40282	0.62	0.56	107	13.1	0.324	381	9.9	6.1	34.2	0.178363	49	7.2	1.12	2.58	61.4	20.1	3020	131	4.2	0.99	1.6	0.02	1.6	33	0
1	0	1	9	45	92	14	5	93.54	31	3.81	82.4	12.3	3.14	0.47	6.68085	0.14	0.06	122	13	0.349	332	9.9	7.76	37.9	0.204749	71	65.3	1.23	3.45	263.3	86.7	2540	128	3.7	0.97	0.9	0.02	0.7	63.3	0
0	0	1	11	27	90	11.5	7	105.86	50	12.67	82.3	15.1	10.43	1.91	5.46073	0.25	0.06	129	13.4	0.366	552	10.7	7.51	39.1	0.192072	75	8.3	1.82	3.44	16	29	8260	135	3.2	1.04	0.6	0.03	3.6	45.9	0
1	0	1	10	18	82	10.5	7	40	100	15.63	81.7	11	12.77	1.72	7.42442	1.06	0.05	111	12.6	0.345	175	14.5	7.59	43	0.176512	120	26.9	1.15	3.8	373.2	442.6	1840	137	4.5	1.01	6.2	0.03	0.8	32.3	0
1	0	1	11	14	80	12.4	10	4.84	25	8.47	40.4	52.1	3.42	4.41	0.77551	0.44	0.19	124	12.3	0.364	323	11.2	5.59	43	0.13	137	4.6	0.99	3.33	15	31	320	136	4.1	1.11	1.2	0.05	1.8	10.1	0
0	0	1	13	7	68	8	8	53.92	45	12.17	78.6	16.9	9.57	2.06	4.64563	0.55	0.03	107	13.1	0.316	359	11.4	4.67	42	0.11119	102	4.55	1.18	3.97	16.7	29	1030	137	4.5	1.08	1.5	0.18	1.4	37.3	0
1	0	1	8	46	98	16	8	40.8	16	11.34	84.8	10.6	9.59	1.2	7.99167	0.49	0.05	129	12.9	0.389	248	15.9	3.4	41.9	0.0811456	135	2.8	1.26	4.57	15	21.3	180	138	3.1	1	1.1	4.17	1.2	30.7	0
1	0	1	10	25	88	12.5	6	97.82	19	14.68	72.6	18.4	10.66	2.7	3.94815	0.9	0.41	111	13.2	0.331	183	10.7	5.7	35.7	0.159664	79	4.7	0.82	2.58	31.1	27.8	850	132	4.1	1.02	1.4	0.07	0.8	31.1	0
0	0	0	9	16	85	10	8	18.34	35	16.42	50.4	40.5	8.28	6.65	1.24511	1.33	0.13	112	387	0.327	387	10.2	3.56	43	0.0827907	111	4.3	0.72	3.58	7.7	23.7	1360	141	3.8	1.24	0.1	0.04	1.9	22.6	0
0	0	1	11	15	75	9.5	7	45	18	18.55	44.9	43.5	8.33	8.07	1.03222	1.34	0.76	120	12	0.358	429	11.5	6.38	43.6	0.14633	91	5.2	1.69	4.85	18.7	45.7	330	135	4.1	1.04	0.8	5.46	1.4	20.6	0
1	0	1	10	29	90	13	14	4.26	28	21.18	62.1	30.9	13.15	6.54	2.0107	1.21	0.21	114	12.1	0.358	836	7.4	4.31	41.5	0.103855	192	2.2	2.07	6.18	13	31.5	480	138	4.3	1.1	11.2	0.02	1.8	12	0
0	0	1	10	9	73	8	10	41.64	64	17.38	56.4	36.8	9.8	6.4	1.53125	1.11	0.02	101	13.4	0.315	457	10.7	5.34	39.3	0.135878	112	3.4	3.32	4.36	18.1	49.2	770	135	3.3	1.16	3.5	0.06	2.6	22.2	0
1	0	0	14	11	85	11	8	52.03	40	7.07	37.6	50.7	2.66	3.58	0.743017	0.43	0.39	121	14.3	0.389	469	15.6	4.81	39.3	0.122392	80	8.8	1.17	3.03	36.5	34.4	720	134	4.4	1.1	1.1	0.06	3	43.4	0
0	0	1	14	2	62	6.8	5	40.72	22	20.57	71.3	20.2	14.67	4.16	3.52644	1.34	0.37	120	13.3	0.374	327	12.4	5.34	41.9	0.127446	65	19.7	1.76	2.45	30.1	67.6	630	136	3.9	1.13	1.2	0.04	4.3	34.1	0
0	0	1	13	2	64	6.9	6	47.26	40	22.28	63.2	30	14.08	6.68	2.10778	1.43	0.1	96	326	0.31	326	16.2	5.23	40.5	0.129136	98	20.2	1.99	4.37	15.4	20.2	1350	137	4.1	1.16	2.6	0.04	2.2	27.4	0
0	0	1	12	49	102	15	7	56.74	5	17.25	86.8	9.9	14.97	1.71	8.75439	0.29	0.26	99	12.8	0.303	301	12.5	4.46	35.7	0.12493	88	13.9	1.12	2.87	254.3	96.6	620	137	4.4	1.09	2.6	0.06	1.6	27.9	0
0	0	1	6	18	80	10	9	15.53	12	13.43	56.7	31.5	7.61	4.23	1.79905	0.71	0.86	122	13.4	0.385	143	13.9	3.99	39.7	0.100504	100	3.6	2.14	3.93	25.8	64.1	1150	133	5.3	0.92	1.2	5.49	0.6	30.1	0
1	0	1	10	2	55	6	5	93.58	50	20.5	49.1	41	10.07	8.4	1.19881	1.31	0.64	110	15.3	0.347	348	15	6.47	39	0.165897	70	16.9	0.97	2.56	14.6	24.4	940	128	4.8	0.95	1.8	0.09	3.8	25.9	0
1	0	1	16	54	110	18	7	117.72	60	14.92	88	6.5	13.13	0.97	13.5361	0.51	0.3	120	12.7	0.363	206	16.1	4.63	42.1	0.109976	96	11.9	0.94	3.73	10.6	27	590	131	3.5	1	0.5	0.03	1.6	17.1	0
0	0	0	9	24	90	11.5	12	0.93	25	14.69	58.8	26.2	8.64	5.32	1.62406	0.71	0.01	116	14.2	0.358	275	13	5.91	42.2	0.140047	173	5.3	1.52	3.62	18.3	22.4	790	136	3.4	1.06	1.8	0.04	1.4	12.2	0
1	0	0	22	4	66	8	5	19.99	9	7.82	10	79	0.78	6.18	0.126214	0.69	0.15	97	14.6	0.294	570	10.1	6.78	19.7	0.344162	174	1	1.91	5.12	44.8	51.8	510	117	4.1	1.17	1	0.01	1.8	29.1	0
1	0	1	13	28	92	14	11	19.84	59	6.27	33.2	55	2.08	3.45	0.602899	0.52	0.19	100	13.8	0.305	348	8.6	4.94	40.1	0.123192	135	2.5	3.42	3.7	15.3	30.9	2850	137	4	0.98	1.9	0.06	1.2	12.7	1
0	0	0	10	30	82	11.5	4	118.33	50	20.89	86.6	10.1	18.09	2.11	8.57346	0.58	0.08	117	13.4	0.362	347	9.9	7.66	40.5	0.189136	59	24.2	0.89	3	385.5	519.9	2010	133	4.2	1.04	14.5	0.03	1.8	24	0
0	0	1	16	7	68	9	9	19.26	2	20.03	49.4	40.6	9.89	8.13	1.21648	1.04	0.92	101	13.9	0.301	81	21.2	3.465	32.1	0.107944	157	5.5	1.98	2.49	32.4	30.7	2110	131	4.1	0.94	6.6	0.05	2.2	42.9	0
1	0	1	9	31	102	15.5	16	2.64	5	5.24	21.7	66.6	1.14	3.49	0.326648	0.42	0.16	119	12.7	0.345	322	8.3	3.9	40.9	0.0953545	128	1.2	1.79	3.77	8.6	31.1	300	136	3.7	0.89	2.9	7.17	1.2	19.6	0
1	0	1	8	14	76	10.5	5	48.07	19	19.34	61.6	31.6	11.91	6.11	1.94926	0.95	0.33	136	14.1	0.42	277	10.7	5.86	42.1	0.139192	105	4.7	0.79	3.05	19.8	31.8	1400	135	4.5	1.12	4.8	0.07	1.8	28.8	0
0	1	0	11	21	85	12	10	27.56	83	8.9	64.2	21	5.71	1.87	3.05348	1.04	0.26	95	12.1	0.292	383	11.8	6	36	0.166667	86	5.1	1.52	3.76	9.5	33.3	2040	130	4.2	0.96	0.3	0.04	1.1	18.1	0
1	0	1	9	15	78	9.5	5	49.17	2	14.45	62.4	33.2	9.02	4.8	1.87917	0.45	0.17	90	21.7	0.293	393	9.3	4.96	40.1	0.123691	88	4.2	0.94	3.42	144.6	47.6	924	137	3.6	1.1	0.8	0.05	1	23.4	0
0	0	1	12	63	110	17.2	7	72.85	33	23.51	87.5	6.6	20.57	1.55	13.271	11.32	0.05	120	13.2	0.369	226	11.3	5.21	45.1	0.115521	119	13.8	1.21	4.44	8.2	17.2	227	137	4.2	1.09	0.5	0.13	1.5	16.8	0
1	0	1	4	36	100	25	12	0.83	35	6.11	36.9	53.5	2.25	3.27	0.688073	0.4	0.18	113	13.6	0.34	332	10.6	4.9	36.6	0.13388	149	1	3.58	3.07	6.8	32.1	2330	136	4.7	0.95	1.2	0.04	1.1	22.2	0
0	0	1	8	2	58	4.4	6	9.77	12	15	43	50.1	6.45	7.51	0.858855	0.94	0.04	101	15.1	0.313	415	13.2	5.36	39	0.137436	114	20.2	1.14	2.74	32.2	30.8	1660	128	5.2	0.83	2.9	0.02	3	26	0
1	0	1	9	5	65	7.8	5	124.82	45	21.24	57.8	25.1	12.28	5.33	2.30394	1.15	2.46	120	14.7	0.364	400	12.2	6.71	40.2	0.166915	70	14.3	0.87	2.34	78.4	118.4	400	132	4.2	1.08	1.3	0.03	2.7	29.9	0
0	0	0	10	11	80	10	6	123.71	37	17.54	68.2	22	11.96	3.86	3.09845	1.47	0.23	104	13.1	0.329	300	13.5	7.11	38.4	0.185156	74	11.9	1.02	2.95	20.8	22	1790	135	4.9	1.14	2.4	0.06	1.6	28.9	1
1	0	1	7	98	135	31	11	41.61	38	12.79	73.7	19.4	9.43	2.48	3.80242	0.69	0.17	127	12.6	0.377	358	13.6	6.55	40.7	0.160934	160	3.7	0.78	3.56	56	23.5	360	137	3.7	0.99	4.2	0.06	1.3	13.1	0
1	1	1	21	68	126	21.5	6	209.07	125	22.44	85.4	11.6	19.16	2.6	7.36923	0.45	0.18	101	14.2	0.291	358	11.9	8.44	26.5	0.318491	49	11.9	1.56	3.33	17.3	21.1	2730	134	3	0.99	1.2	0.03	0.9	31.3	0
1	0	1	7	22	88	12	6	57.53	28	19.48	74.7	18.1	14.55	3.53	4.12181	0.86	0.53	122	12.6	0.369	295	13.6	6.08	38.7	0.157106	71	5.8	1.37	4.84	19.2	26.9	1110	132	3.4	0.98	3.2	0.06	2.5	40.3	0
1	0	1	10	78	131	27.5	11	99.89	63	16.58	71.1	23.8	11.79	3.95	2.98481	0.65	0.2	120	13.2	0.368	332	16.3	5.21	41.7	0.12494	152	6.5	0.74	3.85	10.2	14.6	363	137	3.5	1.04	0.6	0.03	1	35	0
1	0	1	9	13	76	8.5	8	125.02	25	13.18	46.4	30.2	6.12	3.98	1.53769	0.4	2.68	96	14.2	0.303	440	9.4	5.42	37.3	0.145308	44	4.1	1.31	3.63	23.9	34.7	4080	130	4.9	0.73	3.6	0.05	1.7	30.7	0
1	0	1	12	21	80	10	5	96.29	22	23.1	79.7	12.5	18.41	2.89	6.37024	1.5	0.28	103	13.1	0.299	287	9	6.31	43	0.146744	86	19.7	0.62	3.44	444.6	633.8	1300	134	4.1	1.07	1.3	0.02	2	33.6	0
0	0	1	8	52	105	16	7	83.49	85	12.27	88.9	7.9	10.91	0.97	11.2474	0.31	0.07	99	12.8	0.307	288	15.7	6.236	39.2	0.159082	51	19.1	0.84	3.27	98.7	49.4	700	132	3.3	0.95	0.5	0.09	2	43.2	0
0	0	1	8	9	71	10	11	12.88	42	14.1	50.4	11.2	7.11	4.68	1.51923	1.57	0.68	91	15.2	0.294	598	10.1	6.54	40.2	0.162687	101	1.4	1.67	4.89	11.1	24	1010	116	4.4	1.09	5.7	0.01	1.9	27.7	1
1	0	1	8	1	64	7.5	8	11.61	13	12.59	75.8	20.1	9.54	2.56	3.72656	0.17	0.11	89	14.9	0.28	251	14.9	5.14	15.8	0.325316	71	5.8	1.16	2.27	47.1	51.4	2030	115	1.8	1.14	1.1	0.12	1.4	19	1
1	0	1	7	34	95	12.5	8	23.51	60	15.76	70.5	20.5	11.11	3.23	3.43963	0.88	0.5	108	14	0.336	360	9.7	4.58	37.3	0.122788	96	3.3	1.25	4.44	7	34.4	2080	135	3.6	1.08	1	0.03	0.8	34.3	0
0	0	1	10	13	72	9	9	99.73	60	8.98	65.5	25.7	5.88	2.31	2.54545	0.55	0.23	102	12.2	0.307	505	11.4	7.48	37.4	0.2	58	2.2	1.17	4.6	6.7	30.8	2490	136	4.6	1.05	1.4	0.04	2.6	32.6	0
0	0	1	10	26	89	11.5	6	101.27	112	18.69	78.6	18.9	14.69	3.53	4.16147	0.41	0.04	122	13.1	0.388	301	15.7	5.34	47.9	0.111482	94	8.8	0.98	4.57	11.2	28.4	1987	139	4.1	1	0.1	0.03	2.3	41.1	0
1	0	1	14	11	74	10	6	93.08	15	21.08	69.1	25.2	14.57	5.31	2.74388	1.16	0.27	120	15	0.343	389	9.2	4.38	37.3	0.117426	79	5.8	1.33	2.32	21.7	33.7	1670	136	2.7	1.08	5.8	0.09	2.4	60.9	0
1	0	1	11	18	80	11	6	58.68	10	11.16	63.2	23.6	7.05	2.63	2.68061	0.92	0.55	117	14.9	0.358	332	11.2	7.55	41.8	0.180622	66	3.3	1.67	3.98	16	29	3550	134	4.4	1.09	2.2	0.06	1.8	37.2	0
1	0	1	9	25	86	10	5	50.16	64	8.89	51.2	41.7	4.55	3.71	1.22642	0.55	0.06	113	13	0.337	253	9.5	3.26	37.8	0.0862434	38	1.8	1.34	3.1	8.4	35.1	4095	140	4.1	1.17	0.9	0.02	1	19.2	0
1	0	1	8	9	68	9	7	68.29	45	22.32	75.7	17.7	16.9	3.95	4.27848	1.45	0.12	108	16.2	0.34	353	10.9	7.22	41.2	0.175243	107	6.7	1.37	3.72	26.7	29.9	850	137	3.4	1.17	2.4	0.09	2.4	32.9	0
1	0	1	10	35	94	13	5	169.12	40	11.37	86.9	9.3	9.88	1.06	9.32075	0.3	0.13	109	14.3	0.323	261	16.2	6.39	35	0.182571	79	16.8	2.04	2.8	275.4	82.8	5380	132	3.2	0.92	1.4	0.07	1.1	72.4	0
0	0	1	11	51	100	13	7	89.55	10	12.12	91.2	5.4	11.05	0.65	17	0.4	0.05	110	14	0.329	333	9	5.38	39.4	0.136548	102	6.4	0.98	3.86	491	360.9	930	139	4.2	1	0.4	0.02	0.8	40.2	0
1	0	1	10	13	70	9	5	91.84	35	15.96	72.1	22.4	11.51	3.58	3.21508	0.73	0.13	115	13.7	0.353	340	11.7	7.55	44.4	0.170045	87	29.2	1.1	4.83	271.7	139.5	1980	135	4.3	1.03	1.6	0.03	1.2	37.3	0
0	0	1	7	13	79	10	2	33.55	17	29.65	59.2	34.9	17.55	10.35	1.69565	1.33	0.39	121	12.6	0.353	463	11.8	5.37	45.5	0.118022	94	4.5	1.27	3.18	22.2	31.7	2800	141	4.4	1.16	3.2	0.03	1.5	36.5	0
1	0	1	8	13	77	10	8	49.19	45	13.27	50.2	34.9	6.66	4.63	1.43844	1.29	0.66	104	14.2	0.336	325	11	5.66	38.5	0.147013	78	3.1	1	3.41	26.1	26.9	2690	136	4.6	1.06	3.9	0.09	1.4	22.2	0
1	0	0	12	12	74	9	9	168.85	82	9.7	80.9	15.4	7.85	1.49	5.26846	0.36	0.16	91	14.3	0.272	105	17.3	5.34	34	0.157059	55	3.6	1.13	3.84	20.3	10.2	1064	133	3.9	1	0.5	0.05	1.6	46.9	0
1	0	1	13	24	84	13	8	59.29	20	20.8	64.7	28	13.46	5.82	2.31271	1.14	0.35	122	14.2	0.356	501	8.8	5.59	42.8	0.130607	144	7.9	1.02	4.35	20.7	48.4	2640	136	4.2	1.02	3.6	4.5	1.7	38	0
0	0	1	10	33	89	11	5	67.64	25	7.63	58	25.8	4.43	1.97	2.24873	0.4	0.83	100	12.6	0.295	287	8.7	5.38	38.3	0.14047	59	1.8	1.35	3.71	6.8	33.8	1040	134	4.4	1.06	0.8	0.05	1.6	38.3	0
1	0	1	11	26	100	13	7	143.99	55	10.04	76.1	17	7.64	1.71	4.46784	0.47	0.21	118	13.1	0.346	414	11	7.09	37	0.191622	73	6.4	1.06	3.96	259.3	274.6	3720	135	4.1	1.02	1.5	0.04	2.5	32.8	0
0	0	1	8	57	108	16	10	51.06	30	18.81	75.1	18.8	14.13	3.54	3.99153	0.81	0.3	113	13.2	0.333	586	8.5	6.25	41.4	0.150966	96	4.8	1.15	4.49	25.4	28.7	840	134	5	0.99	0.6	0.03	1.3	34.7	0
0	0	0	10	17	75	10	7	136.25	45	11.23	69.2	20.6	7.77	8.03	0.967621	1.06	2.31	107	12.8	0.337	232	11.6	4.85	41.3	0.117433	72	2.7	1.34	3.84	15.9	27.9	738	135	4	1.07	1	0.02	3.1	25.3	0
0	0	1	9	16	76	10	11	44.35	63	17.46	59.7	30.8	10.42	5.38	1.9368	0.79	0.82	101	13.3	0.314	598	8.2	6.55	38.4	0.170573	100	1.4	1.76	4.29	7.4	24.5	1460	139	4.8	1.08	4.9	0.03	3.3	18.7	0
1	0	1	11	9	72	9	5	136.98	40	14.21	66.6	21.7	9.46	3.08	3.07143	0.98	0.67	109	14.8	0.355	438	15.8	4.67	40.6	0.115025	66	9.3	0.71	3.76	10	29.1	900	132	4.4	1.08	5.7	0.04	1.5	30.2	0
0	0	1	10	12	77	10	8	4.53	16	14.09	25.5	61.7	3.59	8.69	0.413119	1.08	0.68	110	14.6	0.338	757	9.2	5.66	37.7	0.150133	159	2.4	1.55	4.54	28.2	42.4	1860	137	4.3	1.03	7.5	0.06	1.9	20.4	0
1	0	1	9	9	72	10.5	8	3.06	5	7.04	68.9	19.5	4.85	1.37	3.54015	0.79	0.02	114	13.6	0.333	369	11.6	7.39	44.7	0.165324	114	3.5	1.32	3.14	23.6	43.3	5880	134	3.9	1.03	7	0.11	1.7	19.5	0
0	0	1	8	7	69	7.8	6	62.06	15	15.37	53.5	37.3	8.22	5.73	1.43455	1.35	0.02	103	12.3	0.318	477	9	7.55	44.8	0.168527	117	5.9	1.66	4.43	84.9	77.2	2820	135	4.5	1.06	3.5	0.03	2	45.8	0
1	0	0	8	18	80	11	9	13.32	30	7.16	41.1	46.4	2.94	3.32	0.885542	0.79	0.1	123	11.9	0.381	397	8.8	5.28	40.8	0.129412	82	1.4	0.91	3.56	13.5	33.7	1060	135	4.2	1	1.8	0.03	1.6	12.9	0
0	0	1	9	37	95	12	6	45.17	12	17.54	76.2	17.2	13.37	3.02	4.42715	0.81	0.33	113	13.2	0.315	374	9.2	6.07	42.6	0.142488	105	13.1	0.68	3.5	23.6	38.3	3570	134	4.8	1	4.1	0.04	1.6	25.8	0
1	0	0	11	34	94	13	7	52.92	35	19.92	82.7	11	16.47	2.19	7.52055	0.96	0.26	117	13.1	0.344	484	8.8	8.28	42.6	0.194366	80	4.7	0.74	3.94	49.3	99.5	2230	135	4.1	0.99	2.4	0.04	1.8	27.1	0
0	0	1	10	12	75	8.8	9	47.03	38	18.63	37.5	54.1	6.99	10.08	0.693452	1.06	0.43	102	13.5	0.317	472	15.7	4.63	42.5	0.108941	112	5.4	1.16	3.75	13.1	24.5	2093	136	3.9	1.07	1.6	0.02	1.6	27.1	0
1	0	1	12	25	80	13	6	27.08	16	14.82	61	25	9.04	3.71	2.43666	1.23	0.83	118	13	0.345	363	8.9	4.07	35.6	0.114326	124	4.5	0.75	2.48	9.7	20.2	1600	133	3.7	1.07	1.6	0.03	1.8	54.5	0
1	0	1	14	12	75.5	9	8	89.5	15	22.19	66	28.3	14.65	6.28	2.3328	0.47	0.78	111	13.1	0.336	591	9.5	5.55	39.8	0.139447	66	6.4	2.01	4.01	18.3	25.2	4910	135	3.7	1.12	15.5	0.05	3.2	50.9	0
1	0	1	10	7	67	8	6	127.58	25	15.02	69.5	23.1	10.44	3.47	3.00865	0.83	0.27	113	15	0.321	487	10.3	5.74	39.2	0.146429	38	3.6	1	2.04	25.3	19.6	900	134	3.4	1.06	41.6	0.2	1.3	41.5	0
1	0	1	13	4	62	7.5	7	66.78	65	18.71	33.7	56.7	6.31	10.61	0.594722	1.4	0.28	119	13.1	0.364	265	10.4	6.58	40	0.1645	97	3	1.27	4.22	28.4	26.9	1480	134	4	1.06	1.8	0.05	3.5	17	0
0	0	0	10	13	77	10	9	56.71	25	14.81	59.5	33.2	8.81	4.92	1.79065	0.74	0.33	111	13.2	0.346	375	9.6	5.64	41.2	0.136893	107	4	1.62	3.74	299.2	60.7	1040	135	4.5	1.06	0.8	0.02	2.6	36.3	0
1	0	0	11	25	86	11.5	5	178.18	25	6.96	73.3	18.1	5.1	1.26	4.04762	0.48	0.11	113	14.6	0.334	137	16.3	5.7	41.5	0.137349	123	8.8	0.97	2.48	28.1	41.7	1160	127	3.7	1	3	0.03	3.1	41.7	0
1	0	1	8	14	75	11	4	20.98	13	8.94	52.2	37.4	4.67	3.34	1.3982	0.32	0.59	110	12.5	0.321	278	10.9	5.52	41.6	0.132692	72	5.5	1.69	4.45	17.3	23.1	5170	136	4.1	1.1	2.7	0.03	4.3	15.4	0
1	0	1	10	12	70	9	5	73.33	20	29.74	47.6	45.5	14.16	13.53	1.04656	1.52	0.51	109	12.8	0.324	442	10.4	7.07	43.6	0.162156	93	10.9	2.32	4.45	103.4	48.7	990	137	4.4	1.11	2	0.03	1.6	29.3	0
0	0	1	10	4	60	6	7	85.22	37	19.16	66.8	26.5	12.8	5.08	2.51969	0.84	0.4	107	12.5	0.332	420	8.7	4.96	43	0.115349	119	5	1.3	3.27	19.9	36.6	1551	137	4.7	1.07	0.7	0.03	9.6	12.6	0
1	1	1	13	13	107	16.5	8	91.06	13	14.08	86.5	6.2	12.18	0.87	14	0.48	0.54	108	13.4	0.339	174	11.8	5.01	38	0.131842	75	5	1.11	2.98	56.3	40.9	1190	134	3.4	0.99	3.7	0.03	0.4	10.1	0
0	0	1	14	21	90	12.5	6	91.17	10	21.65	76.5	18.5	18.09	4.18	4.32775	1.06	0.07	127	11.8	0.184	170	9.1	5.21	17	0.306471	98	25.6	0.81	1.69	450.2	111	1972	111	1.8	1.05	0.7	0.03	2.2	49.6	1
0	0	1	12	14	77	8	9	12.62	26	12.48	45.1	40.1	5.63	5	1.126	0.79	1.05	107	12.5	0.313	575	9.1	6.52	37.2	0.175269	107	1.3	0.75	3.16	14.8	30.7	1150	136	4.5	1.12	1.5	0.02	2.8	21.9	0
1	0	1	8	34	89	11	10	62.69	47	14.98	61.3	27.9	9.18	4.18	2.19617	1.11	0.46	99	15	0.307	580	9.5	5.58	38.7	0.144186	104	3.2	1.73	3.28	14.5	24.4	670	137	3.6	1.05	1	0.03	1.8	29.2	0
1	0	1	7	20	81	12	5	36.55	5	20.72	62	30.3	12.85	6.28	2.04618	1.43	0.1	122	15.3	0.369	210	13.4	5.68	44.5	0.12764	119	6.5	1.24	3.57	13.7	29.4	800	135	4.1	1.08	2.5	0.03	2	34.9	0
1	0	1	9	19	84	12	8	10.91	10	13.8	34.5	51.9	4.76	7.16	0.664804	0.81	1.01	121	13	0.353	326	11.2	3.93	44.4	0.0885135	120	2.3	1.11	3.31	8.3	42.8	670	135	4.2	1.03	0.9	0.02	1.9	53.5	0
0	0	1	7	6	67	8.5	11	0.01	62	5.56	20.8	71.6	1.16	3.98	0.291457	0.38	0.02	115	12.8	0.371	169	11.4	6.75	46.3	0.145788	140	2.5	2.44	3.85	38.5	68.1	930	138	4.3	1.09	2.6	0.02	4.3	7.8	0
0	0	1	15	11	78	9	7	71.23	41	19.56	73.3	23.1	14.56	4.59	3.17211	0.66	0.02	106	13.7	0.337	304	11	3.72	47.3	0.0786469	144	9.7	0.89	3.84	16.6	36.2	759	135	4.1	1.05	1.7	0.04	1.5	38	0
1	0	1	10	50	105	14	7	207.34	50	19.39	87.6	7	16.99	1.36	12.4926	0.81	0.19	102	14.2	0.327	469	9.3	6.73	33.4	0.201497	30	6.3	1.17	2.5	136.3	75.1	3600	131	3.5	1.01	1.3	0.05	4.9	36.1	0
0	0	1	8	14	75	10	7	72.4	38	20.1	65.4	26.6	13.15	5.35	2.45794	1.51	0.04	113	12.6	0.338	521	10.1	6.46	45.9	0.140741	91	11.5	2.65	4.94	133	47.1	770	133	4.7	1.1	4	0.03	2.2	41.8	0
0	0	1	20	13	72	11	5	190.43	17	15.19	51.8	32.1	7.87	4.88	1.6127	0.58	1.82	106	12.4	0.316	255	10	5.99	28.9	0.207266	64	9.3	1.62	3.68	139.8	26.3	4620	134	3.3	1.09	1.3	0.03	3.1	68.8	0
1	0	1	11	18	82	12	4	171.51	85	19.18	63.2	25.7	12.12	4.93	2.45842	1.94	0.13	127	13.5	0.377	357	10.9	5.08	42.6	0.119249	79	5.8	1.55	3.51	24.9	34.5	537	137	3.3	1.09	0.1	0.03	0.6	27.3	0
0	0	1	12	3	63	7	6	22.4	15	15.93	44.6	47.5	7.1	7.57	0.937913	1.18	0.05	107	12.7	0.332	489	12.1	4.51	37.6	0.119947	79	12.9	1.02	3.83	15	29.1	430	135	4.2	1.09	1.1	0.05	5.2	22.8	0
0	0	1	8	17	80	14.5	8	45.1	38	9.51	49	37.2	4.74	3.54	1.33898	0.83	0.33	103	13.8	0.325	402	15.5	4.53	44.3	0.102257	98	2.8	1.7	4.05	17.7	31	1472	136	4.3	1.13	0.5	0.03	1.3	29.3	0
1	0	1	11	2	58	5.8	4	42.6	20	14.89	73.6	18.1	10.96	2.7	4.05926	0.82	0.39	127	13.4	0.407	429	16.5	6.29	40.3	0.156079	96	32.1	0.63	2.48	149.3	249.7	1800	132	4.9	1.01	71.3	0.11	3	35.7	0
0	0	1	11	49	100	14.5	15	0.99	6	4.79	37.4	42.6	1.79	2.04	0.877451	0.43	0.25	121	13.8	0.383	280	15.5	6.152	41.8	0.147177	211	3.9	0.63	3.81	8.5	30.2	100	138	3.6	1.08	1.9	0.02	1.6	10.4	0
1	0	1	12	3	62	6	6	33.79	30	7.79	51.7	41.7	4.03	3.25	1.24	0.46	0.05	93	13.5	0.286	300	11	49.2	41.7	1.17986	76	3.2	1.1	3.42	98.5	50.1	2300	134	4.2	1.07	2	0.04	1.8	44.2	0
1	0	1	8	6	69	9.5	7	127.27	50	16.69	64.5	18.4	10.77	3.07	3.50814	0.97	1.85	94	11.9	0.29	308	10.9	6.85	31.8	0.215409	32	3.9	0.98	2.63	19.3	24.3	1830	134	3.9	1.02	4.1	0.79	4.7	17.7	0
0	0	1	7	7	68	8.5	6	13.88	8	15.39	87.1	11	13.4	1.69	7.92899	0.28	0.02	108	14	0.347	339	15.6	3.47	43	0.0806977	141	5	0.86	3.42	10.6	20.2	776	136	4.3	1.17	0.6	0.04	2.6	24.9	0
1	0	1	7	70	113	18.5	5	113.33	41	18.31	93.2	3.7	17.06	0.68	25.0882	0.53	0.02	131	13.9	0.371	227	15.9	7.43	42.7	0.174005	65	7.4	1.98	4.86	72.6	32.4	2590	130	3.6	1.15	13.2	0.07	2.1	41.8	0
0	0	1	9	10	76	10	6	21.95	15	19.37	49.9	41.4	9.67	8.02	1.20574	1.65	0.02	121	13	0.355	263	15.6	4.43	45.4	0.0975771	140	4.9	0.93	3.18	19.6	45.9	237	135	4.4	1.05	1.7	0.02	0.7	17.4	0
1	0	1	10	8	72	9	6	171.79	13	7.35	75.6	16.1	5.56	1.18	4.71186	0.32	0.28	100	13.9	0.31	225	10.2	4.28	33.8	0.126627	63	2.6	1.06	2.87	20	30	650	130	3.6	1.03	1.8	0.03	6.7	52.7	0
0	1	1	7	14	72	9	10	71.64	50	16.9	52.3	41.3	8.84	6.98	1.26648	1.03	0.03	111	13.8	0.33	337	10.7	6.73	42.6	0.157981	86	4.6	3.05	5.89	11.4	46.8	1280	134	4.6	1	3.3	0.05	1.6	19	0
0	0	1	9	18	80	10	8	34.58	15	20.07	62.1	28.4	12.46	5.7	2.18596	0.4	1.51	99	13.9	0.3	431	10.8	5.35	34.1	0.156891	71	2.4	1.71	3.66	34.7	33.1	3820	134	4.9	1.12	23.3	0.05	2	32.7	0
0	0	1	6	22	85	10	8	44.54	25	19.28	36.2	46.1	6.98	8.89	0.785152	1.7	1.64	106	11.9	0.313	509	13.3	5.94	42.1	0.141093	111	1.6	1.72	4.85	11.2	28.3	1990	137	4.1	1.09	1.7	0.05	1.9	23.5	0
1	0	1	10	3	65	6.8	6	53.01	2	17.02	37.9	53.6	6.45	9.12	0.707237	1.21	0.2	91	14.1	0.278	395	9.2	4.51	38.9	0.115938	90	1.6	1.37	2.79	39.3	34.3	790	133	4.6	1	1	0.02	2.6	9.2	0
0	0	1	9	15	72	10.5	10	78.29	52	20.64	63.3	28.2	13.07	5.82	2.2457	1.3	0.39	106	14.6	0.33	598	12.4	5.77	41	0.140732	117	4.3	1.25	3.7	13.2	35.9	2130	138	4.4	1.17	0.9	0.02	1.1	27.6	1
1	0	1	11	2	59	6.3	6	65.58	50	11.91	52.8	37.1	6.29	4.42	1.42308	0.93	0.24	94	12.4	0.282	463	9.6	6.18	40.1	0.154115	93	14.6	0.79	2.64	14.7	22.7	330	136	5.3	1.17	2.9	0.04	0.6	13.2	0
0	0	1	14	20	82	10	13	24.12	26	9.38	43.6	46.2	4.09	4.33	0.944573	0.88	0.08	125	12.9	0.396	398	15.5	6.46	39.1	0.165217	89	2.7	2.25	3.88	12.8	32.2	320	138	3.4	1.11	2.4	0.02	1.7	36.8	0
0	0	1	16	12	77	9.5	6	59.62	30	19.4	72.7	21.3	14.1	4.13	3.41404	0.89	0.23	113	12.6	0.346	198	10.9	5.08	40.9	0.124205	117	3.8	1.28	3.54	145.6	141.4	883	134	4.4	1.09	1.1	0.05	2.3	44.5	0
1	0	1	15	31	96	13	9	39.47	22	12.96	73	21.8	9.46	2.83	3.34276	0.49	0.17	110	12.5	0.335	321	11.9	4.85	37.9	0.127968	71	3.2	1.13	3.17	49	37.4	337	135	3.3	1.05	0.5	0.03	2.5	26.8	0
1	0	1	9	25	88	11.5	5	94.66	17	13.96	69	21.3	9.63	2.97	3.24242	0.59	0.75	121	13.3	0.368	294	9.1	6.5	41.6	0.15625	102	6.2	1.29	3.79	112.4	68	1090	134	4.2	1	17.8	0.03	2.6	41.4	0
1	0	1	9	29	90	12	5	104.28	38	17.36	66	22.7	11.46	3.94	2.90863	1.55	0.38	114	12.8	0.342	377	12.8	7.12	39.4	0.180711	81	9.7	0.68	3.15	32.6	22.7	1090	133	3.7	1.1	1.6	0.02	2.4	15.3	0
0	0	1	10	12	68	7.5	6	38.76	43	17.61	69.7	21.2	12.27	3.73	3.28954	1.09	0.49	98	14.9	0.308	458	9.9	6.64	38.2	0.173822	108	4	1.29	3.97	24.6	27.1	1760	136	4.2	1.03	0.6	0.04	2.4	36.6	0
1	0	1	9	29	82	11	16	35.98	42	20.48	49.7	40.6	10.18	8.31	1.22503	1.64	0.31	103	13.3	0.331	501	7.7	6.13	38.9	0.157584	126	8.5	0.73	3.61	16	27.3	1520	135	4	1.05	0.8	0.03	2.3	27.9	1
0	0	1	5	32	92	12	7	17.58	13	5.54	23.1	71.3	1.2	3.95	0.303797	0.23	0.03	132	11.8	0.388	79	13.7	5.58	42.5	0.131294	125	6.1	1.13	3.07	22.9	46.3	1097	139	3.9	1.15	2.4	0.02	0.9	13.3	0
1	0	1	13	46	98	15.5	5	95.43	29	18.26	82.5	6.1	15.06	1.11	13.5676	1.33	0.69	115	13.5	0.356	303	11.1	4.68	45.4	0.103084	134	3.3	0.38	3.52	8.5	25.2	590	138	4.2	1.12	1.4	0.02	0.7	30.7	0
1	0	1	7	1	60	7.5	5	91.49	64	18.28	46.2	41.8	8.45	8.01	1.05493	1.44	0.18	115	11.1	0.162	510	11.1	5.14	18.6	0.276344	85	2.2	1	1.18	1.5	26.4	1440	114	1.9	1.05	1.9	0.05	2.9	15.6	0
0	0	0	10	61	107	17.5	6	173.78	35	18.23	82.5	11	15.04	2.01	7.48259	1.08	0.09	99	13.1	0.31	368	10.1	6.21	35.5	0.17493	72	8.7	1.14	5.27	152.5	28.3	610	135	3.3	1.01	10.4	0.09	1.4	26.8	0
1	0	1	8	77	129	25	6	20.25	15	11.07	56.9	28.6	6.3	3.17	1.98738	1.58	0.32	136	13.3	0.382	223	12.6	7.98	41.7	0.191367	128	8.6	0.93	3.1	12.2	23.8	910	134	4	1.07	0.1	0.05	1.1	9.6	0
1	0	1	8	16	78	11	8	89.24	45	13.18	50.1	26.4	6.6	3.48	1.89655	0.8	2.27	108	13.8	0.319	487	8.2	6.38	37.3	0.171046	82	2.4	0.98	3.42	19.6	24.5	2766	137	4.4	1.1	1.3	0.04	2.4	32.3	0
1	0	0	10	50	104	16.5	7	127.32	38	10.04	71.4	21.3	7.17	2.14	3.35047	7	0.01	111	12.1	0.327	316	11.1	7.56	35.1	0.215385	82	3.8	1.17	3.03	63.7	28.8	3190	127	3.4	0.92	0.6	1.7	1.2	38.2	0
0	1	1	19	17	78	10	5	154.34	32	26.44	84.1	11.6	22.24	3.07	7.2443	1.11	0.11	116	14.2	0.35	231	21.5	6.5	45.8	0.141921	97	5.3	1.56	3.56	20.2	59.6	670	142	3.4	1.18	2.2	0.04	0.4	21.9	0
1	0	0	9	43	99	16.5	9	16.7	27	7.71	65.1	26.8	5.02	2.07	2.42512	0.31	0.29	115	12.1	0.33	314	12.2	4.12	44	0.0936364	119	4.7	0.79	4.27	14.4	27.5	1340	139	3.3	1.07	79.2	0.02	2	20.2	0
0	0	0	9	40	95	12.5	7	71.38	32	8.04	76.2	18	6.13	1.45	4.22759	0.46	0.09	114	13.1	0.326	553	8.3	5.42	38.4	0.141146	76	2.7	0.85	3.6	20.7	22.1	1760	131	4	1.1	1.6	0.02	2.6	32.2	0
1	0	1	9	10	72	7.8	5	71.78	20	18.2	66.4	28.7	12.08	5.22	2.31418	0.71	0.15	115	14.4	0.356	247	12.8	4.63	41.6	0.111298	43	6.2	3.38	3.51	18.4	70.7	1120	130	4.1	1.03	0.9	0.05	1.8	33.7	0
1	0	1	8	19	83	12	6	105.79	72	13.28	58.5	33.5	7.77	4.45	1.74607	0.73	0.31	107	12.4	0.316	193	13.1	4.85	40.4	0.12005	81	6	1.04	3.04	35	49.3	1726	133	4.4	1.01	1.2	0.04	1.6	27.5	0
1	0	1	10	4	63	7.1	6	174.39	45	23.14	59.5	27.1	13.77	6.27	2.19617	2.11	0.95	101	11.6	0.295	402	11.6	7.02	39	0.18	50	4.5	1.11	3.36	8.1	30.1	650	134	4.4	1.1	4.1	0.05	3.1	27.8	0
1	0	1	7	13	79	11	4	27.83	42	18.22	47.1	46.9	8.58	8.55	1.00351	0.69	0.36	95	17.8	0.304	450	14.7	4.25	41.7	0.101918	74	5.1	2.53	5.12	27	40.3	399	135	3.4	1.13	2.8	5.67	3.5	29.3	0
0	1	1	13	6	66	8	7	122.26	7	13.17	64.4	31.3	8.48	4.12	2.05825	0.46	0.08	112	13.5	0.402	214	16.4	3.33	33.3	0.1	25	7.9	2.25	2.4	16.7	24.8	2390	132	3.5	1.2	2.4	0.05	3.6	52.9	0
1	0	1	10	31	97	15.5	6	47.07	17	13.64	61.5	32.8	8.39	4.47	1.87696	0.52	0.23	111	13.2	0.323	244	9.6	6.53	41.3	0.158111	90	9.5	1.15	4.89	10	25.9	2670	135	3.5	1.04	5.7	0.02	1.7	30.8	0
1	0	1	8	22	88	13	4	67.62	22	18.24	65.4	28.9	11.93	5.27	2.26376	0.86	0.15	108	12.7	0.33	255	9	6.37	42.3	0.150591	87	5.3	1.83	4.7	22	24	1000	134	3.2	1.04	1.2	0.05	1.8	44.5	0
1	0	1	9	20	80	11	6	57.9	29	6.86	79.1	16	5.43	1.1	4.93636	0.31	0.01	117	12.9	0.349	338	10.7	6.2	38.1	0.16273	88	32.3	1.42	2.64	357	92.1	2930	127	3.3	1.04	1.5	0.04	1.6	53.4	0
0	0	1	8	32	86	11	7	26.8	38	19.05	83.2	11.5	15.85	2.19	7.23744	0.97	0.02	133	13.7	0.397	228	11.2	6.28	36.7	0.171117	70	4.7	1.62	3.63	142	40.4	1350	133	3.9	1	0.9	0.04	1.5	38.5	0
1	0	0	9	5	66	8	6	33.02	35	25.51	44.8	41.3	11.43	10.54	1.08444	1.99	1.51	113	12.7	0.343	307	13.8	4.37	42.4	0.103066	67	4.2	2.06	3.8	12.7	24.1	530	136	3.7	1.05	1	0.04	2.6	13.2	0
0	0	0	39	4	59	7	15	121.83	43	20.74	51.9	34.5	10.76	7.16	1.50279	0.87	1.93	102	12.5	0.29	580	10.4	5.08	38.1	0.133333	77	4.6	1.4	3.73	37.5	42.9	672	137	4.8	1.08	3.1	0.07	2.8	17.7	0
0	0	1	8	35	100	16	11	37.97	28	15.11	87	11.2	13.15	1.69	7.78107	0.24	0.02	111	12.7	0.313	306	11.3	5.42	38.8	0.139691	82	15.8	0.95	2.47	7	22.4	1370	130	3.4	1.02	2.2	0.04	2.2	39.7	0
1	0	1	18	1	65	7.9	5	114.42	11	9.61	84	11.1	8.07	1.07	7.54206	0.18	0.08	107	12.6	0.102	418	9	5.58	17.2	0.324419	57	4.9	0.62	2.47	19.7	18.4	1650	114	1.6	1.06	1.1	0.06	2.9	65.7	1
1	0	1	9	46	107	18	9	16.2	26	8.57	52.7	34.1	4.52	2.92	1.54795	0.75	0.37	119	11.8	0.346	442	7.9	5.76	39.8	0.144724	95	3.8	1.06	4.31	39.8	21.5	1100	139	4	1.06	1.7	0.03	1.8	18.8	0
0	0	1	8	29	93	14.5	8	195.38	130	18.33	73.1	17.1	13.4	3.13	4.28115	1.61	0.13	93	12	0.269	311	11.4	5.21	34.4	0.151453	33	2.9	0.99	2.85	74.8	42.8	954	135	3.9	1.08	1.9	8.2	2.8	27.1	0
0	0	0	19	18	73	10.5	9	62.37	42	12.87	44.2	43.4	5.69	5.59	1.01789	1.36	0.17	95	16.4	0.288	366	13.7	5.91	39.8	0.148492	118	4.1	1.61	3.61	9	47.5	2380	137	4.7	1.12	0.9	0.03	0.9	8.9	0
0	0	1	9	19	86	11.5	6	39.75	45	13.24	59.8	32.9	7.92	4.36	1.81651	0.46	0.48	113	11.9	0.346	358	9.5	7.33	41.6	0.176202	131	5.3	1.04	3.84	218.7	274.7	1560	137	4	1.14	0.5	0.04	2.3	34.5	0
1	0	1	6	26	90	13	6	57.52	85	9.04	64.5	25.1	5.83	2.27	2.56828	0.82	0.1	103	12.6	0.308	298	9.3	8.15	42.2	0.193128	77	3.8	1.35	5.93	38.9	56.3	590	136	3.5	1.05	1.6	0.03	1.3	29.2	0
1	0	0	11	2	56	5.5	7	46.97	111	16.36	52.9	34.7	8.65	5.68	1.52289	1.01	1	79	14.6	0.236	571	10.5	4.85	37.1	0.130728	54	3.8	2.1	1.05	9.7	32.5	3339	132	4.7	1.1	2.6	0.03	2.7	18.5	0
1	0	1	14	42	103	18	7	153.32	66	22.13	81.7	12.1	18.08	2.68	6.74627	1.35	0.16	103	13	0.318	165	18.7	5.08	28.7	0.177003	91	5.22	1.58	4.01	24.3	31	1417	134	3.7	0.91	5.6	0.05	0.4	17.6	0
1	0	1	10	16	78	10	5	51.7	25	13.53	80.2	14.4	10.85	1.95	5.5641	0.55	0.16	114	13.6	0.366	303	16.2	6.2	38.9	0.159383	56	5.4	1.65	3.54	113.2	26.2	740	134	4.1	1.08	0.9	0.05	3.3	57.2	0
1	0	0	16	36	102	21	7	58.98	70	15.17	74.9	17.7	11.36	2.69	4.22305	0.79	0.3	115	12.7	0.336	450	9.9	5.74	44.7	0.128412	146	6	0.57	4.88	11.3	27.5	1330	136	4.2	1.1	2.9	0.04	1.2	35.5	0
1	0	1	10	12	72	9	5	37.47	26	18.23	74.7	21.5	13.62	3.92	3.47449	0.66	0.02	125	14.4	0.349	447	8.3	4.63	43	0.107674	132	6.5	1.75	4.1	51.8	29.9	800	139	4.5	1.11	1.4	0.05	2	58.7	0
1	0	1	8	9	70	9	9	61.3	12	15.42	50.6	36.4	7.8	5.61	1.39037	1.09	0.88	103	13.4	0.317	598	11.2	5.58	41.2	0.135437	85	5.4	1.73	4.38	9.5	32.7	3560	137	3.8	1.04	1.4	0.03	1.6	19.7	0
1	0	1	14	6	75	11	6	108.51	75	10.55	26.8	55.5	2.83	5.86	0.482935	1.43	0.32	118	13.7	0.358	301	13.1	8.29	42.2	0.196445	66	5.5	1.72	2.75	13.5	31.8	580	138	4	1.1	2.4	0.05	1.3	30.5	0
1	0	1	9	22	82	12	7	61.3	15	13.95	53	32.9	7.39	4.59	1.61002	1.69	0.24	104	13	0.321	413	10.1	4.86	34.9	0.139255	55	9.8	1.54	4.04	117.9	15.2	920	135	3.9	1.02	14.9	0.03	2.4	43.3	0
1	1	1	18	37	96	13	8	119.4	48	20.73	89.3	6.1	18.51	1.26	14.6905	0.83	0.08	128	12.5	0.381	385	11	8.03	39.2	0.204847	83	9.7	1.49	5.08	17.9	29.1	1320	134	4.8	1.01	0.9	0.05	1.1	33.7	0
0	0	1	8	65	105	16	9	55.39	26	7.53	53.4	33.7	4.02	2.54	1.58268	0.63	0.32	107	12.1	0.32	333	8.8	6.01	38.4	0.15651	92	2.6	1.15	3.82	48.6	31.9	860	139	3.7	0.98	1.1	0.04	2	20.7	0
1	0	1	13	50	105	15.5	4	103.11	70	28.88	91	3.7	26.28	1.07	24.5607	1.44	0.03	108	14.9	0.317	387	9.1	5.21	41.7	0.12494	72	72.2	1.2	3.29	463.9	236.8	2027	131	3.9	1.05	0.5	0.49	2.6	42	0
1	0	1	13	13	75	10	7	71.24	75	15.76	55.7	37.7	8.78	5.94	1.47811	0.65	0.35	104	11.8	0.312	4425	9.3	7.52	37	0.203243	67	2.8	0.78	3.88	264.8	39.7	2840	137	4	1.09	3.9	0.04	1.8	22.4	0
0	0	1	9	19	88	10	9	12.26	39	10.7	32.2	59.4	3.45	6.36	0.542453	0.65	0.19	123	12.6	0.379	367	8.6	4.91	41.1	0.119465	154	3.9	1.05	3.42	15.3	29.8	600	138	4	1.08	2.9	0.03	2.5	29.3	0
0	0	0	16	5	65	8	8	53.17	30	13.1	38.7	38.1	5.07	4.99	1.01603	1.28	1.73	105	11.9	0.314	491	9.5	5	38.5	0.12987	79	5.6	1.25	3.21	53.1	90.5	540	136	4.3	1.15	0.8	0.04	3	31.1	0
1	0	1	13	82	123	30	6	96.91	27	22.72	83.6	9.3	18.99	2.11	9	1.48	0.09	117	13.2	0.353	217	10.1	4.96	39.9	0.124311	82	7.62	1.18	4.19	11.9	22.9	1040	135	3.7	1.12	4.1	0.02	1.6	18.3	0
1	0	1	18	9	71	10	10	28.98	68	26.62	57	29.8	15.17	7.93	1.91299	1.28	2.16	121	13.2	0.37	526	9.5	6.53	37	0.176486	60	2.8	1.48	4.06	30.3	35.8	980	137	3.9	1.15	1.1	0.04	3.6	28.6	0
1	0	0	14	41	94	11	6	50.49	10	15.3	80	11.1	12.24	1.7	7.2	1.33	0.02	110	14	0.313	485	10.8	4.04	35.5	0.113803	75	3.4	0.73	2.68	13.4	30	450	135	3.2	0.97	3	0.03	2.3	23.7	0
1	0	1	9	41	100	17	6	96.3	40	15.78	80.9	11.2	12.77	1.77	7.21469	1.04	0.16	114	12.8	0.344	180	15.6	7.09	41.4	0.171256	74	6.1	1.43	3.71	34.9	32.4	1160	134	3.8	1.04	1	0.03	2	39.6	0
1	0	0	7	94	135	28.5	7	86.48	77	9.74	79.7	13.9	7.76	1.35	5.74815	0.53	0.08	113	12.3	0.325	244	10.3	5.45	36.2	0.150552	80	6.9	1.18	4.52	15.5	22.7	1930	133	3	1.01	1.3	0.02	1.6	31.4	0
0	0	1	6	72	121	22	8	152.19	13	16.28	76.2	13.9	12.41	2.26	5.49115	1.58	0.02	130	13.5	0.397	220	15.3	3.67	39.3	0.0933842	165	3.5	1.15	4.97	15.6	33.5	450	139	3.8	1.06	0.8	0.03	1.1	12.3	0
0	0	1	10	29	89	11	7	18.17	40	13	61.1	31.6	7.94	4.11	1.93187	0.47	0.46	119	11.8	0.344	478	9.2	4.96	42.4	0.116981	115	7.7	1.55	4.39	11	29	2110	135	4.3	1.08	0.8	0.04	0.8	31.1	0
1	0	0	8	27	95	15	9	7.1	43	10.21	22.6	51.5	2.31	5.26	0.439163	1.83	0.78	118	13.7	0.365	484	10.1	4.34	40	0.1085	125	3.8	1.03	4.32	13.8	27.1	184	138	3.8	1.07	1.4	0.03	1.5	11.3	0
1	0	1	26	36	101	15.5	9	130.73	45	16.93	61.9	20.1	10.48	3.4	3.08235	2.27	0.71	102	289	0.315	289	11	5.7	30.8	0.185065	53	2.2	1.2	2.56	9.8	24.7	3900	136	4.1	1.06	1.8	0.05	1.5	33.8	0
1	0	1	11	28	87	12	6	133.22	36	15.87	84.1	12.1	13.35	1.92	6.95312	0.51	0.05	107	13.2	0.323	394	9.5	7.89	35.3	0.223513	59	15.8	1.52	2.94	155.5	24.1	1820	130	3	0.98	3.6	0.06	2.6	52.4	0
1	0	0	13	31	98	14	9	129.68	42	20.44	76.3	14.6	15.6	2.98	5.2349	1.74	0.08	123	227	0.365	227	10.3	5.84	45.7	0.12779	103	11.1	0.69	4.19	8.8	28.3	717000	135	3.9	1.05	0.7	7.17	1.3	18.2	0
0	0	1	14	23	83	11	8	42.56	65	18.17	60.2	33.7	10.94	6.12	1.78758	0.96	0.11	102	12	0.314	589	8.8	6.44	38.9	0.165553	126	2.9	1.11	3.92	19.4	26.6	1250	138	4.2	1.1	1.1	0.03	4.2	24.5	0
0	0	1	10	30	90	13	10	0.54	13	4.51	45.7	40.6	2.06	1.83	1.12568	0.51	0.09	126	13.4	0.39	213	13.5	3.67	38.3	0.0958225	167	3.9	2.3	5.88	96.9	154.9	760	138	4.3	1.02	0.6	0.02	0.7	15.7	0
1	0	1	11	11	73	8.5	9	7.29	30	11.17	44.2	40.6	4.94	4.54	1.08811	1.09	0.52	121	11.7	0.381	467	11.3	5.45	44.9	0.121381	130	5.1	1.14	4.88	17.8	32.3	650	138	4.3	1.07	2.5	0.03	2	28.3	0
1	0	0	12	58	108	15.5	9	118.23	55	17.55	73	15.7	12.81	2.76	4.6413	1.7	0.25	102	14.4	0.317	599	7.8	6.8	38.4	0.177083	68	3.4	1.05	3.48	67.3	87.1	1310	133	3.8	1	3	0.03	1.4	30.8	0
0	0	0	8	8	68	7.9	5	34.81	35	13.54	39.6	51.5	5.36	6.97	0.76901	1.16	0.03	114	14	0.338	254	12.2	4.2	44.6	0.0941704	106	3.3	1.85	3.37	30.7	49.2	1480	138	4.3	1.14	1.7	0.03	2.7	31.2	0
1	0	1	13	5	70	9	8	156.06	55	16.8	79.6	16.9	13.37	2.84	4.70775	0.57	0.48	110	12.7	0.35	460	15.7	8.79	36.7	0.23951	47	8.9	0.93	2.46	17.5	17.9	5000	131	4.9	1.08	1	0.06	4.4	46.3	0
0	0	1	9	23	85	11	6	61.48	31	10.04	85.1	9.9	8.54	0.99	8.62626	0.28	0.22	116	12.6	0.339	241	12.6	6.2	36.2	0.171271	76	16.3	1.68	2.57	33.3	20.7	1770	140	3.8	1.09	2.4	0.05	2.4	57.1	0
0	0	1	8	23	90	13	8	16.42	14	11.58	50.9	36.9	5.89	4.27	1.37939	0.65	0.73	105	13	0.32	366	9.3	4.39	38.8	0.113144	100	5.2	1.13	3.73	25.5	26.1	630	138	3.7	1.12	0.6	0.04	1.5	22.5	0
1	0	1	11	16	80	10	16	64.38	40	15.17	64.8	23.8	9.83	3.61	2.72299	1.46	0.23	105	12.3	0.337	493	10.8	5.63	38.7	0.145478	100	6	0.74	3.48	8	24.7	1770	135	3.9	1.07	1	0.03	2.7	27.8	0
1	0	1	11	5	70	8	7	90.14	21	25.08	61.9	24.2	16.01	6.07	2.63756	0.88	2.08	91	11	0.278	516	9.9	5.1	14.4	0.354167	48	5.1	1.77	2.19	22.8	18.9	2100	110	1.7	1.11	2.4	0.07	1.5	15.9	0
0	0	1	10	7	74	8.5	6	49.51	47	13.49	54.6	30.6	7.37	4.13	1.7845	0.96	1.03	101	12.9	0.315	498	11.5	6.53	31.6	0.206646	57	1.4	0.95	3.27	14.3	40.9	1380	131	4.8	1.05	1.5	0.05	2.1	23.3	0
1	0	1	14	10	78	11	9	102.55	35	12.85	59.5	28.3	7.65	3.64	2.10165	1.03	0.48	127	13.8	0.377	364	10.2	4.78	37	0.129189	105	2.3	11.31	3.73	28.1	36.4	580	141	3.4	1.15	2.4	0.04	2.6	20.5	0
1	0	1	9	31	87	13	8	135.56	22	29.89	69.4	26	20.74	7.77	2.66924	0.87	0.48	118	13.7	0.363	532	10.6	5.16	30.8	0.167532	64	2.5	1.18	2.7	56.1	28.1	9730	130	3.3	1.01	12.5	0.02	1.5	33.6	0
1	0	1	11	27	92	15.5	5	29.52	6	16.93	79.8	15.8	13.51	2.67	5.05993	0.36	0.37	115	12.6	0.317	355	10.4	4.78	36.4	0.131319	78	4	1.12	2.87	18	37.7	910	136	3.8	1.03	16	0.05	2.1	43.2	0
0	0	1	11	26	92	13	9	118.03	75	12.1	66.2	29.2	8.01	3.53	2.26912	0.44	0.1	99	12.5	0.309	505	8.8	6.8	35.7	0.190476	51	6	1.19	3.31	11	18	2450	136	3.3	1.11	1.8	0.03	2.9	31.2	0
1	0	1	7	56	106	19	7	65.17	55	16.6	73.8	17.1	12.25	2.84	4.31338	1.06	0.38	107	13	0.33	419	8.6	6.89	36.3	0.189807	84	4.6	1.16	4.58	195.8	31.8	820	134	4	1.01	1.5	0.05	1.7	27.6	0
0	0	0	9	15	75	10	6	86.51	68	10.44	65.9	26.2	6.88	2.74	2.51095	0.4	0.43	102	16.2	0.342	283	16.3	7.93	45.2	0.175442	104	4.6	1.12	4.06	16.4	22.8	1470	137	4.1	1.12	6.1	0.05	1.3	17.9	0
0	0	1	10	75	110	21	8	62.06	36	31.95	94.1	4.1	30.06	1.31	22.9466	0.58	0.02	106	13.9	0.297	394	15.9	5.94	33.6	0.176786	83	13.3	1.52	3.45	98.2	31.8	2590	136	3.1	0.94	0.5	0.07	1.1	36.4	0
1	0	1	11	18	82	11	5	67.14	35	12.24	88.2	7.8	10.8	0.95	11.3684	0.24	0.21	95	13.3	0.285	327	10.3	7.33	40.9	0.179218	96	11	1.09	3.42	199.7	130.2	2780	134	4	1.18	4.7	0.03	4	38	0
1	0	1	13	18	87	14	8	43.38	36	7.66	41.4	40.7	3.17	3.12	1.01603	1	0.33	109	14	0.331	104	10.6	5.44	37.1	0.146631	89	4.9	0.69	2.33	65.7	256.9	1791	135	4.1	1	2.4	0.07	1.8	32	0
1	0	1	7	25	84	15	10	51.49	26	7.35	52.7	29.3	3.87	2.15	1.8	0.57	0.73	102	13.2	0.298	276	10.2	5.77	37.2	0.155108	107	2.2	0.72	2.59	43.1	21.4	280	137	3.9	1.02	1.6	0.05	3.2	19.7	0
1	0	1	9	91	134	34	8	180.63	53	25.67	87.9	4.2	22.56	1.08	20.8889	1.93	0.08	127	11.7	0.361	560	10.1	5.34	36.8	0.145109	39	74.4	1.47	2.97	107.3	75.5	2295	125	3.2	1.01	1.2	0.04	1.2	43	0
1	0	1	9	69	121	21	16	44.61	12	11.96	70.2	19.7	8.4	2.36	3.55932	0.92	0.25	108	13.4	0.328	420	9.7	4.81	37.7	0.127586	119	4.6	0.8	3.48	11.5	19.7	270	139	3.9	1.08	2.3	0.05	0.9	11.7	0
0	0	1	13	33	92	15	8	112.17	50	21.32	81.2	13.9	17.31	2.96	5.84797	0.68	0.32	118	13.1	0.358	408	9.4	7.19	37.3	0.192761	82	3.9	0.93	3.51	16.1	31.5	1720	137	4	1.1	3.2	0.04	2.3	19.2	0
0	0	1	11	81	121	25	6	145.48	18	16.78	83.5	9.1	14.01	1.53	9.15686	1.21	0.03	129	13.3	0.382	253	10.9	6.18	42.5	0.145412	103	6.6	1.27	4.71	14.8	26.9	3160	135	5.1	1.06	0.1	0.03	1.7	20.2	0
1	0	1	18	5	67	8	11	65.11	20	29.16	41.8	45.1	12.19	11.15	1.09327	2.51	1.22	105	11.8	0.121	561	11	5.35	27.1	0.197417	100	14.4	1.14	2.84	105.4	170.5	4570	112	1.8	1.11	1.4	0.01	2.8	22.4	1
1	0	1	9	49	106	19	8	16.94	14	12.16	64	24.1	7.78	2.93	2.65529	0.84	0.58	135	13.1	0.454	316	16.2	3.73	31.9	0.116928	66	7	1.54	3.33	52.8	59.1	3050	131	5.2	0.93	1.5	0.03	1	17	0
0	0	0	10	5	63	6.7	9	74.93	10	23.98	54.5	32.6	13.07	7.82	1.67136	2.54	0.43	105	12.2	0.321	309	13	4.34	39.1	0.110997	88	7.3	1.06	3.74	36.1	55.3	720	137	4.1	1.08	3	0.04	1.9	18.7	0
1	0	1	9	19	87	13	6	31.19	21	13.37	64.2	29.2	8.58	3.9	2.2	0.86	0.01	98	15.5	0.294	405	10.3	4.86	38.4	0.126562	94	2.9	0.9	3.73	10.8	42.8	1300	136	3.4	1.14	1.1	0.03	1.6	42.6	0
0	0	1	11	9	73	9	7	14.25	22	20.98	41.6	38.8	8.73	8.14	1.07248	2.98	0.86	113	15.6	0.361	251	11.7	4.14	45.2	0.0915929	101	6.3	1.21	4.15	17	45.5	1330	139	4.8	1.17	14.9	0.05	1.2	29.5	0
1	0	1	10	10	74	10	7	22.86	23	16.89	46.5	42.2	7.85	7.13	1.10098	1.32	0.56	94	13.8	0.298	464	9.4	3.76	39.3	0.0956743	94	3.7	1.94	4.86	6.7	26.1	1650	139	4.2	1.1	0.7	0.04	1.9	33	0
1	0	0	10	7	74	8.5	8	9.71	6	18.69	65.5	32.3	12.24	6.04	2.02649	0.39	0.02	128	14.7	0.428	560	15.5	3.1	41.4	0.0748792	121	1.2	0.85	3.18	22.9	78.3	680	136	5.8	1.05	1.6	0.03	0.6	33.8	0
1	0	0	11	29	91	13	5	182.82	62	15.31	57.3	26.8	8.77	4.1	2.13902	2.34	0.05	109	12.7	0.315	247	12.3	6.04	40.2	0.150249	87	13.6	1.88	3.48	10.2	39.1	920	133	4.8	1.04	0.2	0.03	1.1	25.5	0
0	0	1	5	100	138	30	7	4.73	15	7.9	61.5	32.2	4.86	2.54	1.91339	0.45	0.02	138	12.4	0.413	190	11.5	4.24	41.9	0.101193	119	4.1	0.81	3.36	9.9	20.3	270	139	3.8	0.99	0.2	0.03	1.1	9.4	0
1	0	0	10	8	73	11	9	0.21	45	10.14	55.6	36.6	5.64	3.71	1.52022	0.76	0.01	111	14.4	0.324	734	10.4	3.7	46.4	0.0797414	221	12.76	1.36	4.68	28	32.2	146	138	4	1.04	2.6	0.03	1	53.5	0
1	0	1	9	25	87	12.5	6	40.38	20	7.98	68.6	16.9	5.47	1.35	4.05185	0.81	0.27	133	12.6	0.39	302	10	6.05	40.8	0.148284	105	9.2	1.26	5.08	183	54.1	650	138	4.3	1	3.4	0.05	1.9	34.8	0
1	0	1	12	14	75	11	6	83.98	57	15.36	57.9	34.2	8.89	5.25	1.69333	0.89	0.28	119	12.9	0.359	293	9.9	6.7	37.8	0.177249	66	9.1	0.93	2.87	11.1	22.2	2270	137	3.7	1.12	5.7	0.04	1.5	35.1	0
1	0	1	8	39	103	17	7	65.03	80	13.26	80.4	11.1	10.66	1.47	7.2517	0.85	0.27	105	12	0.295	100	11.2	6.58	38.7	0.170026	75	2.7	1.28	4.35	68.5	31.2	2170	137	3.1	1.04	0.6	0.03	2.3	24.7	0
0	0	1	9	48	103	16.5	6	58.15	18	20.42	86.3	8.3	17.62	1.69	10.426	1.06	0.02	115	13.1	0.346	319	10	8.02	40.5	0.198025	95	29.4	1.32	3.09	133.9	163.8	1470	130	4.3	1.02	1.4	0.04	2.2	42.3	0
1	0	1	8	11	79	9.4	6	59.38	33	14.26	65.4	23.1	9.33	3.29	2.83587	1.06	0.51	98	17.6	0.316	501	13	5.12	43.9	0.116629	93	5.6	1.05	3.2	17.5	44.5	670	139	3.8	1.14	3.6	0.03	3.7	39.5	0
0	0	1	10	3	63	8	4	102.44	20	16.42	64.6	28.5	10.61	4.68	2.26709	0.67	0.38	110	12.5	0.344	302	11.6	4.63	40.6	0.114039	58	8.6	2.04	2.54	22.2	39.6	3410	135	4.4	1.11	1.3	0.05	3.1	38.6	0
1	0	1	11	5	64	7.5	8	72.92	7	17.91	75.7	18.6	11.29	2.77	4.07581	0.83	0.91	104	12	0.308	404	10.2	4.96	38.9	0.127506	88	2.6	1.34	3.24	44.5	48.2	619	136	3.8	1.05	2	0.09	1.5	30	1
1	1	1	19	24	56	4.74	6	4.2	19	7.85	53.1	32	4.17	2.51	1.66135	0.67	0.46	109	14.4	0.31	388	11.3	5.06	37.4	0.135294	141	161	0.67	3.17	10.3	15.1	1060	134	3.7	1.02	4	0.06	2.67	36.7	0
1	0	1	8	52	90	12	7	52.48	26	18.12	71.6	22	12.97	3.99	3.25063	0.62	0.53	117	13.9	0.343	439	11.4	4.8	33.3	0.144144	104	1.6	1.47	3.44	27.7	31.6	2280	134	4.1	0.96	1.1	0.04	1.7	22.6	0
1	0	1	8	11	74	9	7	56.5	41	22.81	51.3	33.1	11.7	7.55	1.54967	2.6	0.8	111	12.8	0.348	297	10.4	5.06	40.6	0.124631	117	6.2	1.83	5.21	35.2	41	1800	137	4.6	1.12	49.3	0.2	2.9	41.7	0
1	0	1	13	25	87	14	8	226.75	45	13.26	85.2	10.5	11.3	1.39	8.1295	0.52	0.03	100	13.2	0.298	283	10.6	6.61	29.8	0.221812	18	4.2	0.92	1.68	3.2	36.6	2830	131	4.8	1	3.7	0.04	1.7	45.4	0
1	0	1	9	30	92	14	8	112.59	46	13.19	72.6	19.5	9.58	2.57	3.72763	0.88	0.12	115	12.1	0.333	306	9.8	4.72	37.8	0.124868	61	4.6	1.1	4.16	18.6	29.9	405	131	4.2	1.06	2.9	0.03	1.7	34.8	0
0	0	1	7	29	90	14.5	9	50.33	17	8.66	62.3	27.8	5.4	2.41	2.24066	0.43	0.42	105	11.9	0.313	425	8.2	47.4	39.3	1.20611	109	3.4	0.93	3.7	7.9	17.6	910	138	3.8	1.01	3.4	0.03	2.3	26.8	0
0	0	1	13	14	82	10	4	46.52	41	10.7	79	16.7	8.45	1.79	4.72067	0.42	0.02	120	13.2	0.352	253	10.9	5.3	47.2	0.112288	198	46.1	1.06	3.61	254.2	583	990	137	4.5	1.1	2	0.03	1.8	44.4	0
1	0	1	8	15	78	12.5	7	17.44	24	6.48	51.3	38.6	3.32	2.5	1.328	0.56	0.08	116	12.7	0.331	141	16	5.92	37.9	0.156201	86	5.2	1.08	3.19	141.4	152.5	1940	136	3.8	0.98	2.4	0.09	2.1	40.5	0
1	0	1	12	70	119	21	7	195.2	50	19.95	92.6	3.3	18.47	0.66	27.9848	0.68	0.12	115	12.7	0.351	232	16.4	5.34	37	0.144324	55	4.6	0.92	3.11	12.2	42.6	768	137	4	1.15	1	24.2	1	51.3	0
0	0	1	14	66	123	21	9	84.83	32	38.65	91.9	6	35.52	2.32	15.3103	0.73	0.04	125	13.9	0.372	375	12	5.45	37.6	0.144947	82	29.3	0.73	3.68	800.3	987.6	1560	134	3.9	1.02	1	0.06	0.7	67.5	0
0	0	1	8	7	65	6.5	8	71.68	52	14.64	68.8	20.3	10.07	2.97	3.39057	0.82	0.75	108	13.9	0.328	188	9.9	6.1	38.4	0.158854	60	3.7	1.63	3.05	18.4	37	2370	136	3.7	1.08	1.3	0.04	0.8	17.3	0
1	0	0	7	53	103	15	6	68.28	43	17.88	83.6	13.4	14.95	2.4	6.22917	0.46	0.02	110	12	0.339	190	12.3	5.16	38.9	0.132648	71	3.7	0.89	3.99	6.9	31	810	133	3.7	0.98	1.2	0.06	0.5	22	0
1	0	1	8	25	82.5	10	7	236.98	107	21.45	81.7	12.4	17.52	2.66	6.58647	0.79	0.43	100	13	0.307	395	8.9	9.62	34.6	0.278035	53	5.8	1.19	3.08	20.3	17	1360	131	4.1	1.05	5.7	0.09	1	49.8	0
0	0	1	13	16	80	10.5	7	147.03	34	21.63	70.5	23	15.25	4.97	3.06841	0.74	0.63	110	12.5	0.344	318	9.6	7.3	33.2	0.21988	71	8.4	1.05	2.2	108.4	19.6	1360	132	3.6	1.02	17	0.06	4.3	27.2	0
1	0	1	8	44	109	19	8	69.31	16	12.28	61.6	28.5	7.56	3.5	2.16	0.82	0.36	116	11.9	0.35	431	10.7	5.27	40.9	0.128851	100	5.9	0.78	4.69	11.3	25.3	540	135	4	1.03	1	0.03	0.8	30.2	0
1	0	1	9	60	108	19	7	83.25	40	16.52	84.5	11.3	13.96	1.87	7.46524	0.63	0.05	117	13.1	0.358	208	16.7	5.7	37.8	0.150794	100	4.8	1.1	4.22	8.3	24.8	1430	135	3.8	0.98	1.2	0.04	1.4	30.2	0
1	0	1	9	18	83	12	7	63.68	20	12.48	71.8	17.1	8.96	2.13	4.20657	1.19	0.12	107	15.3	0.329	234	11.8	4.59	36.4	0.126099	58	4.1	1.15	4.19	75.7	30.9	1220	134	3.3	0.98	0.8	0.05	2.8	37.2	0
1	0	1	14	4	67	7.3	4	151.23	20	18.67	75.1	14.2	14.02	2.65	5.29057	1.53	0.41	121	13.5	0.367	330	10.7	5.49	35.8	0.153352	82	2.4	0.94	3.28	144.1	143.7	870	132	3.5	0.98	1	0.06	3.4	32.3	0
0	0	1	8	102	132	24.5	12	4.55	27	9.72	64.5	27.8	6.27	2.7	2.32222	0.54	0.16	116	12.4	0.356	529	11.1	4.59	41.3	0.111138	161	3.8	1.21	1.88	9.1	25.8	440	140	3.6	0.99	1.1	0.02	2.6	12.7	0
1	0	0	11	7	76	11.8	7	73.27	108	25.92	63.9	27.2	16.56	7.05	2.34894	2.05	0.18	105	14.4	0.34	434	10.5	3.68	44	0.0836364	112	7.4	0.93	4.13	20.7	25.5	560	136	4.3	0.98	3.6	0	1.8	46.3	0
0	0	1	10	9	72	8.5	6	40.12	11	14.17	63.7	29	9.03	4.11	2.19708	1.17	0.16	108	14.6	0.332	490	10.3	5.9	33.8	0.174556	206	12.1	2.38	3.81	48.8	56.3	1490	132	3.7	1.04	1.3	0.04	2.6	20.22	0
1	0	0	10	88	126	22	8	91.09	55	12.61	80.2	16.6	10.11	2.09	4.83732	0.22	0.2	111	12.8	0.337	414	10.4	7.41	38.3	0.193473	178	6.3	2.22	3.55	22.6	17.9	1320	133	4.5	0.91	1.2	0.04	1.7	15.1	0
0	0	1	11	55	108	16.5	7	78.62	50	25.21	79.6	11.9	20.07	3	6.69	0.8	0.1	117	12.8	0.361	647	15.6	4.46	40.7	0.109582	215	4.9	1.46	3.82	31.1	5	410	137	4.4	1.07	0.6	0.08	1	26.6	0
1	0	1	11	60	115	19	11	36.88	50	13.08	79.1	13.1	10.35	1.71	6.05263	1.02	0.03	114	11.9	0.323	443	7.2	5.49	43.5	0.126207	234	7.2	1.28	3.57	17.8	6	3120	135	5.5	0.95	0.9	0.02	1.4	21.9	0
1	0	1	7	23	88	11.5	10	12.22	32	7.12	37.1	44.5	2.64	3.17	0.832808	0.59	0.07	119	13.2	0.372	589	15.4	3.96	38.4	0.103125	132	3.4	0.88	3.87	25.9	10.8	830	137	3.4	1.08	0.9	0.05	1.6	25.8	0
0	1	1	15	26	91	13	4	213.06	17	25.05	73.4	21.1	18.39	5.29	3.47637	1.43	0.5	83	13	0.25	573	13.5	6.98	25.3	0.275889	128	13.5	1.17	2.42	21.4	19.1	670	138	3.5	1.01	2.2	0.06	1.07	26.2	0
0	0	1	10	30	94	16	6	136.4	34	17.4	75.2	22	13.08	3.83	3.41514	0.46	0.09	121	14.1	0.374	536	9.1	6.5	33.3	0.195195	160	4.8	1.08	3.48	85	131.2	2170	131	4	1.01	19.6	0.58	1.8	21.8	0
0	0	1	10	23	80	10.5	6	141.99	28	18.2	68.4	26.5	12.46	4.83	2.57971	0.56	0.42	114	15	0.336	558	9.7	3.83	31.4	0.121975	236	5	2.21	2.72	27.7	11	2040	132	3.8	0.96	0.5	0.05	1.7	37.8	0
0	0	1	12	12	79	10	8	133.05	18	27.41	77.6	17.6	21.27	4.82	4.41286	0.56	0.22	105	15.4	0.329	447	8.3	5.21	37.1	0.140431	151	6.9	2	3.16	22.4	36.6	4050	134	3.7	1.05	1.4	0.08	2	34.6	0
1	0	1	11	15	80	12	7	127.25	52	24.59	81.4	11.2	20.02	2.75	7.28	0.23	0.64	113	14.4	0.332	913	15.1	6.97	38.9	0.179177	147	17.1	1.22	3.26	34	161.6	1650	128	4.4	1.06	9.9	0.06	1.2	33.73	0
0	0	1	10	29	96	13.6	8	55.69	115	16.89	62.8	26.1	10.61	4.41	2.4059	0.66	0.3	117	12.2	0.355	515	8.9	5.32	39.6	0.134343	146	6.4	2.89	4.83	78.4	537.2	1570	140	4.4	1.02	1.6	0.09	1.8	31.8	0
1	1	1	25	35	100	19	10	13.91	39	10.39	48.6	32.1	5.05	3.34	1.51198	1.88	0.82	112	15.8	0.331	534	9.6	4.31	37	0.116486	221	2.2	0.77	3.9	15.3	18.6	636	138	4	1.14	0.8	5.55	0.9	9.3	0
1	0	1	11	22	82	12	6	230.63	75	12.02	82.9	13	9.96	1.56	6.38462	0.58	0.08	103	16.5	0.306	598	9.7	4.93	32.8	0.150305	170	25.5	1.88	3.15	91.4	183.5	2960	132	3	1.03	0.5	0.05	1.9	62.2	0
0	0	1	10	60	110	18	15	166.61	80	23.99	79.8	13.1	19.14	3.14	6.09554	0.65	0.07	97	15.7	0.285	530	9.5	5.4	26.7	0.202247	178	3	2.72	4.08	72.8	50.4	3140	136	3.5	1	2.8	0.05	1.7	37.2	1
1	0	1	15	34	100	15	10	14.23	20	12.61	49.8	40.4	6.28	5.09	1.23379	0.47	0.53	118	13	0.351	412	9.2	5.82	43.6	0.133486	143	3	0.8	3.53	27.6	7.6	4700	140	3.8	1.05	1.9	0.03	1.6	26	0
0	0	0	5	67	116	20.5	8	27.3	18	9.15	55.6	33.9	5.09	3.1	1.64194	0.33	0.1	120	13.4	0.35	489	8.8	4.62	39.7	0.116373	78	3.9	0.83	3.23	21.8	10.4	420	139	3.3	0.99	2.3	0.02	1.9	18.7	0
1	0	1	15	18	80	10.5	12	13.01	52	6.29	48.3	32.8	3.04	2.06	1.47573	1.19	0.09	114	13.2	0.346	259	10.4	4.94	40.9	0.120782	314	1.1	1.7	2.25	179.3	100.2	368	135	3.9	1.08	0.7	4.91	1.6	21.7	1
1	0	1	9	28	90	13	8	69.58	15	13.86	59.7	28	8.27	3.88	2.13144	0.33	0.28	114	13.7	0.345	446	10	4.03	45.8	0.0879913	114	4.1	0.73	4.64	28.1	10.1	2390	140	5.2	1.05	2.8	0.04	1.6	18.5	0
1	0	1	10	50	103	15	6	112.59	30	17.89	88.5	7.9	15.83	1.41	11.227	0.68	0.04	120	16.1	0.358	521	9.1	5.44	36	0.151111	199	4.5	1.08	3.96	45.2	319	750	134	3.9	1	8.6	0.03	0.9	43.1	1
0	0	1	15	58	109	14.5	4	50.1	62	11.7	79.8	14.9	9.41	1.76	5.34659	0.23	0.19	117	14.9	0.344	393	8.9	5.21	40.2	0.129602	133	10.8	1.18	4.15	35	17.9	1746	132	4.6	0.98	3.2	0	1.7	26.9	0
0	0	0	8	56	108	17	7	22.87	48	9.53	65	26.2	6.19	2.5	2.476	0.2	0.01	134	13.2	0.394	341	15.9	6.44	40.9	0.157457	163	3.8	1.12	4.99	57.6	37.3	830	137	3.6	1.1	3.5	0	2.7	27.8	0
1	0	1	7	76	123	23	8	109.94	39	11.3	60.7	25.1	6.86	2.84	2.41549	0.9	0.47	114	12.5	0.327	598	10.5	4.45	36.5	0.121918	184	7.5	1.45	3.49	26.8	20.7	2490	136	3.5	1.04	1.7	0.03	2.7	15.2	0
1	0	1	11	17	83	11	6	53.01	45	9.74	50.3	38.8	4.9	3.78	1.2963	0.9	0.12	123	12.3	0.374	570	11.1	7.44	43	0.173023	164	7.9	1.12	4.36	46.5	125.5	1650	135	4.3	1.09	5.1	0.1	1.9	24.4	0
1	0	1	10	11	71	8.5	10	14.11	16	9.34	28.8	54.1	2.69	5.05	0.532673	0.92	0.84	96	13.4	0.304	432	9.7	4.88	36.9	0.132249	146	4.5	1.13	3.23	23.4	9.4	1450	139	3.8	1.06	6.4	0.05	1.9	20	0
1	0	1	7	16	79	10	7	29.99	80	17.62	46.4	42.7	8.18	7.52	1.08777	0.45	0.33	106	12.6	0.325	658	9.5	5.96	38.5	0.154805	120	3.2	1.95	5.44	22.7	15.3	1750	136	4.1	1.1	1.3	0	1.6	34.4	0
1	0	1	10	75	124	28.5	4	11.96	2	4.47	75	18.3	3.35	0.82	4.08537	0.54	0.18	125	13.1	0.36	349	15.4	3.18	45.2	0.070354	267	4.2	1.56	4.15	46	14.9	1300	135	3.7	0.94	1.2	0.04	0.9	18.1	0
1	0	1	8	17	81	12	7	111.6	102	15.33	58.9	33.9	9	5.2	1.73077	1.14	0.1	99	14.2	0.3	594	16	4.96	34.2	0.145029	192	6.4	1.09	3	27.2	94.3	2180	136	4	1.14	2.7	0.1	3.2	42.5	0
0	0	1	10	36	95	13	7	86.81	17	11.45	59.2	33	6.78	3.78	1.79365	0.63	0.16	114	14.3	0.347	404	9.5	3.94	39.5	0.0997468	227	4.1	1.22	4.1	25.4	7.3	920	136	3.2	0.95	1.2	0.04	1.9	29.6	0
0	0	1	7	12	77	10	12	51.49	40	13.42	30.4	60.3	4.1	8.1	0.506173	0.83	0.24	110	13.8	0.316	487	15.1	3.16	43.4	0.0728111	165	1.6	0.95	4.93	54.9	14.1	300	140	4.8	1.11	0.9	4.57	2.1	26.5	0
1	0	1	9	15	83	12	11	9.68	15	9.83	53	29.2	5.21	2.87	1.81533	0.84	0.93	124	14.1	0.383	485	15.6	3.03	39.5	0.0767089	162	1.9	1.03	3.88	40.5	26.8	350	138	4.7	1.1	2.1	0.1	1.1	20.6	0
0	0	1	9	147	150	34	9	117.65	46	12.36	71.2	17.1	8.8	2.11	4.17062	0.29	0.04	137	12.9	0.42	339	9.3	5.45	42.3	0.128842	199	5.7	1.22	5.33	15.4	9.5	1060	137	3.8	1	0.6	0	1.3	4.8	0
0	0	1	3	42	95	13.5	9	11.75	7	9.12	72.5	22.4	6.61	2	3.305	0.61	0.04	104	15.4	0.341	599	15.9	4.63	42.8	0.108178	215	2.7	1.17	3.44	22.4	9.8	570	140	3.7	0.95	0.8	0.04	1.6	21.2	0
1	0	1	8	20	84	10	6	38.69	38	17.49	68.4	15	11.96	2.62	4.56489	0.45	2.1	112	12.6	0.333	547	15.8	5.62	42.5	0.132235	102	9.9	0.95	3.59	45.1	17.7	1880	132	4.1	1.1	1.6	0.1	2.1	23.5	0
0	0	1	10	20	80	10	8	64.1	35	27.58	61.6	29.2	16.99	8.1	2.09753	1.07	0.77	98	12.9	0.3	499	10.6	3.82	34.3	0.11137	198	3.9	2.13	4.38	48	27.4	1150	134	4	1.1	1.5	0	3	47.6	0
1	0	0	6	15	79	12	10	7.42	6	6.18	57.8	22.7	3.57	1.4	2.55	0.37	0.1	118	13.1	0.363	198	10.7	9.62	42.2	0.227962	137	2.8	1.19	3.52	31.7	15.6	1100	135	4.5	1	1.7	0.68	1.5	11.8	0
0	0	0	7	51	101	17	7	10.32	2	5.89	50	36.2	2.94	2.13	1.38028	0.57	0.42	107	13.2	0.325	346	10.4	3.74	37.6	0.0994681	166	2.9	0.74	3.29	20.2	8.9	320	140	3.9	0.98	1.9	0	1.1	17.3	0
0	0	0	7	50	109	18	7	89.96	38	14.19	68.7	15.8	9.75	2.24	4.35268	0.65	0.37	109	11.7	0.329	556	15.6	7.44	36.1	0.206094	221	10.4	1.45	3.19	46.1	169.1	820	135	4.1	1	0.7	0.1	1.6	32.2	0
1	0	1	6	8	68	9.5	9	11.71	18	12.47	41.4	44.3	5.16	5.52	0.934783	0.56	0.65	96	13.9	0.311	828	8.7	4.16	37.8	0.110053	141	5.3	1.71	3.87	54.8	36.7	490	138	4.2	1	0.7	0	1.2	29.4	0
1	0	0	9	30	82.842	13.5	6	160.44	55	11.39	84.2	10.5	9.59	1.2	7.99167	0.72	0.1	108	13.4	0.339	450	16.2	7.8	39.4	0.19797	304	22.6	1.59	2.7	61.7	210.2	2030	132	4.1	1.13	1.4	0	1.6	17.1	0
0	1	1	15	63	112	20	5	101.45	24	19.13	93.3	4	17.85	0.77	23.1818	0.1	0.11	106	16.1	0.303	826	9.7	3.07	31.4	0.0977707	304	37.7	2.16	2.94	48.1	89.1	2650	129	2.8	1.1	1	0.02	2.1	58.6	0
1	0	0	12	70	115	22	7	67.1	36	13.68	84.2	12.1	11.52	1.66	6.93976	0.41	0.03	118	13.7	0.37	192	10.5	7.88	43	0.183256	171	9.2	1.35	3.35	21.1	7.6	740	135	3.9	1.1	4.5	4.36	0.9	18.6	0
0	0	1	4	20	85	12	19	60	110	15.1	55.6	34.5	8.39	5.21	1.61036	0.3	0.1	100	12.6	0.3	833	12.1	5.38	33.8	0.159172	77	7	1.01	2.32	36.2	28.6	3870	138	4.6	1.16	0.7	0	1.2	17.8	0
1	0	1	8	25	86	12	6	97.33	18	10.8	75.9	17.2	73.6	1.63	45.1534	0.56	0.1	109	13.6	0.397	310	9.4	6.59	36.9	0.178591	137	6.5	2.11	2.93	27.5	13.2	2940	127	4	1.27	6.5	0.1	1.9	35.3	0
1	0	0	7	32	98	14	10	41.93	42	8.29	53.5	33.5	4.44	2.78	1.59712	0.49	0.28	107	12.8	0.3	444	10.4	3.3	39.6	0.0833333	163	5.2	1.55	4.11	21.4	10.5	1010	137	3.8	1.1	1.8	0	1.6	17.2	0
0	0	1	10	34	98	13	7	99.68	55	12.26	81.2	15.7	9.96	1.92	5.1875	0.4	0.1	119	12.8	0.352	465	9.9	3.97	39.8	0.0997487	179	11.1	1.37	3.69	57	74.3	2300	134	4.1	0.97	1.2	0.06	3	34	0
1	0	1	15	79	103	23	5	50.22	50	27.59	96.4	1.4	26.6	0.39	68.2051	0.94	0.09	125	13.3	0.36	407	15.5	7.41	36	0.205833	151	68.1	1.23	3.45	166.1	260.3	1610	127	3.9	1	1.2	0.1	1	31.1	0
0	0	1	16	36	100	17	7	1.41	5	33.89	12.4	74.2	4.2	25.15	0.166998	0.56	0.03	128	13.4	0.387	404	8.9	5.03	39.1	0.128645	270	24.4	1.99	3.57	193.9	245.3	2660	135	3.8	0.94	0.6	0	0.6	2.3	0
1	0	1	12	5	66	7	5	87.52	40	15.1	62.5	30.7	9.42	4.63	2.03456	0.67	0.02	107	14.6	0.329	583	9.3	4.02	38.6	0.104145	168	9.3	1.37	3.28	25	15.2	710	134	4.2	1.1	1.2	7.33	1.7	16.3	0
0	0	1	8	42	92	17.5	7	60.3	47	13.21	66.7	25.4	8.81	3.36	2.62202	1.01	0.29	106	14.1	0.32	733	15.2	6.26	40.9	0.153056	148	5.1	1.68	4.74	21.2	9.8	3760	137	3.7	1.1	1.1	0	2	37.5	0
1	0	1	10	32	92	14	5	108.32	65	17.1	77.1	18.4	13.18	3.14	4.19745	0.91	0.22	113	14.6	0.344	577	14	3.85	37.8	0.101852	203	4.5	1.91	2.74	24.3	9.2	2060	137	3.8	1	1.2	0.1	1.2	24.7	0
0	0	1	10	18	75	10.5	7	79.54	56	20.25	66.4	27.8	13.45	5.63	2.38899	0.63	0.36	113	15.7	0.33	912	8.2	4.42	39.2	0.112755	192	10.7	1.62	3	24.8	32.8	1270	135	3.8	1.1	3	0	1.4	30.2	0
0	0	1	7	30	92	12.5	8	23.45	45	8.16	84.4	12.4	6.89	1	6.89	0.56	0.23	104	12.3	0.317	434	15.5	6.13	35.1	0.174644	96	2.5	1.06	3.99	40.9	36.4	1270	138	4	1.1	0.6	0	0.8	45.9	0
1	0	1	15	55	100.586	19	5	181.08	65	29.53	94	2.6	27.76	0.77	36.0519	0.48	0.35	87	13.7	0.253	562	11.4	4.8	29.6	0.162162	382	68.9	1.96	2.47	57.1	218.1	3350	138	2.8	1.11	17.3	0.87	2	63.7	0
0	0	1	8	19	77	9.5	9	131.49	75	32.33	71.2	22.7	23.02	7.34	3.13624	0.62	0.03	97	13.1	0.288	756	16	4.42	36.5	0.121096	202	2.1	2.45	4.86	21.8	12.4	2740	137	3.8	1.08	17	0.33	2.3	56.6	0
1	0	1	12	26	93	13	7	122.8	35	15.66	83	14.6	13	2.29	5.67686	0.73	0.05	95	15.5	0.26	527	8.3	4.58	36.9	0.124119	182	9.2	1.63	3.71	79.9	81.7	3870	132	4.2	1.06	0.9	0.04	3.3	43.2	0
1	0	1	17	14	73	10	4	56	36	20.85	57.8	33.2	12.05	6.92	1.74133	0.62	0.17	129	14.3	0.365	352	9	5.21	46.2	0.112771	161	4.7	1.61	3.29	30.1	18.2	384	139	4.2	1.17	1.7	0	1.2	32.3	0
1	0	1	8	24	90	11	7	29.17	15	13.88	48.9	33	6.79	4.58	1.48253	0.56	1.82	108	12.3	0.322	764	9.9	3.45	39.8	0.0866834	198	2	0.9	2.68	25.8	21	600	137	4.2	1.06	2.2	0.02	1.8	32.3	0
0	0	1	10	15	73	9.5	7	41.17	14	13.16	80.9	13.8	10.65	1.82	5.85165	0.62	0.03	106	13.9	0.31	507	8.5	6	40	0.15	174	4.8	1.32	4	28.2	21.4	2520	138	3.4	1.14	2.1	0.06	1	37.3	0
0	0	1	8	62	110	18	7	45.87	15	6.04	54.5	36.6	3.29	2.21	1.48869	0.73	0.07	109	12.1	0.335	589	9.9	4.22	44.7	0.0944072	182	4.8	1.87	4.47	25.9	7.1	280	139	3.7	1.05	1	0.05	0.9	31.2	0
1	0	1	8	22	80	12	7	84.72	61	25.11	72.3	21.1	18.15	5.3	3.42453	0.85	0.05	104	13.7	0.317	283	9.1	8.43	40.2	0.209701	163	11	1.41	4.24	24.8	10.4	1370	135	4.1	1.1	1.9	3.71	1.9	46.8	0
0	1	1	13	47	135	17	5	89.01	75	5.73	87.6	9.1	5.02	0.52	9.65385	0.76	0.01	108	15.4	0.288	324	11	5.3	36	0.147222	218	41.6	1.58	2.8	56.4	131.1	2790	131	3.2	1.08	0.5	0.03	2.3	50.2	0
0	0	1	13	8	71	9	7	220.64	80	15.82	79.7	14.7	12.61	2.33	5.41202	0.55	0.4	84	16.3	0.269	996	9.1	8.57	36.6	0.234153	213	5.3	1.94	3.48	90.5	137.8	3290	134	4	1.13	2.6	0.05	3.6	46	0
0	0	1	12	59	110	17	8	11.04	87	14.51	83	13.2	12.04	1.92	6.27083	0.79	0.12	113	15.8	0.336	445	11.5	3.5	38.6	0.0906736	172	33	1.7	3.63	304.5	343.5	3870	132	3.9	0.97	0.6	0.13	1.8	57.6	0
0	0	1	9	12	78	11	9	70.6	39	18.77	64.5	29.7	12.11	5.57	2.17415	0.91	0.11	115	14.6	0.358	520	8.3	7.32	40.9	0.178973	178	3.5	1.86	3.47	25.9	37.6	4170	138	4.2	1.08	0.5	0.04	4	20.5	0
0	0	1	10	27	90	15	9	69.14	6	8.85	56.4	27.5	4.99	2.43	2.0535	0.57	0.03	124	12.2	0.369	344	9.4	5.86	43.4	0.135023	207	4.5	3.18	5.06	26.9	21.7	1640	138	4	1.11	0.8	0.04	1.5	45.5	0
1	0	1	12	26	91	16	7	67.76	31	16.99	64.2	32.1	10.91	5.45	2.00183	0.3	0.14	100	14.9	0.3	505	15.4	5.47	37.9	0.144327	68	4.3	0.77	2.33	24.4	13.1	2430	130	3	1.1	0.7	0.03	4.3	51.8	0
1	0	1	9	45	100	16	10	63.41	23	15.32	67.2	23.8	10.3	3.65	2.82192	0.86	0.11	92	16.5	0.269	581	11.6	4.82	30	0.160667	251	15	2.91	3.46	24.7	9	1880	135	3.3	1.01	0.8	0.06	0.9	24.7	0
1	0	1	9	13	76	10	9	5.56	27	12.82	57.8	32	7.41	4.1	1.80732	0.77	4.1	105	12.5	0.314	332	8.6	3.1	43.6	0.0711009	106	8.8	0.78	3.53	33.2	10.6	970	136	4	1.12	19.2	0.14	2	26.3	0
0	0	1	12	66	117	25.5	8	147.76	84	20.41	86.5	7	17.65	1.43	12.3427	0.44	0.01	126	12.4	0.368	470	12	5.16	45.8	0.112664	233	44	1.17	3.49	295.3	465.4	5120	138	4.4	1.2	0.7	0.1	0.6	23.2	0
1	0	1	22	81	127	25	6	134.51	65	18.41	88.7	7	16.33	1.29	12.6589	0.31	0.02	115	13.4	0.355	536	10.5	4.38	41	0.106829	171	13.5	1.55	3.94	33.5	10.2	490	136	3.8	1	1.4	0.27	0.9	26.2	0
0	0	1	7	82	125	23	9	34.56	77	8.4	76.4	16.4	6.42	1.38	4.65217	0.22	0.09	107	13.5	0.309	598	15.1	4.1	38.1	0.107612	168	6.4	1.43	3.73	17.6	15.2	3200	134	3.5	1.04	1	0.03	1	20.8	0
1	0	0	8	52	107	17.5	10	22.1	8	4.84	53.5	28.9	2.59	1.4	1.85	0.1	0.16	125	18.9	0.353	179	10.3	3.16	43.5	0.0726437	112	3.1	0.96	3.12	26.7	15.5	2670	135	3.5	1.07	1.3	0.03	1	19.8	0
0	0	1	7	45	97	16	5	26.43	30	10.17	75.7	17.9	8.46	2	4.23	0.33	0.01	117	12.6	0.345	341	11.9	3.94	42.9	0.0918415	166	9.8	1.96	3.46	25.3	8	820	135	3.8	1.08	1.8	0.04	2.9	33.1	0
0	0	0	9	20	77	10	10	48.99	18	20.38	48.1	42.4	9.8	8.64	1.13426	0.63	0.39	114	12.4	0.335	600	10.6	5.73	40.8	0.140441	138	4.4	1.31	3.76	21.4	28.8	1260	139	4.1	1.12	1.2	0	1.7	21.8	0
1	0	1	9	19	80	11	9	54.95	36	18.73	63.2	26.4	11.84	4.94	2.39676	0.94	0.9	117	13.2	0.349	462	10.5	3.71	41.8	0.088756	180	4.3	2.1	3.79	33.7	11.2	2450	134	4	1.15	1.1	0	1.3	31.7	0
1	0	1	8	24	89	13.5	7	12.48	76	17.34	74.3	22.6	12.88	3.92	3.28571	0.58	0.23	113	12.6	0.341	579	10.1	4.06	39.4	0.103046	188	4.2	1.42	4.79	24	25.7	740	137	4	1.11	0.8	0	2.8	52	0
1	0	1	7	10	74	10	6	124.4	15	20.59	69.9	23.7	14.39	4.88	2.94877	0.5	0.13	115	17.8	0.362	306	16	3.15	43.7	0.0720824	108	12.5	1.08	3.1	41.6	16.2	500	137	4.6	1.1	5.2	0	1.9	34.9	0
1	0	1	9	15	83	12	8	312.98	15	20.1	87.6	10	17.6	2	8.8	0.44	0.19	106	12.5	0.31	561	9.4	6.25	32.9	0.18997	214	4.7	4.48	2.76	29.8	64.7	7290	130	3	1.1	0.9	0.1	1.9	67.2	0
1	0	1	11	53	110	23	9	134.52	75	16.49	75.1	17.8	12.38	2.94	4.21088	0.15	0.2	108	13.3	0.319	552	9.1	6	42.5	0.141176	147	6.5	1.75	3.98	28.6	67.4	2790	136	3.5	0.97	0.9	0	1.3	30.5	0
1	0	0	13	12	76	9	13	101.97	35	13.76	54.1	29.4	7.44	4.05	1.83704	0.47	0.95	106	23.4	0.321	593	8.3	7.42	37.2	0.199462	104	3.9	0.95	3.39	30.1	10.2	1020	134	4.4	1.06	1.2	0.03	2.2	24.4	1
0	0	1	7	44	101	16	9	18.95	30	7.41	67.2	18.5	4.27	1.37	3.11679	0.56	1.32	102	12.8	0.288	600	9.1	4.82	36.9	0.130623	198	4.1	1.4	3	19.3	14.6	530	138	3.5	1.1	0.6	0.1	0.8	39.7	0
0	0	1	13	29	94	14	12	100.38	85	18.41	65.2	26.3	12	4.84	2.47934	0.32	0.26	113	16.2	0.346	464	9.5	4	36.6	0.10929	245	6.7	1.03	3.85	30.9	42.2	1177	140	3.9	1.1	0.9	0	1.4	19.5	0
1	0	1	7	9	67	8.5	6	83.76	15	9.5	56.4	32.4	5.36	3.1	1.72903	0.72	0.62	102	16.4	0.31	762	16.1	4.67	35.1	0.133048	151	8	1.8	2.67	22.5	24.4	5100	132	3.2	1.1	2	0.1	3.4	33	0
0	0	1	9	33	90	13	10	24.48	60	6.11	53.4	35.8	3.26	2.19	1.48858	0.36	0.1	108	11.9	0.359	403	9.2	5.25	41.7	0.125899	157	3.7	0.76	4.15	26.5	8.5	920	139	3.6	1	0.4	0.03	2	19.1	0
0	0	0	8	10	71	8	7	103.7	65	17.53	36.1	53.6	6.33	9.4	0.673404	0.61	0.74	115	15.6	0.349	541	8.8	5.46	43.1	0.126682	43	4.5	8.83	3.84	39.4	14.1	1050	137	4.2	1.1	3.5	0.1	0.9	19.2	0
0	0	0	8	37	93	16	8	143.15	65	13.1	64.6	28.2	8.46	3.69	2.29268	0.32	0.31	103	12.7	0.314	518	10	6.74	35.1	0.192023	103	3.9	1.7	3.37	41	89.9	950	135	3.5	1	0.5	0	2	49.4	0
1	0	1	13	10	78	10.7	5	83.36	65	9.22	77.1	15.6	7.11	1.44	4.9375	0.63	0.11	105	15.9	0.319	598	9.2	3.339	42	0.0795	310	9.5	1.67	3.89	426.9	114.3	360	133	4.4	1.1	2.1	3.28	2.1	28.4	0
0	0	1	8	22	85	11	7	31.78	32	8.11	39.3	49.3	3.19	4	0.7975	0.48	0.19	99	12.7	0.292	598	16.2	4.94	41.9	0.1179	118	3	0.99	3.56	24.6	10.7	1520	139	4	1.1	1.1	0.1	2	34.7	0
1	0	1	13	21	82	11.5	6	142.87	35	27.63	74.7	19.9	20.64	5.5	3.75273	1.16	0.44	102	14.4	0.3	420	9.7	7.01	40.6	0.17266	141	6.7	1.97	3.72	34.7	9.3	3110	136	4.7	1.12	11.4	0.14	1.1	14.4	0
0	0	1	9	36	92	13	8	17.36	40	13	66.5	27.2	8.67	3.55	2.44225	0.66	0.21	118	11.9	0.351	570	9.6	6.85	41.4	0.165459	80	7.1	1.44	5.31	49.7	30.6	1720	136	3.7	1.1	0.5	0	1.3	36.7	0
0	0	0	10	75	112	20	9	106.49	56	12.49	66.9	19.7	8.36	2.46	3.39837	0.97	0.6	106	11.8	0.311	548	16.3	6.52	39.8	0.163819	296	6	1.44	2.92	27.9	8.1	3880	137	3.8	1.03	2.5	4.16	1.6	28.85	0
1	1	1	28	5	73.809	6	5	5.1	11	15.31	78.6	11.9	12	1.82	6.59341	1.26	0.24	94	18.4	0.271	421	15.6	5.73	33.6	0.170536	119	46.8	1.02	1.61	47.9	85.3	840	131	3.4	1.1	3	0.05	2.5	62.8	0
1	0	1	10	23	85	14	8	138	73	14.7	66	26.8	9.7	3.94	2.46193	0.64	0.18	118	14.7	0.345	596	15.6	4.78	32.8	0.145732	216	10	1.9	2.45	18.9	26.3	1440	131	3.2	1.1	0.5	0	1.1	32.7	0
0	0	0	7	31	100	15	12	59.65	48	22.73	59.9	29	13.62	6.59	2.06677	0.71	0.86	113	13	0.33	600	8.7	4.34	41.7	0.104077	192	5.1	1.88	3.36	29.1	15.9	1250	135	4.7	1.05	1.9	0.03	1.5	23.9	0
1	1	0	21	24	89	13	5	151.52	48	11.44	89.9	6.4	10.28	0.73	14.0822	0.18	0.03	103	14.3	0.305	600	15.5	3.69	37.3	0.0989276	177	15.6	1.42	3.31	70.9	201.2	3970	130	3.4	1.04	2.4	0.06	3.8	41.56	0
0	0	1	16	15	81.063	10	5	137.83	59	21.37	64.9	26.4	13.87	5.64	2.45922	0.5	0.1	107	13.7	0.328	501	10.4	4.77	42.9	0.111189	210	9.8	1.86	3.92	139.3	99.7	1510	136	4.4	1.1	0.5	0	1.8	31.9	0
1	0	1	11	24	87	13.5	8	37.24	30	18.53	81.4	11	15.08	2.04	7.39216	0.87	0.17	128	15.6	0.381	600	9.9	6.3	40.7	0.154791	184	8.7	1.52	3.78	41.2	83.6	1520	136	3.6	1.08	0.7	0.04	3	53.8	0
1	0	0	7	33	90	13.5	7	48.35	99	18.27	49.1	39.1	8.97	7.14	1.2563	0.8	0.07	104	12.4	0.304	600	8.6	6.59	39.7	0.165995	167	4.6	0.96	3.8	25.9	7.1	1140	136	3.8	1.05	2.3	0.04	2.3	29.3	0
0	0	1	13	29	95	13	8	147.78	45	23.66	70.2	20.8	16.61	4.92	3.37602	0.69	0.62	114	14.1	0.344	734	15.8	5.19	35.4	0.14661	177	3.4	2.29	3.59	47.1	160.8	590	138	4.5	1.07	0.8	0.02	1.8	46.6	0
0	0	1	12	26	73.546	11.5	6	62.78	55	23.12	55.4	34.2	19.44	2.87	6.77352	0.5	0.1	126	12.9	0.393	499	16	5.51	39.6	0.139141	191	27.2	2.01	2.88	150.7	195.5	1900	131	3.2	0.95	2	0	2.1	46.1	0
1	0	1	10	17	85	13	7	69.97	28	9.83	55.3	35.6	5.44	3.5	1.55429	0.36	0.49	96	20.3	0.31	599	10.4	3.36	40.1	0.0837905	75	3.3	1.49	3.68	21.8	25.1	1000	136	3.7	1	1.4	0.05	2.3	35.1	0
0	0	1	11	27	88	12	5	155.92	50	13.41	69	21.6	9.25	2.9	3.18966	0.43	0.21	101	16.5	0.296	573	8.2	4.27	35.8	0.119274	157	7.7	1.61	3.69	19.5	52.9	2870	134	3.8	1.01	1.5	0.04	1.5	31	0
1	0	1	14	28	95	14	5	92.31	42	25.99	81.3	14.9	21.13	3.87	5.45995	1.05	0.05	110	13.6	0.333	593	9.5	6.73	37.5	0.179467	112	6.1	1.16	3.38	29.3	11.5	1500	135	3.5	1.11	1.9	0.07	1.7	31.2	0
1	0	0	9	29	98	14.5	9	83.98	36	23.05	67.7	23.9	15.6	5.51	2.83122	1	0.44	123	12.8	0.364	598	11.2	6.55	40.4	0.162129	73	5.4	1.12	4.07	45.5	131.4	630	136	3.9	1.09	0.7	0.03	1.6	26.6	0
0	0	1	8	36	100	16	12	74.59	44	17.17	68.9	20.3	11.83	3.49	3.38968	0.29	0.34	118	12.8	0.348	445	15.4	3.28	38.8	0.0845361	200	10	1.27	3.23	27.7	15.6	1970	137	3.8	1.1	0.5	0	1.1	31.4	0
1	0	1	8	15	78	12	8	38.47	21	12.05	28.8	54.7	3.47	6.59	0.526555	0.47	0.47	115	12.9	0.331	598	16.1	3.44	41.1	0.0836983	147	4.4	1.57	5.46	19.3	12.8	620	137	4.5	1.1	3	0.04	1.8	26.9	0
0	0	1	14	52	110	19.5	8	180.96	72	14.85	72.2	17.8	10.72	2.64	4.06061	0.54	0.19	119	12	0.338	480	15.1	6.46	43.6	0.148165	171	10.8	0.73	3.1	27	15.7	1220	135	4	1.1	0.5	0	2.1	28.9	0
1	0	0	9	43	110	20	10	112.35	88	16.06	73.4	18.3	11.79	2.94	4.0102	0.4	0.06	108	12.4	0.346	669	9.5	7.95	40.6	0.195813	138	7.4	1.76	4.31	60.5	84.7	650	137	3.9	1.04	2.2	0.04	1.1	31.57	0
0	1	1	17	5	71.459	5	2	24.44	57	22.93	55.4	30.1	12.7	6.9	1.84058	0.55	0.17	115	12.6	0.353	1239	10.8	4.58	45.2	0.101327	314	5	3.64	3.45	44	34.6	3670	136	4.2	1.1	2.3	0	3.1	14.8	0
0	1	1	16	44	96	12	3	191.28	72	11.26	83.7	12	9.42	1.35	6.97778	0.53	0.05	106	16.5	0.339	1340	10	4.27	39.5	0.108101	283	36.9	2.53	3.5	96.8	185.1	2460	132	3.2	1.05	1.4	0.06	1.2	41.4	0
1	0	1	8	12	78	13	7	93.62	35	23.46	58.8	34.8	13.79	8.16	1.68995	0.5	0.68	109	17.4	0.321	770	15.3	5.87	36.9	0.159079	99	6	1.41	3.57	16.1	26.4	1090	134	4	1.06	1.5	0.09	1.6	37.5	0
0	0	1	10	41	98	14	5	173.06	23	21.94	83.8	14	18.39	3.07	5.99023	0.61	0.11	110	14.3	0.345	342	9	3.21	35.9	0.089415	139	8.3	2.71	2.41	40.9	29.8	2670	127	3.9	1	0.5	0.03	1.7	15.6	0
1	0	0	31	4	76.744	7.5	18	168.19	88	17.22	38.3	45.9	6.6	7.9	0.835443	0.49	0.9	88	13.9	0.261	583	9.6	6.81	36.4	0.187088	221	4.4	1.19	2.71	27.8	17.8	1210	132	4.3	1.09	1.3	0.05	2.3	6.6	1
0	0	1	10	61	115	20	7	100.46	22	31.63	92.2	4	29.16	1.27	22.9606	0.59	0.1	120	12.3	0.354	561	11.8	7.62	37.1	0.205391	155	12.8	0.83	3.78	65.3	223.3	800	133	3.2	1	1.5	0.03	2.7	35	0
1	0	1	6	145	154	57.5	8	74.49	2	7.87	88.9	9.3	7	0.73	9.58904	0.34	0.03	142	12.1	0.398	247	8.7	3.71	39.3	0.094402	220	3.3	0.72	2.8	29.2	13.4	980	138	3.2	0.93	1.8	0.04	1.6	18.1	0
1	0	1	10	49	99.989	15	8	102.91	95	12.97	66.2	24.7	8.59	3.2	2.68438	0.3	0.32	102	15.4	0.32	600	10.4	4.23	39.6	0.106818	264	4.8	1.63	3.93	29.2	4.2	760	134	4	0.97	0.9	0	1.4	14.1	0
0	0	1	11	31	94	16	7	69.61	50	10.57	89.2	8.7	9.43	0.92	10.25	0.55	0.57	112	20.1	0.32	665	15.3	7.42	40.6	0.182759	213	2.9	0.79	4.04	65.3	77.6	2160	138	3.8	1.07	2.2	0.04	1.2	54.6	0
1	0	0	8	22	85	12	8	45.87	25	12.51	45.8	46	5.73	5.75	0.996522	0.67	0.23	102	13.2	0.311	533	15.3	5.25	40.9	0.128362	180	3.2	1.5	2.91	31.9	15.8	600	138	3.7	1.08	1.4	0.04	1.6	29.9	0
0	0	0	14	10	73	7.7	11	50.09	55	28.57	51.9	39.2	14.83	11.2	1.32411	0.68	0.2	103	12.9	0.31	553	8.9	5.86	41.1	0.142579	168	3.3	1.04	3.36	28.1	14.2	800	140	3	1.16	1	0.07	2	36.3	1
1	0	1	10	19	87	13	11	40.07	42	12.52	46.3	44.2	5.8	5.53	1.04882	0.45	5.8	90	12.2	0.275	762	8.3	5.765	39.1	0.147442	67	3.3	1.04	5.34	47.8	54.4	2250	137	3.8	1.09	1.2	0.04	2.7	10.4	0
0	1	0	16	4	67	7.5	2	105.8	62	6.62	61.1	33.5	4	2.22	1.8018	0.61	0.86	101	15.8	0.297	754	10.9	6.29	41.1	0.153041	312	8.9	4.22	2.93	27.6	17.6	910	135	4	1.13	3.4	6.79	2.1	37.4	0
0	0	1	8	44	98	15	7	80.44	40	19.27	81	15.4	15.61	2.97	5.25589	0.47	0.02	111	12.6	0.339	554	9.3	4.58	40.9	0.11198	157	7.7	1.54	4.33	127.3	157.6	2220	133	3.9	1.07	0.6	0.06	1.1	35.1	0
1	0	1	10	20	84	11	9	111.5	40	29.97	80.5	12.4	24.13	3.72	6.48656	0.88	0.3	95	15.7	0.296	595	10.9	7.81	31.2	0.250321	175	4.1	1.32	2.89	35	37.6	1490	126	4	1.02	1	0.05	2.6	21.7	0
1	0	1	10	22	82	11	9	62.03	18	20.32	68.1	27.7	13.84	5.63	2.45826	0.65	0.08	108	13.7	0.327	600	9.5	3.39	35.6	0.0952247	150	6.2	2.21	2.7	24.6	15.3	3110	134	3.4	1.1	49.7	0.58	2.6	51.1	0
1	0	1	15	14	75	10.5	8	204.6	15	14.54	74.6	17	10.85	2.47	4.39271	0.54	0.76	102	16.3	0.304	557	9.9	6.3	30.8	0.204545	325	18	2.14	3.04	23.1	55	3560	131	4	1.03	50.3	0.05	2.7	34.3	0
1	0	1	7	13	75	10	8	60.39	22	25.83	45.4	41.6	11.73	10.75	1.09116	0.7	0.75	93	14.6	0.285	526	7.9	5.36	34	0.157647	85	3.2	0.87	2.85	26.3	10.5	3850	134	4.4	1.07	4.8	0.04	1.3	34.1	0
1	1	1	25	21	82	11	8	32.54	10	11.23	55.9	37.3	6.28	4.19	1.49881	1.19	0.08	124	13.2	0.378	734	10.4	4.94	43.3	0.114088	314	2.1	1.7	2.31	35.6	13.3	368	139	4	1.14	3.2	0.28	1.6	21.7	0
1	0	1	12	3	61	6	6	28.51	35	9.73	72.4	22.2	7	2.16	3.24074	0.81	0.25	81	14.4	0.246	501	15.9	4.71	38.3	0.122977	149	4.3	1.07	3.16	18.7	20	550	140	4.5	1.21	2	0	1.3	39.8	0
0	0	1	8	42	100	16	7	71.99	35	9.07	70	18.7	6.35	1.7	3.73529	0.24	0.16	107	12.4	0.319	476	9.6	4.46	36.5	0.122192	174	4.7	0.83	3.88	31.7	114.9	830	137	3.8	1.07	1.3	0.04	1.8	21.5	0
0	0	1	8	26	85	11.5	10	121.56	68	20.69	68.5	22.8	14.17	4.72	3.00212	0.95	0.17	103	15.4	0.319	563	15	5.6	35.5	0.157746	209	1.4	2.11	3.27	26.9	9.7	2770	133	3.9	1.04	4.1	0.12	1.6	49.9	1
0	0	1	8	41	96	15	10	25.26	26	18.42	60.8	32.1	11.2	5.91	1.89509	0.48	0.26	110	14.6	0.373	451	11.1	6.47	40.9	0.158191	180	3.6	1.03	3.52	21.9	13.3	580	138	4	1.08	2.1	0.03	1.7	38.8	0
1	0	1	12	5	70	9.2	7	115.7	57	20.3	57.3	35.9	11.63	7.29	1.59534	0.49	0.3	104	17.5	0.327	566	9.6	6.55	41.1	0.159367	171	7.3	2.14	2.89	38.3	21.6	800	136	3.9	1.13	0.9	12.7	1.3	28.9	0
0	0	1	9	26	87	15	6	66.79	82	19.55	48.9	44.9	9.56	8.78	1.08884	0.55	0.39	110	14.4	0.348	569	15.3	7.07	34.7	0.203746	202	6.6	1.96	3.61	52.3	644.4	1030	142	4	1.05	1	0.03	3.3	19.5	0
1	0	1	6	94	130	23	9	23.33	12	8.06	58.3	33.7	4.7	2.72	1.72794	0.41	0.17	117	12.2	0.343	355	9	5.42	42.1	0.128741	211	3.1	1.2	3.42	22.1	9.7	890	140	3.6	1.06	1.4	0.04	1.3	23.4	0
1	0	1	11	22	86	13	7	102.78	38	11.14	46.9	39.1	5.22	4.36	1.19725	1.08	0.7	107	22.6	0.313	672	10.3	5.53	36	0.153611	165	2.3	0.59	3.49	20.2	33.3	2040	136	3.8	1.06	2.6	0.05	2.1	23.1	0
0	0	1	10	21	82	10	7	55.5	75	18.73	58.4	34.1	10.94	6.39	1.71205	0.56	0.1	112	17.6	0.338	594	10.2	7.16	44.2	0.161991	73	4.7	1.82	4.32	29.8	10.8	1160	137	4.2	1.21	1.1	0	3.5	45	0
0	0	1	8	77	126	27	7	67.65	38	22.54	81.8	6.7	18.44	1.51	12.2119	0.61	0.16	116	12.2	0.347	404	15.5	7.54	44.3	0.170203	170	11.6	1.6	4.48	25.5	6	570	139	3.4	1.05	1.3	8.93	0.7	20.3	0
0	0	1	15	1	58	4.3	7	16.79	20	13.85	45.3	48.4	6.27	6.7	0.935821	0.62	0.03	106	16.1	0.304	850	9.1	4.84	33.9	0.142773	168	23.3	1.66	3.44	132.5	186.5	660	134	4.4	1.12	1.2	9.57	1.5	23.4	0
0	0	1	7	17	84	11	9	153.65	66	29.8	81.6	15.7	24.32	4.68	5.19658	0.05	0.24	117	13.3	0.355	596	11.2	6.25	31.6	0.197785	162	2.6	1.71	2.75	26.7	25.7	2110	131	3.5	1.07	0.8	0.03	2	43.2	0
0	0	1	9	73	102.524	23	10	198.02	35	21.16	85.3	10.5	18.05	2.22	8.13063	0.63	0.4	129	14.6	0.405	575	16.5	7.54	35.9	0.210028	264	4.2	1.56	2.72	19.1	26.2	2070	131	3	1.07	1.1	0.04	1.3	21.8	0
1	0	1	11	18	82	12	7	62.41	48	20	87.3	7.6	17.48	1.52	11.5	0.42	0.22	103	12.2	0.314	595	9.5	3.35	41.1	0.0815085	195	14.1	1.1	3.65	487.8	169.8	1100	135	3.8	1	1.2	0	1.8	22.4	0
1	0	1	10	37	103	17	6	101.5	52	9.52	69.1	20.2	6.58	1.92	3.42708	0.8	0.17	117	12.6	0.346	592	16.8	4.13	36.3	0.113774	230	19.6	0.9	2.62	40	142.3	3410	134	3.1	1.1	1.3	0	2.3	37.3	0
1	0	1	10	53	105	16.5	7	127.7	43	12.23	78.1	14.8	9.55	1.81	5.27624	0.33	0.12	110	14.3	0.323	393	9	8.2	39.9	0.205514	192	3.9	0.91	3.74	33.6	13.4	670	132	5.3	0.86	1	0.1	1.7	16.3	0
0	0	0	7	13	85	9	7	44.47	11	15.9	46.4	43	7.38	6.84	1.07895	1.16	0.56	114	12.8	0.343	436	16.1	5.42	42.1	0.128741	175	3.8	0.77	3.83	34.5	12.8	1530	135	4.6	1.04	2.8	0.07	1.5	23.4	0
1	1	1	13	41	99	15	7	263.13	103	25.95	92.9	3.7	24.11	0.96	25.1146	0.68	0.21	102	17	0.313	600	11.2	5.03	33.7	0.149258	182	92.2	2.98	4.54	51.2	45.2	3310	125	3.3	1	0.5	0	1.2	36.7	0
1	0	1	14	36	99	14	6	26.45	36	14.45	79.2	16.5	11.44	2.38	4.80672	1.11	0.01	119	13.2	0.353	785	15.9	6.87	40.3	0.170471	138	8.9	1.35	2.8	26.2	16.3	2500	132	4.2	0.99	0.7	0	1.6	24.7	0
0	0	1	12	13	76	10	9	82.5	53	34.91	60.3	26.7	21.1	9.32	2.26395	0.37	0.1	101	15.9	0.329	599	9.9	5.8	38.1	0.152231	99	2.7	2.1	4.54	22.8	26.6	2440	139	4.1	1.15	0.5	0	1.1	36.5	0
1	0	1	14	9	72	9	5	41.1	13	5.62	27.6	69.2	1.55	3.89	0.398458	0.86	1.63	106	19.5	0.338	836	15.7	5.76	40.8	0.141176	427	4.8	4.6	2.44	1049.8	388	1280	133	4	1.1	1.8	0.1	2	45.3	0
1	0	0	7	48	100	15	9	130.65	80	29.83	84.6	12.2	25.24	3.64	6.93407	0.63	0.03	108	13.7	0.316	296	9	3.96	31.9	0.124138	204	6.6	2.32	3.57	25.4	85.5	810	139	3	1.06	0.5	0.06	0.9	41.1	0
1	0	1	9	39	95	16	9	52.57	65	6.39	50.7	31.1	3.24	1.99	1.62814	0.65	0.1	109	12	0.312	528	8.9	5.19	37.7	0.137666	157	5.6	0.9	3.36	14.4	7	670	132	3.1	1.01	1.3	0.04	2.6	20.6	0
1	0	1	8	45	94	11.5	8	20.65	33	8.38	56.3	20.6	4.72	1.73	2.72832	0.73	1.15	104	12.8	0.317	544	10	4.42	39.5	0.111899	149	2.7	0.8	3.66	18.1	10.7	520	138	3.6	1.06	1.1	0.03	1.3	24.2	0
0	0	1	9	41	93	14	6	63.89	21	9.66	66.7	23.7	6.44	2.29	2.81223	0.66	0.24	109	12.9	0.32	483	15.5	5.36	38.4	0.139583	184	6.6	1.34	3.37	22.1	8.5	1100	134	3.7	1.06	0.8	0.05	1.2	30.2	0
0	0	1	6	15	83	11	5	156.26	46	16.34	83	13.9	13.56	2.27	5.97357	0.64	0.1	103	12.1	0.31	468	9	4.432	36.1	0.12277	60	4.5	1.12	3.1	30.6	178.9	540	132	3.8	1.1	1.7	0	1.1	58.8	0
0	1	1	18	18	84	10.5	3	74.63	35	7.69	23.2	68.3	1.78	5.33	0.333959	1.42	0.14	120	16.1	0.351	600	8.2	6.62	40.9	0.161858	296	57.2	2.06	3.21	110.6	167.5	1480	129	3.5	1.11	2.5	6.81	2	47.7	0
0	1	1	20	17	70.639	10	5	91.92	47	13.95	87.9	6.1	12.26	0.85	14.4235	1.57	0.47	96	20.4	0.265	443	9.9	4.66	28.5	0.163509	220	53.4	1.13	3.08	118.3	112.4	3680	132	3.4	1.14	1.3	0.12	2.8	70	0
1	0	1	11	35	100	16	8	85.98	25	10.9	76	19.5	8.28	2.13	3.88732	0.43	0.16	105	13	0.307	497	10.9	6.76	42.6	0.158685	199	8.8	1.01	4.05	80.8	194.4	1330	136	3.1	1.11	2.4	0.04	1.8	30.7	0
1	0	1	12	56	103	15	5	60.96	64	14.95	90.2	6.4	13.48	0.96	14.0417	0.89	0.01	118	15.8	0.344	501	10.1	8.77	40	0.21925	156	14.5	0.96	3.05	100.2	168.4	1820	133	3.4	1.06	1	0.05	1.7	43	0
1	0	1	10	10	75	9	6	121.95	10	18.22	48.9	31.9	8.91	5.81	1.53356	0.52	2.61	94	19.9	0.296	600	9.5	7.01	36.4	0.192582	165	2.6	2.16	2.79	50.1	13.1	1880	133	4.6	1.03	0.8	0.06	3.3	47.6	0
1	0	1	9	19	85	11	7	65.36	15	16.82	57.5	29	9.67	4.88	1.98156	1.42	1.04	103	13.8	0.296	406	9.5	5.6	36.8	0.152174	170	6.1	0.95	3.65	37.8	220.7	880	136	3.7	1.04	2.1	0.04	1.7	40.4	0
0	0	1	8	30	92	13	9	79.42	35	24.5	77.4	15	18.96	3.67	5.16621	0.75	0.05	114	11.8	0.337	484	8.4	4.39	40.1	0.109476	196	6.6	2.13	4.15	24	11.9	840	135	4.3	1.05	1.3	0.07	1.3	43.2	0
1	0	1	12	13	83	12	7	106.3	84	22.79	77.9	15.6	17.75	3.56	4.98596	0.42	0.1	114	14.7	0.358	549	10.2	8.67	43.3	0.200231	95	6.2	0.9	3.59	20.9	19.5	1410	141	4.3	1.17	2.3	0	2	33.4	0
0	0	1	7	36	92	14.5	8	70.86	40	16.05	68.4	26.5	10.98	4.25	2.58353	0.52	0.11	118	11.7	0.352	579	16.8	3.76	40.9	0.0919315	215	4.6	1.22	5.05	25.5	25.6	1630	134	4.3	1.07	1.4	0.03	1.3	30.9	0
1	0	1	9	33	94	13	8	78.71	45	23.58	81.4	11.4	19.19	2.69	7.13383	0.86	0.26	118	12.8	0.345	572	16.2	5.48	41.6	0.131731	230	2.4	1.07	3.64	39.5	19.8	1090	134	3.7	0.99	5.1	0.18	1.3	22	0
0	0	1	12	28	92	14	10	23.24	27	21.84	51.6	38.4	11.27	8.39	1.34327	0.66	0.15	128	12.6	0.375	408	9.1	6.47	44.2	0.14638	191	8.1	1.23	4.01	32.3	12.5	1870	141	4.1	1.09	0.9	12.63	2.2	32.7	0
1	0	1	14	32	104.823	14	6	78.67	35	9.35	87.9	7.2	8.22	0.67	12.2687	0.49	0.86	116	17.1	0.346	650	16.3	5.76	45.3	0.127152	230	41.2	1.73	3.69	503.6	386	1650	129	4.2	1	0.6	0	0.7	4.5	0
1	0	0	12	60	120	24.5	10	112.94	42	14.41	84.1	8.5	12.12	1.22	9.93443	0.53	0.03	116	12.5	0.34	462	15.6	7.58	42.5	0.178353	148	5.1	0.76	4.14	18.9	9.9	390	138	3.6	1.04	0.9	0.02	1.3	23.5	0
1	0	1	12	13	87.798	11.5	7	180.83	32	16.23	66.9	29	10.86	4.71	2.30573	0.93	0.24	108	15.9	0.322	565	9.4	3.06	39	0.0784615	171	3.7	1	3.77	16.5	82	1670	136	3.3	1.09	2.6	0.04	1.2	50.5	0
0	0	1	9	53	100	16	8	137.13	40	22.13	90.2	5.7	19.96	1.26	15.8413	0.8	0.38	92	13.6	0.262	471	8.4	3.82	27.7	0.137906	183	54.3	2.46	3.12	141.5	100.2	4190	120	3.1	0.94	1	0.08	0.5	4.9	0
0	0	1	13	16	80	10	6	7.89	30	6.84	47.2	43.4	3.23	2.97	1.08754	1.03	0.51	119	15.3	0.364	512	10.3	4.35	39.9	0.109023	89	1.1	1.62	2.89	55.6	6	910	137	5.1	0.97	4.7	0.04	1.3	12	0
0	0	1	9	16	82	12.5	8	81.58	56	22.33	69.7	21.6	15.56	4.82	3.22822	0.46	0.78	112	12.2	0.337	540	15.7	3.43	43.6	0.0786697	178	7.1	1.94	3.58	35.7	238.9	680	139	4.1	1.12	1.2	0.07	2.3	27.7	0
1	0	0	10	22	88	13.4	8	11.73	7	10.96	63.8	27.6	6.99	3	2.33	0.52	0.32	122	12.9	0.371	258	10.6	4.29	43.6	0.0983945	101	4	0.93	4.67	37.6	16.6	390	140	3.6	1.13	3.7	0.1	1.6	25.2	0
1	1	1	15	52	106	15	2	95.9	75	20.81	92.1	5.5	19.07	1.14	16.7281	1.27	0.2	120	11.3	0.347	797	8.5	3.19	35	0.0911429	391	68.45	2.45	2.93	139.2	214.8	2190	128	4.7	0.92	3.6	0.03	1.2	50.7	0
1	0	1	7	16	76	9.5	7	12.5	35	16.23	59.7	27.5	9.69	4.46	2.17265	0.51	0.03	118	13.2	0.348	439	15.7	3.19	47.4	0.0672996	168	7.6	2.5	3.65	34.6	12.1	720	135	4.2	1.17	4.7	0.05	1.4	38.2	0
1	0	1	10	21	82	10	7	97.74	30	14.28	79.7	17.9	11.38	2.56	4.44531	0.76	0.01	114	16.4	0.355	548	8.9	4.39	39.2	0.11199	186	6.3	1.14	3.63	35.9	148.7	950	131	4.3	0.98	2.1	0.03	1.2	42.9	0
0	0	1	9	31	90	13	8	136.72	45	23.59	73.8	17.5	17.41	4.13	4.2155	0.45	0.28	109	13.3	0.332	879	10.2	5.25	35.6	0.147472	240	2.6	2.35	2.27	41.4	70.8	4010	133	4.3	0.98	2.2	0.04	2.3	33.8	0
0	0	1	9	36	90	14	6	174.17	84	15.85	68.3	25.6	10.83	4.1	2.64146	0.38	0.27	112	13.3	0.341	506	15.2	5.3	32.6	0.162577	188	6.84	1.89	3.69	31.2	146.5	1210	138	3.3	1.1	0.6	0	1.1	39.8	0
0	0	1	9	31	85.218	14	9	43.1	47	11.71	66.5	19.3	7.79	2.26	3.4469	0.69	0.16	117	12.6	0.344	592	10.3	4.92	38.3	0.12846	146	3.5	0.91	3.1	27.6	25.1	364	130	4.2	0.99	0.5	0	1.3	29.1	0
1	0	1	7	30	90	10	8	13.51	16	13.51	76.1	15	10.28	2	5.14	0.52	0.1	108	13.1	0.333	580	10.9	5.27	41.4	0.127295	77	4.9	0.97	4.51	28.8	9.8	1880	135	3.7	1.14	1.1	0	1.6	24.9	0
0	0	1	14	36	93	12	8	71.97	63	10.19	78.4	15	7.99	1.53	5.22222	0.56	0.19	107	13.8	0.323	231	9.9	3.06	34.3	0.0892128	165	37.5	1.7	3.13	109	256.4	5800	135	3.3	1.12	1.3	0.03	3.1	42.5	0
0	0	1	12	8	69	8	7	89.69	17	17.99	35	57.7	6.3	10.38	0.606936	0.84	0.2	114	16.1	0.372	660	15.5	4.5	34.1	0.131965	288	4.5	3.39	3.27	37.4	48.7	3870	138	5.2	1.23	1.3	0.11	2.1	52.6	0
1	0	0	10	5	82.188	9	6	39	66	13.34	44.5	45.1	5.94	6	0.99	0.09	0.1	101	13.8	0.315	598	10.8	7.04	42.1	0.167221	89	8.8	1.07	2.48	49.1	15.2	1060	135	5.1	1.1	3.2	0	1.4	22.7	0
1	0	1	15	46	110	19	7	63.62	25	22.28	92.6	4.9	20.63	1.1	18.7545	0.58	1.28	122	17.8	0.36	597	10.3	4.69	41.6	0.11274	246	45.5	0.71	3.1	242	230.5	2516	136	3.7	1.1	1.7	0.26	1.5	23.9	0
1	0	1	14	62	110	20	6	82.79	73	25.2	81.7	9.2	20.59	2.32	8.875	0.63	0.02	108	15.1	0.329	549	9.5	3.02	40.1	0.0753117	252	3.9	1.51	3.49	41.8	24.3	770	128	3.9	0.96	6.1	0.06	1.4	31.5	0
1	0	1	11	47	95	15	12	42.82	25	21.95	71.1	20.8	15.61	4.57	3.41575	0.86	0.24	114	12.2	0.314	578	10.2	4.99	32.7	0.152599	259	2.9	1.7	2.74	16.5	23.5	2730	139	2.6	1.09	1.4	0.03	0.9	34.6	0
1	1	1	24	36	99	14	5	75.25	50	5.91	80.3	14.6	4.75	0.86	5.52326	0.82	0.01	98	11.6	0.302	898	10.4	5.03	38.5	0.130649	283	56	79	2.68	126	271	480	136	3.7	1.1	0.7	0.05	1.3	58.8	1
1	0	0	7	27	90	16	9	84.22	82	14.65	76.6	17	11.22	2.49	4.50602	0.25	0.18	119	13.3	0.374	389	15.6	6.25	39.1	0.159847	191	3.2	1.12	4.2	40	19.6	670	137	3.2	1	0.7	0	3.3	23.2	0
0	0	1	7	107	143	38	10	45.39	25	13.84	69.9	19.6	9.67	2.71	3.56827	0.59	0.06	130	13.1	0.398	426	15.8	5.42	41.7	0.129976	233	4.7	1.86	3.16	31.5	21.6	470	137	3.1	1.04	8.6	0.04	1.3	20.2	0
0	0	1	8	60	111	17.5	7	29.53	65	15.71	80.3	13	12.62	2.04	6.18627	0.49	0.17	107	11.9	0.326	350	9.8	3.55	38.2	0.0929319	144	7.1	3.57	3.56	26	7.7	440	134	3.2	1.02	1.7	0.05	2.2	30.6	0
0	0	1	12	45	97	14.5	7	183.76	45	21.75	90.3	7.8	19.64	1.7	11.5529	1.01	0.06	111	13.9	0.338	788	9.4	4.94	35	0.141143	216	25.2	2.15	3.68	23.1	59.6	1440	136	3.7	1.08	8.2	0.07	1.7	57.1	0
0	0	0	11	63	110	17	9	178.95	30	22.7	86.6	7.9	19.66	1.79	10.9832	0.35	0.05	103	12.9	0.302	496	16.3	7.43	42	0.176905	159	8.7	1.73	3.73	26.3	8.9	1040	136	3.7	1.05	2.2	0.04	1.7	13.7	0
1	0	1	10	51	140	20.5	8	243.18	60	18.53	89.1	5.8	16.51	1.07	15.4299	0.43	0.11	112	12.9	0.338	456	8.8	4.46	36.2	0.123204	146	8	1.28	1.7	19.6	10.2	1450	133	33.7	1.05	3.6	0.04	1.2	23.3	0
1	0	1	11	55	102	15.5	5	112.8	55	21.1	88.9	6.1	18.76	1.29	14.5426	0.57	0.17	109	12.8	0.347	545	9.4	6.64	35.9	0.184958	105	8.6	1.12	3.01	88.3	191.5	1290	133	3.7	1.06	3.5	0.05	2.1	25.6	0
0	0	1	8	10	68	10	8	75	30	18.89	57.1	27.9	10.79	5.27	2.04744	0.53	0.87	110	16.4	0.354	600	15.8	3.23	39.1	0.0826087	136	3.9	2.15	4.35	33.1	16	3050	135	5.2	1.09	26.4	0.12	3.5	26.7	0
0	0	1	9	22	83	12.5	5	54.07	91	15.27	80.2	14.7	12.25	2.24	5.46875	0.57	0.05	101	11.6	0.305	477	12.3	3.71	41.5	0.0893976	116	9.8	0.76	2.79	29	10.5	1570	135	3.5	1.04	1.9	0.05	2.2	41.3	0
0	0	1	7	28	83	12.5	6	38.48	71	9.58	66.5	24.8	6.37	2.38	2.67647	0.7	0.4	110	11.9	0.317	470	11.6	4.08	37.1	0.109973	208	4.9	1.29	3.62	19.5	8.8	1761	137	4.3	1.07	0.8	0.04	3.4	31.9	0
1	0	1	7	37	105	17	8	44.31	48	12.52	60.8	30.5	7.61	3.82	1.99215	0.99	0.41	98	11.8	0.286	600	15.3	5.56	39.4	0.141117	181	6.5	1.28	3.84	26.2	7.8	620	139	3.4	1.09	1.6	0.18	2.2	18.9	0
1	0	1	9	59	115	20	6	10.19	30	7.78	59.5	24.7	4.63	1.92	2.41146	0.5	0.29	115	11.7	0.343	568	15.3	4.99	37	0.134865	211	2.4	1.34	3.31	13.4	6.2	470	139	4	1.01	0.9	0.04	1.5	30.7	0
1	1	1	22	30	90	12	3	113.55	50	23.21	73.1	18.6	16.97	4.32	3.92824	0.46	0.05	122	17.5	0.367	600	15.7	6	41.2	0.145631	221	15.5	1.51	4.01	1500	563.4	1060	134	3.9	1.07	2	0.04	1.8	56.1	0
0	0	1	12	11	70	9.1	8	62.83	27	11.49	60.1	31.6	6.91	3.63	1.90358	0.73	0.2	79	19.4	0.252	489	8.4	6.25	33.8	0.184911	257	5.6	1.65	1.81	21.7	63.3	2710	133	3.5	1.11	0.9	0.04	1.4	24.4	0
0	0	1	8	39	96	12.5	7	57.89	40	9.5	70.1	23.5	6.66	2.23	2.98655	0.39	0.28	121	12.7	0.355	290	8.6	4.24	42.1	0.100713	152	7.1	0.99	2.91	30.5	10.4	2340	135	4.4	1.07	1.3	0.04	1.42	21.11	0
0	0	1	12	10	70	9	7	54.93	13	7.5	65.2	31.7	4.89	2.38	2.05462	0.87	0.03	96	19.3	0.319	543	8.7	3.11	37.6	0.0827128	95	7.2	1.7	2.57	29.2	10.9	1980	136	3.6	1.12	1.5	0.06	2.4	26	0
0	0	1	11	14	78	11	6	62.39	65	19.82	80.8	12.3	16.01	2.22	7.21171	0.62	0.02	105	22.1	0.327	896	10.6	3.55	42	0.0845238	167	6.9	3.85	2.88	36	29.4	630	134	3.9	1.15	0.8	0.06	2.6	27.7	0
1	0	1	8	50	97	15	5	52.41	15	11	73.4	17.8	8.07	1.96	4.11735	0.6	0.2	111	14	0.334	551	9.6	3.15	38.1	0.0826772	166	6.5	1.78	3.93	26.4	6.7	290	136	3.4	1.03	0.7	0.04	1.8	27.5	0
1	0	1	7	79	101	29	8	54.41	46	12.22	68.9	21.7	8.42	2.65	3.17736	0.67	0.35	125	12.4	0.368	376	9.4	7.77	39.7	0.195718	207	5.1	1.71	3.65	85.6	294.3	630	137	3.5	1.1	0.5	0.03	1.3	21.7	0
1	0	1	10	87	115	21	9	80.83	25	11.43	61.6	25.5	7.04	2.91	2.41924	0.68	0.32	117	12.4	0.355	430	16.2	3.48	41.7	0.0834532	197	3.1	1.77	3.83	22.2	8.2	520	140	4	1.1	0.8	0.04	1.4	17.7	0
0	0	1	7	14	72	8.8	8	42.68	55	15.61	51.7	40	8.07	6.24	1.29327	0.57	0.52	112	12.3	0.323	600	9	4.13	41.7	0.0990408	214	3	1.47	4.24	31	13.7	580	139	4.2	1.17	1.4	0.03	4.3	35.8	0
1	1	1	14	29	92	12.5	4	95.96	5	6.36	73.4	18.9	4.67	1.2	3.89167	1.51	0.2	116	18.9	0.346	1265	10.5	3.6	35.3	0.101983	251	7.5	3.32	2.17	49.5	11.6	2220	131	3.9	1.02	1.9	0.05	1.5	25.1	0
0	0	1	9	13	75	10	6	103.35	35	13.87	65.3	27.4	9.06	3.8	2.38421	0.85	0.47	118	15.3	0.357	253	10.7	7.65	41.3	0.18523	163	5.4	1.83	3.29	80.3	294.1	1450	133	5.1	1.08	1.2	0.06	2.6	27.3	0
1	0	1	9	12	78	11	7	63.6	36	11.83	43.1	38.8	5.1	4.59	1.11111	0.79	0.98	100	15	0.309	592	10.6	3.24	36.6	0.0885246	198	4.8	4.27	2.79	31.2	53.9	5840	136	4	1.11	1.1	0.05	5.6	21.7	0
0	0	1	12	2	55	6	7	28.71	11	10.16	56.2	39.4	5.71	4	1.4275	0.63	0.02	106	16.9	0.323	622	15.8	4.94	34.6	0.142775	181	6	1.8	2.38	60.5	29.3	1090	135	4.6	1.05	0.5	4.45	5.2	14.8	0
0	0	0	9	61	118	20	8	59.02	80	8.37	78.5	13.1	6.57	1.1	5.97273	0.28	0.22	112	12.6	0.335	447	15.6	8.29	36.3	0.228375	233	8.8	2.87	3.55	39.9	77.8	2230	134	3.9	1.05	1.6	0.03	2.3	23.7	0
1	0	1	10	20	85	13	6	61.45	25	18.92	72.8	19.2	13.77	3.63	3.79339	1.11	0.08	114	13.2	0.357	600	10.1	5.67	38.4	0.147656	129	4.5	1.72	4.15	50.1	32.1	1740	131	3.8	1.02	1.4	0.07	2	43.1	0
1	0	0	12	12	85	12	8	93.14	20	22.33	44.4	41.8	9.91	9.33	1.06217	0.98	1.56	119	15.6	0.394	730	11.1	3.65	42.2	0.0864929	170	5.9	1.23	3.17	31.6	17.7	1130	133	4.4	1.08	12.6	0.2	2.6	22.1	0
1	0	1	8	29	88	13	4	47.91	10	22.18	66.1	27.8	14.66	6.17	2.37601	0.48	0.13	121	12.8	0.329	347	15.8	3.76	42.7	0.0880562	158	5.8	1.75	3.28	42.8	16.3	900	135	4	1.06	2.1	0.04	1.4	31.1	0
1	0	1	7	49	98	13	8	57.81	32	10.64	50.3	33.5	5.35	3.56	1.50281	0.68	0.51	105	12.9	0.318	561	10	4.4	35	0.125714	187	2.8	1.11	3.34	20.3	23.6	720	138	4.1	1.04	1.2	0.04	3	14.5	0
1	1	1	49	7	70	8.5	5	53.73	35	16.19	70.3	23.2	11.38	3.76	3.0266	0.8	0.24	106	16.7	0.323	363	9	6.236	38.5	0.161974	140	18.5	2.38	2.51	24.9	23.7	5940	126	5.2	1.05	5.6	0.07	1.3	31.9	1
1	0	1	8	19	81	10.5	7	63.48	12	8.32	57.9	29.7	4.82	2.47	1.95142	0.57	0.03	111	13.1	0.35	429	10.3	3.48	40.5	0.0859259	173	3.8	1.04	3.42	40.9	11.2	370	138	3.3	1.13	1.6	0.05	2.8	19.5	0
0	0	1	9	36	98	16	9	42.04	48	19.46	84.2	10.7	16.39	2.08	7.87981	0.69	0.35	114	12.1	0.351	177	9	3.99	39.6	0.100758	205	8	2.01	3.15	26.4	211.9	1960	131	4.2	1	3	0.04	1.7	23.5	0
1	0	1	10	19	86	13	6	30.48	38	13.76	65.3	26.2	8.99	3.61	2.4903	0.72	0.1	120	13.1	0.366	903	9.6	4.47	43.9	0.101822	189	5.5	1.67	4.43	28.6	98.3	660	135	3.8	1.12	8.6	0.05	1.5	36	0
1	1	1	20	14	83	12	6	288.14	65	13.97	77.2	15.6	10.78	2.18	4.94495	1.29	0.54	89	22.1	0.277	294	9.3	6.8	30	0.226667	202	16.4	1.78	1.77	30.3	41.4	6470	129	4.8	1.04	6.3	0.06	2.3	47	0
0	0	1	10	67	115	23	7	79.35	110	12.61	78.7	11.9	9.92	1.5	6.61333	0.61	0.08	113	14	0.343	452	15.4	8.81	43.4	0.202995	210	7.6	1.45	3.97	38.3	27.5	860	137	3.8	1	2.8	3.91	1.5	22.2	0
0	0	1	8	54	113	20	6	201.62	50	17.98	71.9	21	12.93	3.78	3.42063	0.57	0.86	113	14.9	0.336	500	15.3	4.55	34.8	0.130747	154	4.9	1.21	2.27	24.9	32.5	2750	132	3	1.03	0.7	0.03	2.7	30.5	0
1	0	1	12	26	92	15	6	48.48	29	17.67	68.1	22.6	12.03	3.99	3.01504	0.77	0.9	114	12.7	0.344	567	9	6.18	40.1	0.154115	114	6.6	0.61	3.29	25.4	28.7	1100	137	4	1.11	0.8	0.04	1.4	19.2	0
1	0	1	8	83	125	24	8	83.84	33	5.59	51.5	36.1	2.88	2.02	1.42574	0.49	0.01	107	11.9	0.324	703	12.9	3.38	38.5	0.0877922	222	5.4	1.07	2.8	36	16.8	540	135	3.3	1.03	0.5	0.03	1.4	9.8	0
1	0	1	9	30	100	12	9	24.2	28	17.52	60.7	29	10.63	5.08	2.09252	0.48	0.05	122	12.4	0.383	460	11.4	5.33	40.7	0.130958	188	3	1.96	2.99	33.7	19.9	410	137	3.5	1.01	0.8	0.05	1.2	31.2	0
0	0	1	11	14	76	9.5	10	2.61	13	13.12	58.4	26.9	7.66	3.53	2.16997	0.48	0.46	111	16.1	0.34	405	15.7	3.47	39	0.0889744	175	4.2	1.9	3.94	79.7	96.6	440	140	4.2	1.14	1.2	0.04	1.4	33.9	0
1	0	1	9	28	95	14	7	141.2	55	14.32	76.8	14.2	11	2.03	5.41872	0.35	0.01	121	14	0.368	358	15.5	7.53	38.6	0.195078	58	5.6	1.33	4.19	61.4	67.1	1970	131	4.1	1.12	0.6	0.06	3	32.9	0
1	0	1	9	50	100	14	8	129.52	65	20.64	79.4	16.6	16.39	3.43	4.77843	0.53	0.21	111	13.9	0.337	566	9.9	7.44	36.8	0.202174	180	4.3	2.07	3.78	24.9	15.3	1185	135	3.7	1.01	2.7	0.03	1.5	29.8	0
0	0	1	9	31	88	13.5	8	75.97	45	10.69	29.4	60.3	3.14	6.45	0.486822	0.37	0.37	129	14.4	0.384	585	15.6	7.08	37.9	0.186807	204	5.7	2.39	3.58	88	299.8	2250	135	3.8	1.11	1	0.03	2.8	25	0
1	0	1	8	4	63	6.5	7	20.78	15	11.6	34.4	56.6	3.99	6.57	0.607306	0.7	0.43	127	13.1	0.386	600	15.8	5.51	41.6	0.132452	135	7.7	1.84	2.45	48.7	30.9	680	134	4.8	1.11	1.7	0.05	1	27.8	0
1	0	1	4	65	110	20	9	36.01	31	9.35	55.3	35	5.17	3.27	1.58104	0.44	0.17	118	12.8	0.361	391	11.6	5.15	41.5	0.124096	161	3.7	0.94	3.81	18.2	7.6	790	138	3.5	0.99	0.5	0.02	2.3	28.2	0
1	0	1	7	60	112	18	6	78.93	22	11.04	75.8	15.4	8.37	1.7	4.92353	0.4	0.22	132	11.8	0.4	458	9.7	5.79	39.8	0.145477	185	5.9	1.15	3.94	27.1	13.3	980	136	3.5	1.07	4.3	0.03	2	22.4	0
1	1	1	14	19	82	10	5	133.76	26	12.92	63.6	26.8	8.22	3.46	2.37572	0.46	0.5	118	14.3	0.35	479	15.7	6.57	37.9	0.173351	98	4.8	1.52	3.07	18.2	13.3	3850	134	3.8	1.12	1	0.04	1.4	18	0
1	0	1	9	12	77	9.1	5	45.69	37	8.58	52.6	38.5	4.51	3.3	1.36667	1.08	0.44	113	13.2	0.351	587	15.8	3.91	40.2	0.0972637	172	10	1.82	2.9	46.3	44.1	2950	132	4.1	1.15	1.2	0.05	2.4	40.8	0
1	0	1	8	17	79	10	6	71.03	48	9.66	74	21.5	7.15	2.08	3.4375	0.48	0.18	110	12.1	0.338	524	15.5	4.46	39.6	0.112626	191	4.8	2.48	4.42	27.1	13.8	630	139	4	1.16	0.9	0.08	1.9	42.6	0
0	0	1	10	25	88	13	7	144.61	17	8.67	77	18.8	6.68	1.63	4.09816	0.68	0.14	110	12.8	0.343	705	8	4.81	37.2	0.129301	179	7.4	3.49	3.57	24.5	19.5	2770	130	4	1.06	1	0.04	2.6	27.8	0
1	0	1	8	54	100	15.5	8	63.67	16	10.08	59.7	31.7	6.02	3.2	1.88125	0.64	0.09	103	12.1	0.302	453	12	6.07	38	0.159737	188	5.3	0.93	3.71	25.7	17.4	540	141	3.2	1.08	1.7	0.04	1	30.1	0
1	0	1	6	21	82	11	6	136.78	59	13.54	74.4	17.5	10.07	2.37	4.24895	0.02	0.22	112	15.5	0.343	535	16.5	5.68	40.1	0.141646	96	34.8	3.91	3.32	49.1	175.5	1090	131	4.2	1.03	1.4	0.04	1.8	42.7	0
0	1	1	15	35	90	14.5	6	113.66	33	19.17	57.4	33	11	6.33	1.73776	0.78	0.1	107	27	0.305	1008	15.6	5.41	29.1	0.185911	311	13.6	2.14	3.88	37.8	78	3380	139	2.7	1.04	1.1	0.03	2.6	36	0
1	0	1	13	8	72	9.5	7	38.28	152	20.22	40.4	49	8.17	9.91	0.82442	0.49	0.89	106	14.3	0.319	600	9.5	6.04	42.7	0.141452	213	6	3.71	4.68	53.2	43.7	880	137	4.3	1.17	8.9	0.03	2.8	29.9	0
0	0	1	10	51	110	20.5	6	41.36	37	20.39	62.5	26	12.74	5.3	2.40377	0.76	0.31	113	13.4	0.35	843	16.1	7.83	38.3	0.204439	209	6.8	2.15	4.75	46.9	261.9	700	135	3.7	1.04	0.8	5	2.1	31.5	0
0	0	1	8	36	97	12	7	35.49	24	16.15	75.3	20.7	12.16	3.34	3.64072	0.42	0.16	116	14.5	0.34	492	15.6	6.45	37.5	0.172	178	4.5	1.41	3.62	245.9	186	1740	138	3.8	1.14	1.1	0.06	2.7	31.7	0
1	0	0	8	22	85	11	7	66.36	25	23.66	70.7	20.1	16.73	4.76	3.51471	0.72	0.95	106	13	0.326	455	8.4	6.95	42.2	0.164692	223	4	2.38	4.02	25.8	69.8	1500	137	3.6	1.13	2.8	0.08	1.8	24.8	0
0	0	1	8	52	108	16	5	49.72	22	10.15	64.9	20.8	6.59	2.11	3.12322	0.6	0.36	106	12	0.32	470	10.9	4.81	40.3	0.119355	191	5.1	1.17	3.82	18.8	7.8	630	134	3.8	1.07	1.4	4.8	1.2	20.7	0
1	0	1	9	18	82	11	6	20.72	5	13.97	48.1	38.7	6.72	5.41	1.24214	0.94	0.61	110	14.3	0.333	482	8	3.044	39.8	0.0764824	179	6	2.05	3.15	32.5	10.4	1520	136	4	1.05	8.3	0.06	2.1	20.1	0
1	0	0	8	10	73	10	13	30	39	5.08	28.2	50.2	1.43	2.55	0.560784	0.45	0.2	108	15.1	0.337	298	9.1	5.68	41.6	0.136538	119	3.4	0.81	3.91	88.5	64	1450	135	3.9	1.06	2.8	0.06	2.7	12.9	0
1	0	1	9	77	128	28.5	8	22.93	25	15	72.4	20.6	5.9	1.68	3.5119	0.31	0.03	117	11.9	0.344	553	9.3	5.15	41.5	0.124096	192	6.4	0.96	2.84	18.8	9	560	135	3.6	1.06	0.9	0.03	1.6	10.7	0
1	0	1	12	53	106	16	6	26.17	45	9.47	91.7	5.3	8.68	0.5	17.36	0.97	0.02	124	13.8	0.363	695	9	7.99	39.5	0.202278	223	8	1.72	3.97	32.6	45.8	1350	139	4.3	1.1	0.7	0.02	1	15	0
0	0	0	11	58	110	17	7	106.01	25	28.75	81.8	10.8	23.52	3.1	7.5871	0.62	0.2	117	13	0.343	509	8.6	3.62	42.6	0.0849765	196	6	1.22	2.7	27.2	12.3	410	136	3.6	1.03	0.9	0.02	1	22	0
0	0	1	10	30	94	13	8	101.12	48	15.55	77.3	14.9	12.02	2.32	5.18103	0.64	0.06	109	12	0.314	600	10.6	4.07	41.4	0.0983092	198	5.9	1.27	4.13	23.3	7.5	910	138	4	1.05	0.6	0.06	2.2	32.6	0
0	0	1	9	14	85	10.5	5	139.69	30	7.65	61.3	25.1	4.69	1.92	2.44271	0.51	0.19	108	14.2	0.329	330	9.6	4.03	39.2	0.102806	184	4.4	2	2.22	43	49.1	1030	132	3.9	1.11	1.6	0.04	1.9	25.8	0
0	0	1	11	34	101	16.5	8	88.66	69	19.21	74.9	17.1	14.39	3.28	4.3872	0.37	0.15	112	12.7	0.328	362	10.3	8.97	40.9	0.219315	71	4.3	1.58	3.57	35.3	31.5	1680	133	4.5	1.1	0.8	0.09	3.4	31.6	0
1	0	1	10	4	65	7.5	8	80.6	8	10.74	38.9	43.2	4.18	4.64	0.900862	0.55	0.89	107	13.6	0.337	954	16.4	5.2	42.2	0.123223	159	6.4	1.32	2.5	63.7	55.8	490	136	3.8	1.11	1.9	0.04	2.9	16.3	0
0	0	1	10	53	104	15	5	56.99	23	17.54	74.2	17.3	13.01	3.03	4.29373	0.5	1	116	18.4	0.362	523	15.5	8.08	41.1	0.196594	165	44.3	1.6	3.09	305.1	448.2	1710	135	4.1	1.04	0.8	0.04	2.1	28.4	0
1	0	1	10	6	71	9	6	101.5	15	12.12	76.6	10.2	9.28	1.24	7.48387	1.26	0.92	93	14.8	0.278	840	16.5	3.81	34.5	0.110435	173	9.4	2.35	2.19	16.3	21.4	2610	130	3.9	1.08	0.8	0.07	4.1	60.2	1
1	1	1	12	33	94	15	5	102.73	10	12.83	79.6	12.2	10.21	1.57	6.50318	0.44	0.37	118	12	0.338	465	9.1	7.073	38.5	0.183714	138	66.1	1.18	3.39	124.1	431.8	560	131	3	0.97	0.8	0.05	1.3	15.2	0
1	0	1	10	19	76.421	10	13	78.13	98	18.43	74.2	15.8	13.68	2.91	4.70103	0.4	0.39	109	13.2	0.338	836	10.3	4.96	37.6	0.131915	146	2.6	1.78	4.12	31.7	16.7	259	139	4.1	1.18	0.5	0.03	5.6	32.7	0
1	0	1	9	16	79	10	8	104.76	22	15.14	75.4	21.4	11.42	3.24	3.52469	0.64	0.06	111	17.2	0.352	571	16	3.85	35.2	0.109375	144	5.1	1.43	2.58	23.1	11	2280	135	3.9	1.08	0.8	5.91	3.6	38.1	0
0	0	1	7	29	86	11	9	8.3	16	13.94	51	34	7.11	4.74	1.5	0.67	0.96	116	12.1	0.356	600	12.5	3.57	41.4	0.0862319	178	3.6	1.21	4.16	19.7	9.1	970	136	4.4	1.06	3.5	0.06	4.4	29.7	0
1	0	0	17	8	67	9.5	8	105.97	25	27.7	62.3	21.6	17.26	5.98	2.88629	0.71	0.08	114	14.8	0.354	584	15.6	4.29	40.5	0.105926	208	4.5	2.23	2.74	44.3	22.3	700	133	4.3	1.08	1	9.33	1.5	46.1	0
1	0	1	7	11	75	11	7	33.94	25	15.4	59.8	31.4	9.21	4.84	1.90289	0.76	0.35	118	13.5	0.355	596	15.2	3.74	43.5	0.085977	195	4.9	2.04	3.86	29.1	17.8	1140	137	4.5	1.12	0.9	0	3	22.7	0
0	0	1	12	12	75	9	7	118.71	45	22.64	69.4	18.2	15.71	4.12	3.81311	0.77	0.09	117	17.9	0.364	722	15.3	3.73	40.6	0.0918719	167	35.7	3.26	3.43	156.1	261	1540	134	4.7	1.11	1.9	0.02	2.3	42.8	0
0	0	1	10	20	80	11	8	168.13	40	17.66	73.2	19.1	12.93	3.37	3.8368	0.56	0.35	99	17.8	0.306	593	9.5	4.68	30.9	0.151456	195	10.6	3.19	3.47	34.5	52.2	650	133	3	1.07	1.8	0.05	1.8	37.4	0
1	0	1	9	13	75	9	6	60.35	56	14.44	80.3	14.6	11.6	2.11	5.49763	0.45	0.2	113	16.4	0.372	382	15.9	7.51	43.6	0.172248	128	16.8	1.27	3.19	91	72.3	1010	131	4	1.1	79.2	0.06	1.1	23.3	0
0	0	1	8	33	96	13	5	32.22	44	7.6	89	9.1	6.76	0.69	9.7971	0.4	0.05	112	13.4	0.338	284	15.2	5.55	42.9	0.129371	161	11.2	1.02	3.03	857.6	646.3	930	138	4	1.08	1	0.05	1.2	44.2	0
1	0	1	13	42	98	15.5	6	73.73	18	13.24	65.9	22.1	8.73	2.93	2.97952	0.8	0.64	126	15.4	0.385	379	8.3	4.21	39	0.107949	184	16.1	1.37	3.59	125.9	182.8	2520	132	3.8	1.03	1.9	0.04	1.4	28.9	0
1	0	0	11	8	67	8	8	193.7	42	14.41	56.8	36.1	8.18	5.2	1.57308	0.58	0.4	97	16	0.3	848	17.1	7.12	32.2	0.221118	202	2.9	2.14	3.48	30.4	28.1	1080	134	4.3	1.12	1	9.13	3	28.7	0
0	0	0	11	38	96	16.5	8	1.67	2	10.14	16.7	75.5	1.69	7.66	0.220627	0.37	0.19	113	13	0.341	484	9.9	6.04	39	0.154872	194	2.1	1.98	2.64	59.4	130.2	1200	137	4	1.01	0.7	0.05	1.1	9.8	0
1	1	1	10	14	76	11	9	41.08	45	22.08	48	43.4	10.6	9.58	1.10647	0.51	0.6	101	21.9	0.296	984	16.5	3.27	37.9	0.0862797	230	5.6	2.13	5.74	46	41.4	1540	137	4.5	1.1	0.3	0.02	4.2	11.9	0
1	0	1	8	40	103	15.5	6	63.33	27	18.8	74	18.7	13.91	3.52	3.9517	0.47	0.06	118	13	0.358	418	9.2	5.82	44.1	0.131973	143	7.1	0.8	3.19	38.5	8.3	920	134	4.1	1.1	0.2	6.66	1.6	26	0
0	1	1	15	22	78	9.5	4	181.57	30	7.42	83.1	12.7	6.17	0.94	6.56383	1.22	0.07	132	21.2	0.395	694	15.7	4.02	39.5	0.101772	411	63.9	3.41	3.59	90.1	181.5	1310	129	4.4	0.97	1.7	13.19	1.5	56.2	0
1	0	1	8	21	88	13.4	8	35.95	32	12.4	54.3	32	6.73	3.97	1.69521	0.56	0.79	107	12	0.312	456	9.3	5.34	39.2	0.136224	191	5.5	0.77	2.74	20.6	10.7	820	137	4	1.12	2.2	0.03	2.6	18.4	0
1	0	1	10	58	110	16.5	6	86.36	35	13.39	75.1	19.1	10.06	2.56	3.92969	0.6	0.58	107	15.2	0.32	539	9.3	6.23	35.3	0.176487	159	22.7	1.45	2.7	152.2	434.1	1980	132	3.9	1.07	1.1	0.05	2.4	28.3	0
1	0	1	11	71	120	23	6	111.98	56	18.33	92	4.1	16.86	0.75	22.48	0.56	0.02	107	14.7	0.325	502	15.4	4.23	38.3	0.110444	190	48.8	2.42	4.78	207.1	266	2940	129	3.8	1.04	0.6	0.02	1.8	54.6	0
1	0	1	8	21	84	11	8	29.1	21	13.04	37.4	50.2	4.88	6.55	0.745038	0.55	0.74	117	14	0.343	551	7.8	5.99	41.6	0.14399	213	3.5	1.95	3.22	31.7	13.7	3810	136	4.3	1.05	3.8	0.02	2	21.3	0
1	0	0	14	26	85	10	8	57.28	16	11.89	45	40	5.35	4.76	1.12395	0.59	0.46	116	14.3	0.345	345	15.8	4.88	36.7	0.13297	160	3.1	0.42	3.07	18.8	10.1	1520	140	3.8	1.09	23.6	0.03	2.7	24.3	1
1	0	1	11	59	106	20.1	10	22.83	34	10.26	74.4	17.8	7.63	1.83	4.1694	0.59	0.15	121	14.7	0.374	358	16.2	5.54	41	0.135122	111	3.5	0.53	4.44	20.5	7.8	851	138	3.8	1.16	0.4	0.04	1.3	25.3	0
1	0	1	9	14	80	12	9	18.72	21	15.64	61.7	26.9	9.65	4.21	2.29216	0.69	0.14	118	15.1	0.353	580	9.5	3.77	39.6	0.095202	169	1.8	1.23	3.39	23.7	14.2	2430	137	3.9	1.11	19.2	5.22	1.8	39.9	0
1	0	0	42	17	88	10	11	46.42	27	9.95	44.6	47.4	4.44	4.72	0.940678	1.21	0.06	92	18.3	0.282	147	15.8	3	31.3	0.0958466	499	1.6	1.41	2.48	69.4	55.3	1060	130	4.4	0.98	2.3	5.75	1.9	0.9	0
1	0	1	10	51	109	15	6	45	21	22	82.6	9.3	18.2	2.1	8.66667	0.82	0.57	137	13.7	0.41	437	15.6	5.34	39.1	0.136573	165	14.2	0.94	3.02	110.7	113.9	440	133	4.4	1.03	2.3	0.01	1.4	25.4	0
1	0	0	8	5	86.184	8	5	63.16	27	18.74	62.5	23.5	11.71	4.4	2.66136	0.37	1.18	140	11.5	0.415	500	9.7	3.69	43.7	0.0844394	177	13.7	3.02	3	25.4	23.1	685	133	4.7	1.1	0.7	0.03	2.3	23	0
1	1	0	17	24	91	12	5	41.14	36	22.01	64.5	27.9	14.2	6.14	2.3127	1.19	0.44	126	11.8	0.366	588	10.4	5.45	38.1	0.143045	199	5.5	5.86	4.71	23.5	11	2730	132	4	1.01	1.7	3	0.82	51.3	0
1	0	1	8	28	95	14	7	64.47	45	18.97	77.9	13.6	14.78	2.58	5.72868	1.03	0.51	102	11.7	0.315	461	15.3	3.77	36.4	0.103571	142	3.1	0.8	3.49	25	8.7	460	135	4.1	1.08	0.3	5.23	2.9	22	0
1	0	1	8	26	90	14	6	84.41	5	19.44	61.3	29.6	11.92	5.75	2.07304	0.53	0.17	119	13.2	0.366	461	10.2	5.08	39.8	0.127638	143	4.8	1.56	3.04	26.7	9	3530	133	4.8	1.06	0.4	0.07	1.8	37.8	0
1	0	1	8	14	80	9.5	4	45.1	75	15.4	84	11.8	12.94	1.62	7.98765	0.7	0.15	109	13.1	0.318	774	9.9	6.518	39.6	0.164596	220	45.2	2.35	3.8	245.9	444.2	3120	131	4.2	1.1	1	0.1	3.48	43.7	0
0	0	1	9	37	93	13.5	6	82.92	73	17.42	74.7	18.6	13.01	3.24	4.01543	0.53	0.23	112	14.3	0.336	340	15.4	5.43	39.1	0.138875	164	3.3	1.81	4.31	58.2	52	2090	131	3.2	1.11	0.7	0.08	2.6	44.5	0
1	0	1	10	6	68	9	8	22.45	12	11.29	40.1	38	4.53	4.29	1.05594	0.63	1.68	113	14.7	0.33	683	10.7	4.44	39.1	0.113555	144	1.7	1.75	4.74	28.4	15.9	1570	134	4.1	1.16	19.2	0.02	2.2	36	0
0	0	1	11	25	86	9	6	69.83	30	15.03	85	13	12.78	1.95	6.55385	0.58	0.03	105	13.9	0.315	702	15.7	3.97	39.7	0.1	159	14.4	2.55	2.71	56.7	132.7	870	133	3.3	1.11	0.8	0.15	3.3	52.2	0
1	0	1	13	4	67	8.4	5	55.1	13	9.31	50.6	41.6	4.71	3.87	1.21705	1.07	0.21	114	15.3	0.345	825	16.1	4.5	40	0.1125	319	15.4	1.51	3.6	120	55.3	1090	136	3.8	1.18	0.7	4.12	1.7	30.5	0
0	0	1	11	27	90	11	7	29.82	23	15.67	71.9	22.3	11.27	3.49	3.22923	1.33	0.06	117	12.2	0.342	305	14.6	6.35	41.8	0.151914	111	3.7	1.1	4.44	44.3	11.9	390	135	4.9	1.1	1.1	0.03	1.4	30.6	0
1	0	1	12	59	107	20	8	109.85	54	16.67	84.8	6.9	14.14	1.15	12.2957	0.67	0.8	115	13.2	0.347	554	15.2	5.51	42.5	0.129647	218	11.4	1.86	4.32	29.9	12.9	920	138	3.5	1.08	1.4	3.56	1.5	31.7	0
1	1	1	12	38	98	12.5	6	123.59	55	9.44	89.7	6.4	8.47	0.6	14.1167	0.57	0.06	120	11.4	0.35	685	11.6	6.774	34.7	0.195216	206	14.3	1.39	2.08	44.7	51.5	980	125	3.4	1.03	2.2	0.04	0.9	28.6	0
1	0	1	8	41	102	16	10	8.31	23	3.93	40.5	36.1	1.59	1.42	1.11972	0.52	0.12	107	13.6	0.326	271	15.9	3.67	40.8	0.089951	155	1.9	2.24	4.04	21.6	9.9	2860	137	4.1	1.12	0.9	0.03	1.8	26.7	0
1	0	1	9	29	90	14.5	10	117.7	36	13.77	65.4	21.4	9.01	2.95	3.05424	0.42	0.77	115	13.9	0.335	562	15.4	4.07	39.3	0.103562	160	3.4	1.52	5.18	22.7	12.4	1650	136	4	1.1	5.5	0.05	2	22	0
0	0	1	8	27	89	10.2	4	131.49	18	6.36	74.1	17.6	4.71	1.12	4.20536	0.85	0.15	118	15.4	0.366	245	8.7	4.14	33.8	0.122485	136	38.9	1.96	2.77	43.8	105.9	470	133	4.3	1.13	1.1	0.03	3.2	34.5	0
0	0	1	7	35	97	12.5	6	57.69	47	6.83	76.7	19.2	5.24	1.31	4	0.36	0.1	117	11.3	0.335	341	16.6	6.11	38	0.160789	106	5.1	2.58	4.1	77.1	60.1	3760	135	3.3	0.96	3.69	0.04	1.5	29.2	0
1	0	0	9	5	68	7	10	19.62	15	6.55	45.2	45.5	2.96	2.98	0.993289	0.52	8	105	14	0.347	524	15.3	8.3	34.5	0.24058	151	3	1.49	3.19	77.1	34.1	690	137	4.1	1.11	2.7	0.06	2.5	14.4	1
1	0	1	10	85	120	20	5	108.25	33	13.16	85.7	8.7	11.28	1.14	9.89474	0.89	0.14	128	12.8	0.377	587	9.2	4.26	35.9	0.118663	89	19.6	1.91	2.72	51.2	57	370	133	3.2	1.06	0.7	0.06	1	42.43	0
0	0	1	11	57	115	20	6	44.49	36	13.64	81.6	11.1	11.13	1.51	7.37086	0.6	0.46	118	13.6	0.34	282	11.3	4.67	40.8	0.114461	201	30.47	1.09	3.22	444	883.8	3050	135	3.7	1.23	1	0.02	2	33.3	0
0	0	1	8	51	108	17.5	7	45.96	54	17.43	69.9	21.7	12.18	3.78	3.22222	0.46	0.03	107	13	0.325	585	15.5	4.56	40.6	0.112315	213	2.8	1.5	4.12	17.6	6.6	3700	138	3.6	1.04	2.1	5.39	1.9	26	0
1	1	1	12	20	83	12	4	161.02	20	11.55	73.5	12.4	8.49	1.43	5.93706	0.71	0.35	109	15.9	0.34	549	10.3	5.2	43.9	0.118451	274	8.1	1.22	3.55	27.2	23.4	3230	135	4.4	1.14	0.8	7.86	2.7	20.9	0
0	0	0	7	33	95	13.5	5	180.91	73	17.35	79.9	14.2	13.86	2.46	5.63415	0.51	0.1	113	12.6	0.339	600	8.6	4.6	40.2	0.114428	198	8.7	4.66	2.72	27.6	58.1	810	135	4.2	1.1	1.8	0.04	1.5	24.6	0
1	0	1	12	33	95	13	5	69.74	15	6.74	85.5	10.4	5.76	0.7	8.22857	0.67	0.57	124	14.6	0.373	377	15.9	3.47	35	0.0991429	139	46.1	1.74	3.6	118.7	162.5	4030	127	3.1	1.07	2.6	0.07	2.2	42.1	0
0	0	1	12	18	73	10.5	6	55.18	24	15.99	54	32.6	8.63	5.21	1.65643	0.76	1.04	125	12.7	0.371	391	16.5	4.71	39.3	0.119847	151	2.2	1.05	3.4	34.3	40.4	1510	138	4.3	1.11	2.7	0	3.5	31.4	0
1	0	1	12	12	75	10	7	59.01	15	12.4	64.8	32.3	8.04	4.01	2.00499	0.99	0.02	112	17.8	0.335	599	15.8	3.72	43.2	0.0861111	251	33.3	2.87	3.18	130.7	297.8	530	133	4	1.06	0.8	0.03	1.7	26.6	0
1	0	1	9	25	92	14	7	27.38	20	9.84	81.3	14.9	8	1.47	5.44218	0.56	0.06	115	13.3	0.361	393	10.4	3.97	38.5	0.103117	216	6.2	1.29	4.19	35.9	206.5	2650	136	3.9	1.06	0.9	0.02	1.9	44.8	0
1	0	0	14	3	62	6.5	4	75	45	8.17	61.5	30.2	5.02	2.47	2.03239	0.35	0.01	86	18.5	0.273	950	8.7	4.81	39.8	0.120854	226	14.6	2.94	2.12	22.3	13.4	2890	133	4.1	1.2	2.6	5.8	3	37.1	0
0	0	1	9	30	92	12	7	148.82	85	8.57	48.8	36.2	4.18	3.1	1.34839	0.63	0.51	101	15	0.32	589	16.4	4.96	34.3	0.144606	194	10.4	2.35	3.54	17.6	32.7	650	136	3.6	1.02	4.1	5.11	2.9	49.3	0
1	0	1	6	22	85	12	11	73.82	32	22.1	61.1	22.3	13.5	4.93	2.73834	0.52	0.84	119	12.7	0.313	585	15.6	4.94	34.6	0.142775	79	3.1	1.12	2.91	29.8	34.1	789	136	3.6	1	1.8	0	2.7	26.5	0
0	0	0	12	25	88	13.4	6	36.28	25	15.49	88.1	5	13.65	0.77	17.7273	1.08	0.12	132	13	0.385	214	8.7	4.14	45.3	0.0913907	78	11.2	1.21	2.92	32.1	23.7	910	133	3.7	1.1	1.4	0.02	1.5	53.2	0
1	0	1	9	18	88	11	6	17.85	30	17.48	65	24.1	11.36	4.21	2.69834	0.37	0.02	121	11.6	0.363	572	15.4	3.88	44.6	0.0869955	196	7	2.7	5.14	55.6	137.7	980	137	4.5	1.19	1.8	0.04	1.9	31.2	0
0	0	1	13	31	90	12	8	112.82	13	20.14	66.8	25.9	13.45	5.22	2.57663	0.68	0.02	114	13.3	0.344	493	16.5	3.56	36.9	0.096477	248	4.9	1.37	3.83	29.6	50.4	1330	134	3.83	1.03	1.7	7.5	1.6	45.1	0
1	0	1	8	43	100	15	7	72.1	18	10.7	66.8	25	7.15	2.67	2.6779	0.64	0.48	103	14	0.318	551	9.4	6.31	36.6	0.172404	155	14.1	1.06	2.69	58.8	169.6	2830	133	4.1	1.05	1.6	0.07	1.4	31.7	0
0	0	1	11	58	115	22.5	5	61.19	58	21.97	88.1	7.7	19.36	1.69	11.4556	0.5	0.02	124	12.3	0.383	285	15.2	6.4	44.1	0.145125	264	8.2	1.93	6.65	35.6	9.9	810	134	4.1	1.02	2.3	3.81	1.3	42.4	0
1	0	1	9	12	76	9	7	56.11	20	9	34.2	48.3	3.1	4.36	0.711009	0.62	0.71	116	12.7	0.352	479	15.3	4.53	42.3	0.107092	186	5	1.63	4.1	53.2	44.8	1850	136	4.2	1.1	0.9	4.38	3.8	26.8	0
1	0	1	8	28	94	14	9	40.69	23	12.99	63.9	26.9	8.3	3.49	2.37822	0.49	0.49	127	11.9	0.367	365	15.5	6.49	38	0.170789	191	4.7	0.81	3.14	21.6	18.9	2010	135	3.14	2.16	0.7	0.06	1.4	27.5	0
0	0	1	12	49	98	13.6	6	195.75	88	13.73	83.3	11.1	11.44	1.52	7.52632	1.04	0.14	119	13.9	0.351	717	8.2	5.93	41.7	0.142206	241	50.5	2.31	3.35	1099.4	728.9	1030	133	4.6	1.02	0.9	3.83	1.8	31.7	0
0	0	0	11	101	135	34.2	8	202.19	115	20.46	93.9	5	19.21	1	19.21	0.53	0.21	117	12.6	0.348	511	16.3	10	43.8	0.228311	83	7.5	0.94	3.77	30.4	27.9	2730	134	4.2	1.1	2	0.58	1.3	33.7	0
0	0	1	7	62	121	19	8	6.6	4	8.55	63.9	27.5	5.46	2.35	2.3234	0.53	0.05	138	12.4	0.41	305	15.2	3.23	41.3	0.0782082	157	7.9	1.4	3.16	38.8	15.3	1850	129	3.8	1	1	0.03	1.4	26.9	0
0	0	1	6	42	103	14.9	5	33.38	33	10.94	72.9	18.3	7.98	2	3.99	0.63	0.15	121	12	0.366	379	15.8	5.5	40.2	0.136816	165	5.1	1.57	4	21.6	9.5	562	137	3.6	1.1	0.7	14.08	3.2	23	0
0	0	1	8	35	94	14	9	21.02	38	14.41	59	31.8	8.5	4.58	1.8559	0.49	0.52	105	12.2	0.314	460	17.1	5.81	39.6	0.146717	182	1.6	1.13	3.33	22.6	10.5	2190	137	4.1	1.09	0.5	0.05	1.7	18.9	0
1	0	1	12	9	75	9	7	22.64	103	10.76	19.7	68.6	2.12	7.38	0.287263	1.66	0.82	85	18.1	0.268	558	9.9	3.41	40.3	0.0846154	180	1.3	1.92	3.26	27.2	15.7	1090	139	3.9	1.24	1.3	3.28	2	27.4	0
0	0	1	11	13	75	8	6	233.88	68	9.96	67.4	24.9	6.71	2.48	2.70565	0.61	0.18	119	14.9	0.357	505	15.5	4.4	39.7	0.110831	196	14.3	3.59	3.65	30.5	92.4	1650	134	4.5	1.14	0.9	6.65	3.3	34.4	0
1	0	1	9	15	78	9	7	111.72	50	15.74	57	35	8.97	5.51	1.62795	0.55	0.31	106	13.3	0.319	518	10.1	5.64	37.2	0.151613	174	14.5	1.85	4.25	18.7	63.9	2870	136	3.6	1.14	0.6	0.04	2.8	23.3	0
0	0	0	8	14	73	8.5	9	88.96	50	14.46	50.3	39.9	7.27	5.77	1.25997	0.42	0.38	96	12.8	0.283	569	9.2	4.82	36.8	0.130978	166	2.8	1.19	3.65	38.5	9.3	9880	137	4.4	1.17	2.1	12.63	2.6	30.2	0
0	0	1	12	33	95	14.4	11	44.2	38	9.39	40.5	55.5	3.8	5.21	0.729367	0.34	0.01	109	14.3	0.313	472	15.6	3.36	39.1	0.0859335	177	3.6	0.92	3.44	23.7	10.1	1090	134	3.8	1	0.8	0.08	1.2	19.5	0
0	0	1	14	12	75.5	9	8	78.75	50	19.11	81.5	11	15.57	2.1	7.41429	1.65	0.1	115	18	0.338	426	9.6	4.18	36.9	0.113279	71	3.5	0.78	3	36.3	13.3	760	132	4.3	1.1	1.4	0	2.7	54.4	0
1	0	1	9	33	100	15	5	52.7	28	15.03	79.7	13.1	11.98	1.97	6.08122	0.57	0.17	117	13.4	0.357	541	14.8	5.31	42.6	0.124648	202	6.7	1.85	4.44	52.2	141.7	2190	133	3.6	1.1	1.6	3.11	2.3	31	0
0	0	1	9	16	72	9.5	6	42.2	11	16	54.1	38.8	8.66	6.21	1.39452	0.58	0.22	103	12.7	0.299	471	15.2	3.68	44.8	0.0821429	179	7.4	1.17	4.92	56	67.5	300	136	4.4	1.11	1.2	7.49	3.4	24.8	0
0	0	1	8	18	80	11.5	8	16.36	28	13.83	57.8	34.1	7.99	4.72	1.6928	0.48	0.03	113	12.7	0.344	300	8.7	5.39	42.7	0.12623	211	4.5	1.55	3.38	22.3	102.9	6550	138	3.8	1.1	1.2	0.03	2.5	37.1	0
1	1	0	19	2	65	6	2	32.53	26	13.45	75.3	18.6	10.13	2.5	4.052	0.12	0.01	94	19.7	0.28	599	15.6	4.62	40.7	0.113514	204	10.8	2.94	2.36	41.7	37.6	710	131	4.2	1.04	3.6	3	3.6	20.6	0
0	0	1	10	28	88	12	6	79.59	32	13.23	64.5	29.1	8.53	3.85	2.21558	0.77	0.19	111	13.3	0.318	591	12.5	7.38	42.3	0.174468	196	4.4	1.58	4.48	63.8	35.4	740	137	4.3	0.9	2.8	0.02	1.8	24.3	0
1	1	1	15	16	78	9.5	4	31.56	10	19.55	56	31.3	10.95	6.12	1.78922	0.7	1.52	105	15.8	0.329	458	15.5	5.34	40	0.1335	181	2.4	1.23	3.13	35.9	13.9	630	134	4	1.08	0.9	4.1	2.1	39.8	1
1	0	1	10	107	135	32.5	7	73.26	16	7.39	62.1	29.4	4.59	2.17	2.11521	0.58	0.1	120	14	0.357	527	16.2	4.1	43.3	0.0946882	196	4.1	1.38	3.1	25.5	21.2	360	133	3.8	0.98	0.8	0.06	1.1	8	0
1	0	1	9	61	115	21	7	71.38	29	12.48	86.5	9.5	10.8	1.19	9.07563	1	0.13	108	14.2	0.337	440	9.7	5.24	40.5	0.129383	164	5	1.28	3.99	44.3	45.2	1160	139	4.2	1.03	2.6	3	0.8	18.2	0
0	0	0	8	44	91	11.5	11	72.56	20	15.82	57.4	29.8	9.08	4.71	1.92781	0.89	0.05	102	12.3	0.33	463	8.9	5.05	40	0.12625	82	2.2	1.43	3.94	24	10.2	3470	137	3.8	1.07	1.2	0.07	1.2	5.8	0
1	1	1	21	8	69	8.35	3	133.7	60	14.55	65.5	28.8	9.53	4.19	2.27446	0.23	0.2	116	13.6	0.365	1283	11.3	5.34	40.2	0.132836	244	5.9	3.21	2.57	25.5	19.8	480	133	4.9	1.07	0.5	3.08	2.6	20.1	0
1	0	1	12	62	114	17	6	144.95	25	18.44	80.6	11.8	14.86	2.18	6.81651	0.47	0.06	124	12.5	0.369	681	9.2	3.35	42.5	0.0788235	244	18.8	1.99	3.31	902.4	413.4	840	137	3.3	1.04	3.8	0.06	1.2	52.63	0
0	0	1	10	5	70	9	7	38.85	20	16.15	52.6	34.6	8.49	5.59	1.51878	0.49	0.16	122	13.4	0.37	738	15.2	3.94	45.7	0.0862144	175	9.2	1.31	2.38	37.4	17	890	135	4.2	1.05	1	12.63	2.1	23.3	0
1	0	0	12	5	66	8.5	6	47.51	60	17.49	49.7	39.7	8.69	6.94	1.25216	0.34	0.33	117	18.8	0.348	505	16.6	6.13	40.5	0.151358	183	8.8	0.91	2.87	28.2	27.3	1880	139	4.8	1.21	1.2	3.58	1.5	23.3	0
0	0	1	9	19	80	12	6	83.17	40	11.9	68.8	21.3	8.19	2.53	3.23715	0.46	0.3	114	12.9	0.351	554	15.1	4.5	42.1	0.106888	170	7	0.99	4.61	47.3	92.1	370	132	3.5	1.03	19.6	0	0.71	35.6	0
1	0	1	8	18	79	10	7	100.45	10	24.4	83.5	11.1	20.37	2.71	7.51661	1.05	0.21	123	14.5	0.369	511	8.1	6.76	37.8	0.178836	151	49.9	2.1	3.67	114.6	136.4	2340	136	3.7	1.11	2.3	0.04	1.8	38.8	0
0	0	1	11	32	95	14	8	143.51	22	29.07	87.9	10.4	25.55	3.02	8.46026	0.66	0.17	131	13.2	0.396	600	15.5	3.86	32.3	0.119505	216	9.7	2.96	2.57	36.8	16.9	570	134	3.3	0.98	6.7	4.38	1	29.1	0
0	0	1	7	7	67	8	7	42.19	35	17.3	47.1	45.3	8.15	7.84	1.03954	1.5	0.22	106	15.2	0.336	707	10.6	4.67	41.4	0.112802	200	4.5	1.44	3.63	25.8	14	920	139	4.5	1.13	1.4	5.73	2.5	25.8	0
1	0	0	9	55	105	14	6	24.39	20	19.47	73.6	21.6	14.33	4.21	3.4038	0.86	0.25	123	13.6	0.37	586	15.6	8.15	42.4	0.192217	150	6.8	0.83	6.75	166.5	835	760	137	3.7	1.12	1.5	0.14	1.5	19.7	0
0	0	0	6	23	82	10	9	58.03	15	14.65	56.6	34.1	8.29	5	1.658	0.42	0.42	100	13.2	0.303	434	9	3.28	36.5	0.089863	165	0.9	2.85	2.58	27.1	8.4	1700	134	4.8	1.03	0.7	0.16	2.4	27.5	0
0	0	1	8	34	92	14.5	4	31.59	5	7.43	73.6	20.5	5.47	1.52	3.59868	0.34	0.02	114	14.3	0.348	255	8.4	3.36	43.2	0.0777778	177	5.5	0.92	5.27	32.2	8.9	830	135	4.2	1.03	0.7	8.93	1.2	19.5	0
1	0	0	11	4	63	6.6	6	113.17	27	15.01	52.7	38.2	7.91	5.73	1.38045	0.4	0.29	101	12.6	0.312	452	10.8	3.11	40.8	0.0762255	121	12.7	0.88	3.29	36.2	25.6	1150	135	4.4	1.1	0.5	0.04	1.07	27.8	0
1	1	1	22	25	95	14	7	54.98	35	9.46	43.2	39.7	4.09	3.76	1.08777	1.08	0.61	96	22.6	0.296	534	10.3	5.53	30.9	0.178964	165	12.6	0.59	3.93	35.2	90.9	2040	138	3.5	0.95	0.6	4.36	2.1	23.1	0
0	0	0	26	3	65	7.5	13	141.96	114	14.04	52	33.3	7.3	4.68	1.55983	0.25	0.7	99	12	0.295	1012	9.7	5	38.3	0.130548	187	3.2	0.95	3.01	304	225.9	1080	133	3.6	1.09	0.8	4.36	5.3	18	0
1	0	1	17	4	62	6.5	12	96.51	71	33.01	56.8	29.1	18.75	9.61	1.95109	0.63	2.77	120	17.1	0.364	492	15.5	4.34	35.1	0.123647	193	1.3	1.13	4.15	39.2	26.7	560	134	4.3	1.16	0.6	0.07	3.4	17.6	0
1	0	1	17	14	80	11	7	50.29	43	18.39	39.2	47.4	7.21	8.72	0.826835	0.81	0.42	116	12.4	0.334	479	8.8	3.68	42.4	0.0867925	216	3.2	1.46	4.09	35.8	13.1	990	138	4.2	1.1	1.1	5.03	1.8	30.3	0
0	0	0	9	34	98	13	6	101.05	21	16.59	82.8	13.9	13.74	2.31	5.94805	0.2	0.12	118	12.5	0.347	598	11.4	4.18	41.3	0.101211	144	4.6	0.8	4.23	34.2	14.5	290	134	4.2	1.1	2.2	0.05	1.5	32.1	0
0	0	1	8	42	104	15	6	169.71	60	29.31	88.4	7.1	25.91	2.08	12.4567	0.76	0.04	106	14.9	0.313	374	9.6	5.54	40	0.1385	25	3.3	1.47	4.52	41.6	25.1	460	135	4.7	1	0.6	0.08	1.8	28	0
1	1	1	15	9	73	11	3	73.46	4	7.02	31.5	56.3	2.21	3.95	0.559494	0.17	0.38	114	17.4	0.356	590	8.4	3.05	37.5	0.0813333	215	5	2.23	2.98	27.4	13	1080	133	4.2	1.02	0.5	3.66	4	26.2	0
0	0	1	10	33	102	18.5	6	120.92	17	7.41	84.7	11.2	6.28	0.83	7.56627	0.71	0.07	122	12.5	0.366	586	15.9	5.3	32.7	0.16208	106	67.8	1.78	2.07	62.7	111.1	1110	122	3	1	3.2	0.05	1.7	62.2	0
1	0	1	7	37	91	12	8	85.68	22	10.3	75.8	16.5	7.81	1.7	4.59412	0.54	0.24	111	13.6	0.319	509	9.8	4.71	36	0.130833	165	4.8	1.25	3.96	32.8	23	700	133	3.4	0.97	1.4	0.01	2.3	31.9	0
0	0	1	7	20	90	13	9	180.98	80	20.5	79.7	13	16.34	2.67	6.11985	0.52	0.02	105	13.9	0.317	537	15.6	7.73	36.9	0.209485	193	2.7	1.26	3.72	58.5	48.7	710	139	3.9	1.09	3.8	3	1.7	50.5	0
1	0	0	6	11	74	10	12	4.56	42	6.72	23	59.8	1.55	4.02	0.385572	0.38	0.23	110	12.6	0.334	499	16.6	3.83	37.5	0.102133	151	1.8	1.65	4.44	58.9	17	690	139	4.8	1.08	79.2	0.08	2.9	23.7	0
1	0	1	8	13	75	10	8	50.37	18	17.1	30.8	49.1	5.27	8.4	0.627381	0.59	1.74	109	13.1	0.337	484	16.5	5.62	40	0.1405	150	2.8	1.31	3.94	35.3	24.7	1120	136	4.7	1.12	69.5	0.05	1.6	13.6	0
1	0	1	14	15	97	14	7	79.37	49	23.6	58.1	31.9	13.71	7.53	1.82072	0.79	0.76	107	15.1	0.334	951	15.7	5.48	38.9	0.140874	213	1.9	3.43	5.12	22.7	66.7	280	138	4	1.19	0.6	3	1.7	29.1	0
1	1	1	26	5	64	8	4	69.69	19	16.95	57.1	31	9.68	5.25	1.84381	0.23	0.02	103	19.1	0.323	537	8.5	3.93	38.3	0.102611	234	7.2	1.58	3.07	27.5	14.3	240	136	3.1	1.12	10.2	10.32	2.6	18.6	0
1	0	1	10	12	70	9	6	74.06	15	12.06	52.4	39.5	6.32	4.76	1.32773	0.4	0.47	102	13.4	0.311	455	15.9	4.45	39.1	0.113811	181	8.2	1.69	2.87	48.5	67.4	1650	132	3.4	1.02	32.4	0.03	2.3	40.2	0
0	0	1	10	33	95	12.5	6	10.57	30	11.2	64.5	29.3	7.22	3.28	2.20122	0.18	0.22	118	14.6	0.379	593	9.9	6.7	39.1	0.171355	214	5.4	1.32	5.22	36	38	1480	134	4.2	1.12	1.4	0.03	2.3	21.9	0
1	0	1	10	10	70	9.5	9	120.57	28	26.41	68.3	23.2	18.04	6.13	2.9429	0.3	0.55	99	16.1	0.297	724	9.3	5.19	32.1	0.161682	213	3.2	3.95	3.31	20.4	9.9	3449	131	2.8	1.04	20.7	0.04	3.1	31.2	0
0	0	1	9	22	84	12.5	7	16	39	6.48	56.2	26.7	3.64	1.73	2.10405	0.22	0.52	103	17.2	0.317	309	9.5	6.12	43.2	0.141667	170	4.8	0.91	3.08	21.9	8.4	1700	136	4	1.09	31.7	4.08	2.6	27.6	0
0	0	0	23	36	97	16	9	94.74	115	11.37	93	5.5	10.57	0.63	16.7778	0.45	0.06	85	15.3	0.241	419	15.7	3.68	28.2	0.130496	282	1.85	2.08	4.58	39.6	12.8	800	122	2.5	0.93	39.5	12.18	1.3	25.7	0
0	0	1	13	4	57	6.2	6	28.41	15	27.42	58.1	29.8	15.93	8.17	1.94982	0.57	0.11	127	13.8	0.385	549	15.9	5.816	45.5	0.127824	193	7	1.88	3.44	44.8	25.9	1320	135	4.9	1.1	58	0.04	2.6	19.2	0
0	0	1	10	45	80.106	14	6	147.84	70	12.54	83.4	10.2	10.46	1.28	8.17188	0.43	0.01	108	12.4	0.327	433	15.6	5.4	36.6	0.147541	191	6.5	1.29	3.68	145.6	122.6	2210	136	3.3	0.9	1.3	3	1.5	21.4	0
0	0	1	15	60	121	33.5	5	282.37	88	24.85	94.5	1.8	23.48	0.45	52.1778	0.48	0.3	120	13.2	0.356	414	16.3	4.46	41	0.10878	168	72	1.63	3.49	38.4	56.8	960	135	4.3	1.07	1	0.05	0.6	49.9	0
1	0	0	8	26	84	11.5	11	8.62	15	7.34	53.9	29	4	2.13	1.87793	0.38	0.34	99	14.8	0.32	289	9	3.72	35.8	0.103911	158	4.5	1.03	3.6	10	27.8	1160	136	5.1	1.04	0.8	0.04	1.7	8.2	0
1	0	0	11	78	127	24	7	93.18	26	18.05	87.9	2.7	15.87	0.49	32.3878	1.01	1.32	118	12.4	0.344	498	13.3	5.7	33.7	0.169139	219	27.3	1.07	2.74	130	109.3	6730	131	4	1.08	0.5	0.06	0.4	24.1	0
0	0	1	9	8	75.836	8.5	6	68.48	62	19.81	52.1	33.8	10.32	6.7	1.5403	0.92	0.7	100	11.7	0.321	520	11.2	6.6	39.7	0.166247	177	4.8	2.08	4.24	37.9	35.3	2270	135	4.2	1.1	20	12.1	2.2	25.2	0
1	0	1	5	16	78	10.5	3	17.2	57	9.95	32.7	51.8	3.25	5.2	0.625	0.55	0.9	124	11.5	0.367	247	9.6	4.48	41.7	0.107434	128	4.6	1.58	3.47	15.3	28.3	1440	138	4.3	1.11	42.9	0.03	1.2	14.5	0
1	0	1	7	18	78.728	10	5	3.61	5	11.19	48.7	40.7	5.5	4.6	1.19565	0.26	0.15	113	13.5	0.356	442	9.2	3.19	42	0.0759524	130	2.1	0.82	2.71	17	36.5	810	135	3.6	1.12	0.5	0.1	1.7	48.1	0
0	0	1	14	11	74	10	7	56.11	6.5	13.08	57	35.2	7.46	4.6	1.62174	0.26	0.31	114	14.4	0.344	800	15.9	7.58	44.6	0.169955	272	6	1.7	3.6	40.7	54.7	2380	139	4.6	1.1	0.4	3	1.3	16.4	0
0	0	1	8	53	105.769	17	5	56.98	28	11.12	72.4	22	8.11	2.45	3.3102	1.16	0.55	113	11	0.347	413	12.9	5.51	39.7	0.138791	78	14.1	1.12	3.45	201.2	74	420	132	3.5	1	9.1	0.08	1.6	23.5	0
1	0	1	9	31	95	16	6	13.03	20	22.19	72.2	22.7	16.02	5.04	3.17857	0.58	0.09	129	13.7	0.39	267	9.7	3.39	42.5	0.0797647	141	4.9	0.95	3.6	20.7	31.2	1200	136	4	0.94	1.2	0.05	1.4	42.7	0
1	1	1	14	18	80	10	7	98.27	65	14.58	80.2	11.6	12.07	1.69	7.14201	0.13	0.35	111	18.6	0.336	907	11.5	3.93	38.7	0.10155	163	8.9	1.24	4.55	294	251	1560	137	3.5	1.02	0.6	4.1	3.6	42.1	0
1	0	1	11	27	96.645	12	5	51.62	10	8.07	69	23.3	5.57	5.57	1	0.61	0.27	107	15.7	0.324	686	15	4.39	41	0.107073	215	18.7	3.75	3.29	232.4	60.5	680	134	4.1	1.08	0.7	0.04	1.4	44.4	0
1	0	0	11	17	84	12.5	5	165	55	17.89	77.3	18.4	13.83	3.29	4.20365	0.26	0.21	111	14.2	0.322	590	17.8	4.42	41.7	0.105995	193	8.1	1.9	4.04	17.6	61.7	1840	134	3.8	1.14	0.6	9.79	1.8	41.4	0
0	0	1	9	11	68	7.5	6	47.16	21	8.91	62	32.1	5.52	2.86	1.93007	0.71	0.12	101	12.7	0.309	509	15.8	8.36	34.3	0.243732	195	5.3	3.45	4.03	69.7	36.8	280	132	4.2	1.06	1.6	0.04	2.2	30.8	0
1	0	1	8	3	58	6.4	4	72.38	48	5.87	53	36.6	3.11	2.15	1.44651	0.66	0.09	93	14.4	0.274	875	9	7.58	36.8	0.205978	166	9.2	1.75	2.78	17.1	42.4	580	132	3.8	1.1	0.9	0.1	2.3	15.4	0
1	0	1	8	36	103.624	19	6	52.78	46	12.39	60	29.5	7.43	3.66	2.03005	0.52	0.04	114	13.4	0.335	537	8.4	3.47	39.3	0.0882952	76	5.8	1.26	5.18	20.4	24.9	1230	138	3	1.07	0.4	0.02	0.8	30.88	0
1	0	1	8	2	56	6.2	7	102.03	53	24.75	60.8	22.5	15.05	5.57	2.70197	0.69	0.35	90	12.4	0.29	599	10.8	3.3	39.5	0.0835443	264	14.2	1.33	4.04	20	26.3	2340	136	4.9	1.14	0.8	3	1.2	16.84	0
0	0	1	8	26	87.212	12	8	24.03	34	10.34	62.7	25.3	6.48	2.62	2.47328	0.72	0.62	107	12.1	0.329	515	15.9	3.09	40.3	0.0766749	225	4.7	1.78	3.79	14.8	22.3	2020	141	3.6	1.16	0.8	0.05	1.9	19	0
0	1	1	24	17	82	9.5	5	154.8	70	11.63	91.2	5.6	10.61	0.65	16.3231	0.45	0.15	81	15.1	0.243	409	14.3	7.34	32.1	0.22866	154	14.2	0.62	1.56	93.6	31.4	640	132	2.6	1.08	0.8	5.02	1.5	15.9	0
1	0	1	13	11	57.307	9	8	81.44	32	22.57	54.7	32	12.35	7.4	1.66892	0.25	0.07	118	14.4	0.382	573	15.2	3.61	42.3	0.0853428	199	7.2	1.52	4.34	3.14	43	1560	136	3.8	1.12	3.2	9.24	2.4	18.9	0
1	0	1	9	18	72	12	5	49.46	10	12.56	64.7	28.4	8.13	3.57	2.27731	0.72	0.08	114	13	0.368	474	16.6	5.58	42.8	0.130374	169	10.1	1.18	3.19	354.7	227.3	620	135	4.1	1.11	1.6	12.85	1.4	28.6	0
0	1	0	12	25	87.885	13	6	144.1	12	17.45	77.1	18.1	13.45	3.16	4.25633	0.18	0.05	98	13.1	0.297	590	16.1	37.7	6.84	5.5117	87	8.1	1.36	2.97	32.3	28.2	580	136	5	1.16	2.2	5.23	2.4	20.5	0
1	0	1	10	15	82	12	4	40.59	38	19.64	79	13.3	15.59	2.61	5.97318	0.79	0.69	113	13.2	0.326	468	15.5	3.58	41.1	0.0871046	153	14.2	1.15	2.35	367.9	228.2	830	134	3.8	1.08	1.4	0.03	2.3	28.8	0
1	0	1	11	24	90	14	6	173.71	19	12.7	71.6	20.4	9.09	2.59	3.50965	0.25	0.05	109	13.7	0.348	476	9.1	3.11	41.3	0.0753027	138	4.5	1.11	2.71	38.7	54.5	2190	133	3.5	1.06	4.9	0.05	0.9	44.8	0
1	0	1	14	33	96.712	12	8	137.92	125	15.06	68.3	22	10.29	3.31	3.10876	0.41	0.39	109	13	0.329	595	12.8	4.21	39.7	0.106045	164	3.6	1.44	4.26	11.4	27.8	1830	139	3.4	1.14	1.4	7.38	2.3	21.3	0
1	0	1	9	19	98.846	15	4	98.12	50	12.46	50.5	36	6.29	4.49	1.40089	0.32	0.16	114	12	0.35	282	15.8	4.87	40	0.12175	160	12	0.86	4.2	23.6	43.8	1400	134	4	1.11	2.6	0	0.9	12.4	0
1	0	1	9	44	100	15.5	5	26.27	20	14.2	55.9	32.5	7.84	4.56	1.7193	0.43	0.41	117	11.9	0.361	329	10.2	3.09	40.3	0.0766749	172	8.3	0.81	3.83	9.2	30	1450	137	3.6	1.08	1	0.06	1	22	0
0	0	1	10	46	93.609	14	7	164.5	40	21.52	89.6	6.6	19.28	1.42	13.5775	0.35	0.24	105	12.8	0.333	550	15.3	5.36	33.8	0.15858	202	7.6	0.78	2.41	113.8	33.7	630	133	2.8	1.05	1.6	6.38	2	37.8	0
0	0	1	10	24	88	15	7	21.4	25	13.72	62.5	30	8.57	4.12	2.0801	0.52	0.19	120	11.6	0.355	565	15.1	5.36	37.8	0.141799	185	3.2	1.57	3.89	79.6	29.7	560	138	4.2	1.06	1.9	7.5	2.4	36.6	0
0	0	1	8	84	134	26	8	39.05	9	13.43	83.7	9	11.24	1.21	9.28926	0.9	0.58	111	12	0.344	344	11.9	4.53	36.9	0.122764	170	4.8	1.41	2.19	23.4	58.7	8260	138	3.3	1.04	0.7	0.05	0.6	28	0
1	0	0	13	13	75	10.3	7	159.58	54	22.51	58.8	30.9	13.24	6.96	1.9023	0.37	1.17	94	14	0.291	475	15.6	6.29	33.3	0.188889	158	5.9	0.96	2.22	16	25.2	580	136	4.4	1.07	13.2	0	2.1	19.6	0
1	0	1	9	52	100	19	6	47.69	35	29.06	88.8	7.1	25.81	2.06	12.5291	0.66	0.06	128	14.4	0.363	375	9.9	7.18	39.7	0.180856	135	47	1.74	3.76	80.9	105.4	1630	133	2.8	1.04	67.7	0.08	1.4	38.6	0
0	0	1	12	4	61	7.5	8	3.01	17	18.17	28.6	55.5	5.2	10.08	0.515873	0.19	0.35	112	13.1	0.347	600	16.1	3.23	41.3	0.0782082	324	2.8	1.92	5.48	53.5	95.5	3560	136	4.9	1.18	19.3	3.15	5	43.6	0
0	0	1	10	54	107	19	5	61.2	75	11.58	65.3	27.3	7.56	3.16	2.39241	0.19	0.24	109	12	0.339	346	7.9	7.61	38.9	0.19563	176	4.3	1.29	5.2	23.8	14	560	136	3.6	1.04	40.7	4.7	1.9	21.8	0
0	0	1	10	33	99	15	7	42.68	45	11.48	87.9	6.5	10.09	0.75	13.4533	0.36	0.1	104	12.5	0.312	285	9.2	6.62	39.1	0.169309	162	5.6	1.45	2.79	26.7	6.7	500	133	3.2	1.07	20.75	7.75	3.3	47.7	0
0	0	1	10	20	84	12	7	49.17	37	18.53	64.8	29.1	12.01	5.39	2.2282	0.62	0.39	101	12	0.323	390	8.4	4.6	37	0.124324	172	7.7	1.74	3.79	66	263.9	400	137	3.8	1.04	0.9	3	2.2	31	0
1	0	1	11	10	76	12	7	62.89	40	28.47	59.7	22.7	17	6.46	2.63158	0.88	3.42	82	17.8	0.273	556	8.6	6.88	38.2	0.180105	171	5.9	1.06	2.97	27.9	29.5	1090	134	3.9	1.11	0.7	9.32	2.6	31.4	0
1	0	1	10	8	118	8.5	6	41.58	30	12.76	62.2	26.6	7.94	3.39	2.34218	1.28	0.59	100	14	0.323	540	8.6	3.89	38	0.102368	210	3.2	2.4	3.32	45.2	31.3	260	134	3	1.03	3.2	4.91	3	28.4	0
0	0	1	12	61	118	17	8	62.39	11	34.71	87	6.3	30.2	2.19	13.79	0.57	0.03	112	14.4	0.353	466	8.5	3.84	39.3	0.0977099	184	20.3	1.33	3.43	29.1	11.5	2540	135	3.8	1.04	0.2	0.09	2.1	29	0
1	0	1	18	8	70	9	8	90.63	26	18.37	55.5	24.5	10.2	4.5	2.26667	0.39	2.61	91	15.1	0.296	589	9.7	3.08	36.8	0.0836957	235	2	1.58	4.38	26.7	17.5	8060	134	4.7	1.07	0.8	3.66	5.2	34.8	0
1	0	1	14	46	100	15	6	106.32	45	16.74	88.8	6.9	14.87	1.16	12.819	0.76	0.22	104	13.2	0.325	582	8.1	4.57	37.3	0.12252	106	7	1.2	3.86	38.6	91.1	1270	133	3.2	1.01	0.7	7.16	1.6	52.1	0
0	0	1	11	49	113	17.5	9	111.9	65	21.92	85.5	10.7	18.74	2.35	7.97447	0.62	0.61	105	15.6	0.295	556	16	4.66	30.8	0.151299	162	11.3	2.78	4.38	24.8	41.3	1090	132	3.2	1.05	0.3	0.07	2.2	44	0
1	0	1	9	57	110	18	7	55.12	25	15.53	68.4	23.1	10.62	3.59	2.95822	0.74	0.16	104	13.8	0.334	241	15.4	4.75	39.6	0.119949	175	9.7	1.06	3.71	32.7	16.8	820	135	4.2	1.04	0.5	0.07	0.9	16.8	0
0	0	1	9	13	75	9	7	27.23	9	17.59	50.1	40	8.81	7.04	1.25142	0.69	1.04	104	13.1	0.332	596	15.4	3.24	39.1	0.0828645	192	4.9	1.75	3.86	25.1	12.1	2930	139	4.1	1.17	2.9	4.17	2.3	22.4	0
1	0	1	10	9	75	13	6	115.44	38	9.32	49.8	37.8	4.64	3.52	1.31818	0.51	0.26	100	15.9	0.316	566	9.5	3.93	37.4	0.10508	193	3.7	1.6	5.27	30.9	12.4	1350	139	4.1	1.16	1.8	7.89	2.7	24.9	0
1	0	1	10	3	63	7	8	157.05	15	20.76	60.3	24.6	12.52	5.11	2.4501	0.63	0.1	90	16.1	0.279	598	14.9	3.92	32.9	0.119149	174	3.8	1.29	2.54	38	17.8	870	138	3.6	1.06	1.2	36.84	4.6	22	0
1	0	1	14	8	70	13	5	178.69	12	17.81	71	22.5	12.65	4.01	3.15461	1.15	0.04	103	14.2	0.321	600	15.6	4.52	39.9	0.113283	201	10.5	2.64	2.95	39.4	68	640	136	3.5	1.14	1.5	12.73	2.4	38.2	0
1	0	1	10	10	70	9.5	8	27.12	6	13.14	66	17.8	8.67	2.34	3.70513	0.59	1	121	13.5	0.354	466	9.7	4.96	36.3	0.136639	142	2.7	1.3	2.11	47.2	44.9	1080	133	3.8	1.01	1.2	0.03	1.7	18.7	0
1	0	0	9	56	108	8.5	10	65.39	65	9.49	63.4	25.4	6.02	2.41	2.49793	0.52	0.03	101	11.2	0.293	369	10.3	4.7	38.1	0.12336	191	4.6	1.51	3.78	32.3	8.9	2690	136	4.2	1.01	0.7	0.06	0.7	18.7	0
1	1	1	16	63	118	20	3	48.97	15	17.57	85.5	8.9	15.02	1.56	9.62821	0.48	0.07	129	13.8	0.371	402	16.5	3	40.1	0.074813	244	5	1.53	2.75	34.8	109.6	2070	133	3.8	0.96	1.2	3.45	1.3	30.7	0
1	0	1	16	29	90	14	8	173.88	15	14.03	80.5	14	11.29	1.96	5.7602	0.81	0.31	95	14.4	0.296	596	8.4	5.2	28.6	0.181818	143	12.5	1.15	2.11	20.4	21.9	1190	132	3.2	0.98	1.3	4.31	1.2	38.8	0
1	0	1	9	74	116	17	7	9.02	15	5.31	30.7	42.4	1.63	2.25	0.724444	0.62	0.48	116	13.8	0.349	530	15.8	4.21	39	0.107949	169	4.9	1.38	3.31	38.9	15.2	370	140	3.9	1.05	1.8	0	0.8	11.1	0
1	0	0	9	29	93	14	8	86.22	36	18.75	67	24.4	12.56	4.58	2.74236	1.07	0.13	109	15.7	0.328	499	12.8	3.23	39.7	0.0813602	178	3.5	1.97	4.1	31.1	20.7	2840	138	3.7	1.17	0.5	0.04	2.8	34.9	0
0	0	1	8	56	110	19	6	83.26	42	17.07	82.7	10.8	14.12	1.84	7.67391	0.57	0.03	108	13.1	0.313	512	11.8	4.75	35.4	0.134181	202	9.9	1.15	3.29	38.2	201.4	370	135	3.4	0.99	0.5	6.2	0.9	42	0
0	0	1	13	30	90	15	6	141.34	52	14.14	81.4	14.5	11.51	2.05	5.61463	0.53	0.23	107	13.7	0.312	355	17	3	35.1	0.0854701	165	8.6	1.59	3.44	28.5	27.2	510	132	3.1	1.03	1.7	7.33	3.1	25.2	0
0	0	1	14	2	87.432	6	5	86.27	56	7.97	68.4	22.7	5.45	1.81	3.01105	0.66	0.1	93	18.2	0.282	597	0.33	6.58	39.8	0.165327	316	18.8	1.84	3.51	173.9	116	1980	135	4.9	1.09	1.3	9.21	2.3	21.1	0
0	0	1	8	15	81	10.5	10	6.77	125	17.13	45.4	41.9	7.78	7.18	1.08357	0.94	0.47	71	24.1	0.223	287	15.6	4.39	34.4	0.127616	160	4.8	1.63	3.84	124.5	114.4	450	139	4.4	1.14	0.4	5	2.6	18.3	0
1	0	1	9	30	90	12.5	5	88.04	45	16.28	88.1	5.3	14.34	6.86	2.09038	0.57	0.15	105	13.1	6.318	531	16.2	4.4	43.7	0.100686	173	29.5	1.86	4.79	716.9	262	2680	137	3.4	1.05	0.6	5.8	2.4	27.1	0
1	0	1	8	15	80	13	7	49.07	20	17.42	44.6	46.9	7.77	8.16	0.952206	0.78	0.49	110	13	0.318	370	15.9	6.51	40.7	0.159951	140	11.1	1.03	4.43	45.6	102.7	950	136	3.9	1.1	0.3	10.68	1.7	26.4	0
0	0	0	11	5	67.5	8	10	111.01	75	20.79	67.5	24.7	14.03	5.14	2.72957	0.33	0.75	123	14.1	0.389	598	10.7	6.018	34.1	0.176481	48	8	0.74	3.04	101.5	21.2	2210	136	4.2	1.15	0.5	4.74	2	31.2	0
1	0	1	10	21	80	11	6	86.35	64	22.49	79.6	11.5	17.9	2.59	6.9112	0.96	0.16	118	12.7	0.352	598	15.6	3.5	41.5	0.0843373	189	22.2	1.45	3.91	191.2	219.1	1380	136	4.1	1.06	2.6	5.22	1.2	41.1	0
1	0	1	7	23	89	12.5	5	46.63	34	13.7	72	21.5	9.86	2.95	3.34237	1.24	0.03	112	12.3	0.345	383	15.7	4	40.2	0.0995025	165	4.7	1.8	3.82	24.4	15.9	580	138	3.7	1.11	1.5	4.31	1.8	32.6	0
1	0	1	10	15	80	11.5	4	39.6	12	14.85	57.7	32.9	8.57	4.89	1.75256	0.47	0.19	135	12.6	0.415	295	8.5	3	41.4	0.0724638	169	4.6	0.83	3.25	28.4	13.1	1100	133	4.2	1.11	1.3	0.05	1.7	21.4	0
1	1	0	50	2	60	6	1	99.56	12	14.2	72.6	17.9	10.31	2.54	4.05906	0.26	0.38	112	14	0.355	969	15.7	3.33	38.9	0.0856041	171	10	1.97	2.06	33	19.8	6670	135	4.6	1.2	3.5	18.46	3.1	15.9	0
1	0	1	8	9	73	11	9	64	35	19.12	38.3	46.7	7.32	8.93	0.819709	0.41	0.78	103	13.8	0.304	589	8	5.7	32.1	0.17757	210	2.3	1.56	3.15	51	11.7	650	138	4.7	1.13	0.6	5.8	1.9	17.6	1
1	0	1	9	53	102	16	10	69	84	19.7	70.5	24	13.89	4.73	2.93658	0.62	0.47	109	13.9	0.352	595	7.8	4.1	36.5	0.112329	261	3.9	1.53	3.81	35.2	32.2	1110	139	3.6	0.97	0.4	0.03	2.5	34.3	0
1	0	1	8	5	72	9.5	3	84.62	42	13.38	52.9	32.5	7.08	4.35	1.62759	0.66	0.17	120	12.3	0.37	545	9.2	7.13	45.3	0.157395	176	9.2	1.17	4.47	79.4	18.4	2730	140	4.4	1.13	2.6	6.43	2.5	34.6	0
1	0	1	11	11	70	10.6	7	35.1	8	17.28	64.8	24.5	11.2	4.23	2.64775	0.66	0.09	127	13.1	0.389	332	11.9	6.39	42.2	0.151422	173	7.5	0.89	3.92	40.2	9.5	1630	137	4.5	1.13	2.6	0.06	2.4	33.4	0
1	0	1	10	62	115	18	5	66.49	60	12.26	85.6	12.2	10.49	1.5	6.99333	0.81	0.06	135	12.8	0.409	421	15.4	4.71	38.6	0.122021	222	27	1.47	3.09	1012.8	1177.8	290	134	3.5	1.01	1.4	5.49	0.6	31.2	0
1	0	1	10	8	74	10	3	18.04	28	10.8	50.8	40.4	5.49	4.36	1.25917	0.02	0.09	87	14.6	0.259	167	15.2	5.58	30.4	0.183553	186	4	1.23	2.44	20	15.4	550	139	3.6	1.13	0.4	0.09	1.6	27.2	0
1	0	1	10	13	75	9.5	7	19.1	59	12.48	28.6	60	3.57	7.49	0.476636	0.01	0.67	115	12.9	0.342	502	15.3	3.3	43.7	0.0755149	160	3.6	1.22	4.54	29.8	20.4	2010	139	4.3	1.21	1.2	9.19	2.8	29.6	0
0	0	1	8	45	83.994	7.5	8	97.49	57	18.96	85	11.7	16.12	2.22	7.26126	0.48	0.02	110	13.8	0.335	517	8.2	3.96	30.9	0.128155	179	5.23	2.08	3.9	22	20.8	828	133	3.5	1	2.9	17.81	1.5	49.3	0
0	0	1	5	80	124	23	8	10.59	8	4.69	25.9	67.5	1.21	3.17	0.381703	0.36	0.02	120	12	0.346	286	15.9	3.375	43.3	0.0779446	264	2.2	1.94	4.02	56.9	21.9	2430	141	4	1.02	0.9	0.04	1.6	16	0
0	1	0	12	26	89	13	6	91.25	15	13.02	46.7	45.6	6.08	5.94	1.02357	0.85	0.17	116	12.1	0.34	464	15.6	7.434	40.8	0.182206	258	3.6	2.24	4.63	32.1	11.3	1097	134	3.7	1.1	2.9	3.61	1.9	21.5	0
1	0	1	12	37	99	15.5	5	87.38	44	7.85	85.2	7.3	6.69	0.57	11.7368	1.63	0.13	112	13.5	0.338	339	11.2	6.61	40.1	0.164838	221	77.5	1.45	2.6	175.9	351.5	1740	132	3.6	1.07	1.6	7.42	1.5	43.7	0
1	0	1	10	13	82.244	10	11	14.55	9	20.3	38.6	44.7	7.48	9.07	0.824697	1.74	0.3	96	13.9	0.288	412	15.5	3.2	36.3	0.0881543	157	2.1	1.81	3.95	23.4	9.4	270	136	4.2	1.18	1.5	7.72	2.7	20.1	0
0	0	1	10	22	85	11	7	112.67	55	14.23	70.8	21.2	10.07	3.02	3.33444	0.39	0.48	106	11.3	0.309	530	9.3	5.63	37.3	0.150938	112	2.6	0.85	2.66	35.2	53.3	1150	133	4	1.03	0.5	0.04	1.2	13.3	0
1	0	1	7	35	90	13	4	66.17	13	14.49	61.4	31.4	8.9	4.05	2.19753	0.71	0.67	112	14.1	0.33	461	9	3.8	40.6	0.0935961	182	8.9	1.18	3	28.5	9.1	2190	134	4.6	0.95	1.2	4.79	0.7	33.4	0
1	0	1	7	41	100	15.5	7	21.84	19	11.9	57.1	32.4	6.79	3.86	1.75907	0.35	0.29	132	12.9	0.391	399	10.3	5.35	43.9	0.121868	115	4.3	0.95	2.12	24.1	10	1150	139	3.8	1.16	1	0.03	1.1	22.7	0
1	0	1	9	9	70	8.8	5	106.79	76	17.16	58.6	25.3	10.06	4.34	2.31797	1.19	0.07	93	14	0.283	583	15.6	3.9	41.5	0.0939759	164	4.3	1.53	4.12	43	23.3	450	137	4	1.18	3.3	3.91	2.2	39.1	0
1	0	1	10	62	112	17.5	7	79.54	58	14.4	81	11.7	11.66	1.68	6.94048	0.33	0.04	109	14.3	0.33	469	15.9	8.2	37.2	0.22043	192	3.5	0.91	3.66	21.8	9.7	670	137	3.9	1.12	1.4	4.11	1.7	16.3	0
1	0	1	8	15	80	10	8	59.7	45	19.06	38.3	49.8	7.3	9.49	0.769231	0.43	0.57	107	14.7	0.319	421	11.2	4.5	41.7	0.107914	194	3	1.75	4.06	25.9	34.2	900	139	4.3	1.21	1.2	4.38	1.8	30.2	0
0	0	1	8	29	96	14	6	45.87	78	6.57	32	52.5	0.12	3.45	0.0347826	0.66	0.12	142	16.5	0.419	469	9.7	3.465	38.8	0.0893041	310	1.8	1.67	3.56	41.2	20.7	2190	132	4.7	0.98	0.5	4.53	0.7	5.7	0
0	0	1	8	21	80	10	8	76.54	34	16.81	65.9	24.3	11.08	4.08	2.71569	0.31	0.27	106	15.8	0.337	439	8.6	3.5	40.9	0.0855746	215	4.4	2.33	2.94	49.3	220.6	430	137	4.4	1.07	0.6	0.03	3.1	34.5	0
0	0	0	8	55	107.249	21	7	85.93	65	19.93	71.1	18.9	14.17	3.77	3.75862	0.37	0.18	114	11.9	0.346	558	15.3	4.66	40.7	0.114496	171	10.2	1.22	3.64	38.4	14.3	760	136	4.1	0.94	0.9	0.06	0.7	25.6	0
0	0	0	8	18	80	9.5	8	24.16	25	20.05	60.8	30.8	12.19	6.18	1.97249	0.29	0.84	117	12.2	0.339	589	9.6	4.9	38.6	0.126943	171	2.8	1.57	3.5	25.4	10.3	840	137	3.9	1.06	2.3	5.78	2.8	37.9	0
0	0	1	10	20	86	12	7	90.89	26	16.51	54.9	34.7	9.06	5.73	1.58115	0.37	0.59	104	11.3	0.289	499	8.6	3.3	40.1	0.0822943	216	5.6	0.87	4.06	40.2	20.9	650	141	3.7	1.09	1.7	4.46	2.5	32	0
1	0	1	4	13	83	14	5	79.29	61	13.93	42.2	39.5	5.88	5.88	1	0.68	0.42	114	12.3	0.321	349	9.4	4.86	41.8	0.116268	58	4.8	0.92	4.24	28.1	20.6	1330	137	4	1.17	3	11.95	2.7	36.8	0
1	0	1	10	8	63	5.5	2	122.4	46	28.88	63.4	30.1	18.18	8.63	2.1066	0.64	0.03	97	14.1	0.291	497	15.2	5.65	38.2	0.147906	201	3.2	1.64	3.39	82.6	35.4	2680	134	4.4	1.07	2.9	3	1.9	34.2	0
1	0	1	7	20	78	9	5	44.24	60	10.86	54.7	39	5.94	4.24	1.40094	2.7	0.17	110	14.5	0.333	510	8.7	3.82	40.9	0.0933985	123	5.3	2.08	3.25	48.6	46.8	1750	137	3.5	1.06	1.6	6.15	3	51.3	0
0	0	1	9	44	107.5	10	5	13.7	25	9.57	49.6	36.2	4.75	3.46	1.37283	0.51	0.01	114	12	0.34	592	16.9	3.8	43.9	0.0865604	152	4.5	1.97	2.9	37.9	14.6	1740	135	4.3	0.98	1.7	0.06	1.6	5.8	0
0	0	1	11	15	79	10	5	167.02	12	28.88	60.3	14.4	23.19	4.16	5.57452	0.5	0.66	111	16.3	0.322	598	8.5	3	32.7	0.0917431	197	5.2	6.84	1.83	39.1	49.2	2670	129	4.4	1.06	0.7	5.11	2.7	47.6	0
0	0	1	2	37	100	5.3	6	9.12	10	5.39	51	33.6	2.75	1.81	1.51934	0.35	0.01	123	13.9	0.372	243	10.6	4.16	43.2	0.0962963	149	7.8	1.14	2.88	61.4	9.2	1000	135	4.4	1	0.7	7.66	1.7	16.2	0
0	0	1	8	44	102	16	6	31.54	41	16.42	78.2	14.8	12.84	2.43	5.28395	0.33	0.02	127	11.2	0.362	531	14.2	5.41	42.2	0.128199	96	3.8	1.31	3.76	39.3	13.6	1290	137	3	1.02	2	6.2	1	29.5	0
0	0	0	8	21	89	13	7	100.55	46	7.76	42.3	43.7	3.28	3.39	0.967552	0.62	0.41	108	13.1	0.33	298	15.5	4.94	39.7	0.124433	141	6.3	0.81	4.42	20.6	9.1	180	141	4.7	1.17	0.8	7.09	2.1	31.7	0
1	0	1	10	81	119	20	7	95.44	65	12.31	85.7	6.8	10.55	0.84	12.5595	0.4	0.33	115	12.5	0.326	598	15.5	4	35.2	0.113636	178	5.9	1.96	3.91	40.1	21.2	2110	133	4	0.99	0.8	3.85	1.3	32.9	0
1	1	0	12	18	80	12	3	58.19	38	20.95	49.4	42.2	10.35	8.84	1.17081	0.61	0.73	111	13	0.322	572	9.4	6.66	41.6	0.160096	175	1.6	2.08	4.07	34.5	10.3	770	137	4.7	1.08	1.5	8.11	2.3	20.5	0
0	0	1	10	30	95	13	7	99.23	25	17.73	73.7	24	13.07	4.26	3.06808	0.57	0.07	115	12.8	0.351	161	9.4	4.3	37.3	0.115282	166	5.6	1.32	3.69	30.4	54.8	980	135	3.7	0.97	1	0.03	1.4	51.1	0
1	0	1	9	12	72.718	10	5	30.92	55	15.93	67.3	25	10.72	3.98	2.69347	0.45	0.41	113	14.1	0.333	396	8.4	6.37	38.4	0.165885	210	7.8	1.85	4.15	20.3	9.7	770	133	3.7	1.05	2.7	12.98	2.2	36	0
0	0	1	20	15	78	13	4	122.81	42	27.63	57	35.2	0.5	9.73	0.0513875	0.97	0.5	127	15	0.38	596	15.9	3	43.7	0.0686499	305	11	2.14	3.3	31.4	59.7	3780	134	4.5	1.06	2.5	7.78	1.1	25.7	1
1	0	1	8	34	95	18	4	62.11	7	9.28	60.1	30.7	5.58	2.85	1.95789	0.67	0.34	124	12.7	0.38	161	8.6	4.86	39.1	0.124297	104	3.8	1.68	3.74	72.4	47.4	1620	136	4.1	1.07	2	8.65	1.3	17.4	0
0	0	1	7	56	104	17.2	8	40.89	48	10.65	66.3	23.5	7.06	2.5	2.824	0.59	0.19	100	12.1	0.306	546	8.8	6.08	37.8	0.160847	236	3.8	1.68	3.89	33.4	115.2	400	138	3.5	1.03	0.8	4.76	2.1	25.7	0
1	1	1	28	15	76	11	2	164.91	39	17.83	86.6	7.7	15.44	1.37	11.2701	0.99	0.05	114	13.4	0.328	129	10.3	8.38	40.3	0.20794	89	43.6	1.89	2.81	53.8	81.4	1810	132	3.4	1.06	1	10.14	5.8	49.96	0
1	0	1	6	65	120	25	6	30.05	33	11.43	63.5	25.5	7.26	2.91	2.49485	0.64	0.59	124	11.8	0.376	362	16.7	5.25	23.1	0.227273	180	5.8	0.81	3.11	18.1	14.1	710	141	3.7	1.14	1.3	7.39	1.2	30.4	0
0	0	1	9	3	63	7	5	102.84	111	11.87	36.6	45.8	4.34	5.44	0.797794	0.52	0.34	96	13	0.295	743	9.4	4.42	42.1	0.104988	382	2.4	1.94	3.71	27.6	19.3	3330	134	4.5	1.11	1.9	13.6	1.7	18.7	0
1	0	1	6	25	88	12	4	9.22	2	9.31	23.1	71.4	2.15	6.65	0.323308	0.49	0.32	116	13.6	0.334	333	15.8	5.551	38.6	0.143808	183	2.6	2.3	3.04	45.4	31.6	1040	137	3.7	1.03	1.3	4.8	1.9	37.4	0
1	0	1	6	37	102	17	9	58.57	55	12.91	80.4	11.7	10.38	1.51	6.87417	0.38	0.01	110	13.9	0.327	408	15.3	5.08	42.5	0.119529	187	15.4	1.55	4.03	24.8	6.9	2430	137	3.4	1.04	0.5	6.79	1.2	13.1	0
1	0	1	14	61	115	20	4	191.91	42	16.58	80.2	11	13.29	1.82	7.3022	0.34	0.12	118	13.8	0.353	574	9.1	4.1	45.6	0.0899123	232	7.7	1.27	5.71	31	9.8	480	139	4	1.14	0.5	5.97	1.6	27.5	0
1	1	1	17	5	72	11	1	30.78	18	19.08	79.3	14.3	15.13	2.73	5.54212	1	0.04	116	18.6	0.351	136	16.1	5.34	42.7	0.125059	571	4.8	1.26	2.81	50.7	38.1	45510	137	3.8	1.14	1.9	17.02	3.4	55.7	0
1	0	1	7	36	102	16	6	54.13	50	15.72	79	15.8	12.42	2.48	5.00806	0.23	0.14	112	12.6	0.345	568	10.2	8.93	37.9	0.23562	97	5.2	1.29	3.25	16.8	7.8	1820	134	3.8	1.04	0.9	9.78	1.3	38.9	0
0	0	1	17	28	83	13	8	237.31	26	20.36	81.5	15	29.5	5.43	5.43278	1.85	0.43	105	19.8	0.316	831	11.9	4	32.5	0.123077	390	5.4	1.7	2.39	22.4	35.6	2170	130	4.4	1.06	0.8	4.75	2.2	48.2	0
1	1	1	13	24	90	13	5	110.78	68	16.35	61.8	25.9	10.1	4.23	2.38771	0.43	0.88	105	17.9	0.31	478	16.1	4.4	33.5	0.131343	195	3.6	1.13	3.26	22.1	42.2	2130	136	4.3	1.06	0.9	9.72	2.3	33	0
1	0	1	9	42	97	14	4	146.13	30	13.95	88.9	6.5	12.4	0.91	13.6264	0.68	0.03	121	12.9	0.347	290	16.1	4	41.5	0.0963855	102	10.2	1.51	3.65	184.4	205.8	2110	130	3.9	0.98	1.1	9.68	2.1	31.9	0
1	0	1	11	24	90	12	6	104.66	45	10.99	71.6	22.7	7.87	2.49	3.16064	0.24	0.2	95	13.7	0.284	689	15.5	6.5	37.6	0.172872	214	9.2	1.99	3.07	29.9	119.4	4570	132	3.1	1.1	1	3.91	2.3	41.6	0
1	0	1	9	7	70	10	5	84.46	84	15.77	55.1	36.9	8.69	5.82	1.49313	0.3	0.09	99	13.4	0.304	568	8.7	6.16	42.6	0.144601	96	7.6	1.95	3.12	38.4	18.6	730	135	4.1	1.09	3.7	12.91	1.5	24.4	0
0	0	1	13	12	75	8.5	5	87.55	124	14.63	65.3	29	9.55	4.24	2.25236	0.3	0.26	101	18.9	0.303	720	15.6	5.732	38.4	0.149271	402	5.5	1.56	3.45	25.5	10.1	440	136	4.5	1.11	0.9	6.93	2.6	21.6	0
0	0	1	13	6	72	10.3	5	42.53	40	19.85	51.3	42	10.18	8.34	1.22062	0.5	0.36	107	12.1	0.241	595	12.3	5.15	42.6	0.120892	123	6.7	0.9	5.55	39.2	14.1	540	136	5.4	1.16	3.3	9.09	3.6	48.7	0
1	0	0	10	7	73	9	5	98.75	10	13.47	62.9	23.8	8.47	3.21	2.63863	0.25	0.93	106	12.5	0.322	584	8.3	3	40.3	0.0744417	184	10.7	2.52	2.9	59.5	9.4	2010	134	4.4	1	2.5	0.05	1.9	36.5	0
0	0	1	10	8	72	9.1	6	70.08	35	20.41	62.4	28.2	12.34	5.76	2.14236	0.47	0.98	108	12.9	0.314	831	15.4	9.62	39.1	0.246036	172	5.8	2.61	2.84	30.4	41.6	650	131	4	1.15	1.1	8.87	4	34	0
0	1	1	14	5	70	7	3	87.48	25	16.56	82	10.3	13.58	1.71	7.94152	0.32	0.31	105	16.8	0.333	525	8.8	6.52	38	0.171579	237	38	1.83	2.38	216.1	118.3	750	134	4.2	1.07	1.4	11.48	1.8	63.1	0
0	0	1	11	2	85	5	5	148.78	45	14.92	62.8	30.1	9.37	4.49	2.08686	0.43	0.06	85	15.1	0.252	334	15.8	3.55	36.7	0.0967302	266	14.4	2.22	4.11	37.4	18.4	2900	136	3.6	1.14	27.6	8.98	3.6	58.6	0
1	0	1	9	99	120	18.5	7	63.29	60	17.04	88.1	5.5	15.01	0.94	15.9681	0.48	0.02	122	11.3	0.343	427	9.3	4.7	41.4	0.113527	160	6.5	1.89	4.9	27.4	14.7	860	137	3.6	1.06	0.3	6.28	0.9	19.8	0
0	1	1	12	30	95	15.5	4	157.8	38	20.33	77.7	13.3	2.7	2.7	1	0.42	0.18	141	12.9	0.423	748	8.1	3.3	39	0.0846154	298	5.2	2.05	3.73	97.8	68	470	138	3.9	1.04	1	5.48	1.4	27.9	0
1	1	0	14	75	123	21	4	69.42	48	7.1	94	3.9	6.67	0.28	23.8214	1.52	0.01	112	14.9	0.327	414	7.1	5.43	34.4	0.157849	208	35.3	1.1	2.44	130.5	201	3890	126	3.4	1.07	3.4	5.1	1.2	62.3	0
1	0	1	11	39	100	17	5	63.68	15	15.43	64.5	17.5	9.95	2.7	3.68519	0.32	0.62	120	13.4	0.351	349	9.4	3.5	39.3	0.0890585	168	16.4	0.82	3.19	173.7	267.4	800	134	3.8	1.01	1.9	6.39	1.6	18	0
0	0	1	13	14	77	9	4	115.9	48	12.97	69.8	18.5	9.05	2.4	3.77083	0.38	0.8	94	19.2	0.275	887	9.8	5.84	42.2	0.138389	247	7.3	2.12	5.06	32.9	32.5	2700	131	4	1.13	2.2	16.85	2.5	39.3	0
1	1	1	15	26	92	13	4	193.57	28	8.03	86.4	8.8	6.94	0.71	9.77465	1	0.07	116	18.1	0.332	405	15.4	6.1	36.3	0.168044	245	70.7	1.76	2.47	53.1	133.3	1910	132	3.1	1.13	2.9	12.1	1.4	71.4	0
1	0	1	9	13	80	10.6	4	8.5	48	14.05	65.2	26	9.16	3.65	2.50959	0.41	0.37	123	11.7	0.371	557	10.5	5.92	40.8	0.145098	199	17.5	1.77	4.48	79.5	243.9	830	136	4.2	1.11	2.1	9.5	3.5	32.7	0
1	0	1	6	24	88	11	6	9.58	38	19.04	37.2	52.7	7.08	10.03	0.705882	0.48	0.13	128	11.2	0.366	342	15.4	5.61	42.7	0.131382	109	5.4	1.46	4.27	58.2	6	700	137	4.4	1.07	1.4	7.31	2	29.4	0
1	0	1	7	55	115	23	5	18.91	33	11.58	68	26.8	7.87	3.1	2.53871	0.27	0.12	119	11.5	0.364	269	11.3	5.23	43.5	0.12023	182	8.5	0.73	3.7	21.7	9.8	820	135	3.9	1.09	0.8	8.12	1.2	23.8	0
0	0	0	8	42	95	16	4	73.71	42	13.62	67.8	252	9.23	9.23	1	0.3	0.03	103	12.1	0.3	481	15.3	3.3	40.9	0.0806846	205	7.5	1.28	3.9	25.9	5.9	1150	141	3.7	1.05	0.9	6.16	1.6	43.1	0
1	0	1	10	41	115	15	8	29.08	38	7.62	68	21.5	5.18	1.64	3.15854	0.48	0.16	96	14.7	0.282	486	9.5	5.55	42.3	0.131206	198	4.6	0.97	3.58	26.6	36.2	980	138	3.6	1.08	0.8	3.67	1.8	27.9	0
1	0	1	10	26	87	13	5	116.55	55	12.02	72.6	20	8.73	2.4	3.6375	0.34	0.08	110	13.4	0.319	284	12	5.73	41.8	0.137081	236	9.6	0.54	3	35.5	18.7	1280	131	3.3	1.09	2.7	8.26	1.5	32	0
1	0	1	9	20	88	14.5	6	58.89	13	17.07	32.3	32.3	5.51	9.46	0.582452	0.4	0.92	114	13.9	0.337	600	15.6	3.9	41.3	0.094431	233	3.1	1.48	3.85	23.2	35.2	890	138	4.2	1.05	0.9	5.44	1.9	38.9	0
1	0	1	12	41	90	13	7	76.52	34	19.34	65.5	26	12.67	5.03	2.51889	0.56	0.02	113	15.3	0.329	600	7.6	5.4	37.7	0.143236	197	4.4	1.36	4.28	34.5	23.9	800	135	3.8	1.02	8.6	4.31	1	42.5	0
1	0	1	9	30	87	13	7	28.8	12	24.77	83.1	11.4	20.58	2.82	7.29787	0.87	0.1	112	12.9	0.332	571	15.4	4.92	41.9	0.117422	215	3.1	3.31	4.33	29.6	15.3	480	138	4	1.1	1.5	6.89	0.9	37.5	0
1	0	1	12	22	88	11.3	5	37.46	61	10.92	69.1	22	7.55	2.4	3.14583	1.01	0.21	119	13.5	0.368	363	10.9	4.39	36.5	0.120274	311	45.4	1.69	3.4	384.6	513.4	4000	133	4.3	1.09	0.8	13.5	1.5	51.8	0
1	0	1	12	111	138	32	7	70.9	65	11.73	78.9	14.2	9.25	1.67	5.53892	0.26	0.11	116	11.8	0.347	388	15.7	3.5	38.7	0.0904393	151	4.9	1.32	3.87	67.2	106.1	380	137	3.3	1.05	0.8	5.5	1.6	26	1
0	0	1	8	18	78	11	5	13.21	12	12.47	39.7	49.9	4.95	6.22	0.79582	0.88	0.42	104	11.7	0.326	352	15.3	3.5	42.3	0.0827423	186	6.5	1.66	3.47	25.1	14.7	590	137	4.5	1.1	1.6	7.37	2	21.3	0
1	0	1	7	40	105	17	8	61.85	62	13.5	64.5	22.2	8.71	3	2.90333	0.43	0.3	109	13	0.34	646	14.9	3.83	40.1	0.0955112	214	6.3	1.32	3.83	20.8	6.8	80	134	3.8	1.01	0.4	6.32	1.7	31.3	0
1	0	1	13	28	95	14	5	81.82	15	6.85	60.4	28.5	4.14	1.95	2.12308	0.3	0.15	127	13.4	0.386	293	7.9	6.44	37.6	0.171277	161	4.9	1.9	2.3	40.3	19.4	3060	133	3.5	0.99	0.7	12.63	1.8	20.1	0
0	0	1	23	2	59	5.5	5	36.07	45	15.75	52	37.3	8.19	5.87	1.39523	0.65	0.46	96	14.2	0.347	700	16	5.404	41.4	0.130531	277	42.8	2.13	3.87	39.2	30.3	470	134	4.8	1.12	2.4	16.89	3.8	23	0
1	0	0	5	20	86	12	2	18.46	65	11.96	43.5	49.7	5.2	5.94	0.875421	0.4	0.18	116	14.2	0.36	379	10.5	6.84	43.8	0.156164	185	2.8	1.4	4.39	20.3	14.1	850	139	4.2	1.14	2.2	8.29	1.5	26.2	0
0	0	1	8	13	76	11	4	35.39	10	17.83	69.4	23.4	12.37	4.17	2.96643	1.88	0.2	112	11.9	0.348	548	8.9	3	41.6	0.0721154	282	5	2.21	3.64	38.2	24.6	2150	136	4.4	1.13	1.5	5.9	2.1	36.4	0
0	0	1	8	12	82	11	5	6.23	19	3.49	35.8	54.4	1.25	1.9	0.657895	0.34	0.1	122	12.6	0.372	261	13.1	4.53	42.9	0.105594	147	1.9	1.01	4.68	12.7	12.7	1410	139	4.4	1.2	2.1	10.53	1.6	54.3	0
1	0	1	13	38	95	15	5	88.79	35	11.11	82.3	12.9	9.14	1.43	6.39161	0.84	0.11	101	14.8	0.283	591	16.1	3.6	40.2	0.0895522	214	31.8	2.37	4.06	46.7	30	3880	137	4.1	1.11	2.1	5.77	2.2	39.3	0
0	0	1	12	17	85	10	5	54.58	44	17.51	73	18.8	12.78	3.29	3.8845	0.7	0.16	120	14	0.378	411	15.9	3.5	42.1	0.0831354	179	4.4	1.51	3.69	39.8	17.2	450	135	4.1	1.02	2.3	3.56	1.6	39.9	0
1	0	1	8	15	80	18	16	14.59	10	12.97	36.5	54.8	4.73	7.11	0.66526	0.32	0.58	115	13.2	0.348	375	9.7	3.6	43.2	0.0833333	180	2.1	0.67	4.31	39	17.9	290	140	4.2	1.22	3.4	5.07	2.3	23.2	0
0	1	1	13	12	67	7.5	2	34.1	39	18.22	51.1	40.7	9.31	7.42	1.25472	0.59	0.77	122	21.2	0.365	899	8.2	3.2	45.6	0.0701754	232	5.9	1.12	3.11	33.3	14.5	1390	136	4	1.21	2.6	13.54	3.3	28.3	0
1	0	1	9	33	92	17	4	63.61	45	11.24	61	30.9	6.86	3.47	1.97695	0.33	0.3	115	13.7	0.317	471	16.1	6.5	41	0.158537	152	4.9	4.13	4.92	24.5	11.6	450	139	3.7	1.11	0.8	4.32	2.1	37.8	0
1	0	0	10	14	80	9.5	11	52.22	50	10.3	39.4	47.3	4.06	4.87	0.833676	0.43	0.45	90	18.2	0.272	483	15.6	4.365	40.9	0.106724	194	7	1.47	4.59	42.1	12.7	490	139	4.5	1.15	1	8.71	1	9.9	1
0	0	0	11	28	84	13.5	6	70.39	5	8.94	46.6	39.8	4.17	3.56	1.17135	0.66	0.26	195	16.5	0.265	191	9.7	5.21	35.7	0.145938	310	5.4	1.67	3.08	42.5	77	2190	133	2.2	1.03	2.5	4.31	0.7	5.7	0
0	0	1	11	28	84	13.5	6	41.93	25	10.39	64.3	23.1	6.68	2.4	2.78333	0.66	0.49	120	16.5	0.358	414	9.7	3.5	42	0.0833333	310	9.7	1.67	3.54	25.7	11	2190	136	4.6	1	1.8	3.91	0.7	5.7	0
0	0	1	15	11	75	10.5	11	101.48	10	24.39	42.1	49.8	10.27	12.15	0.845267	0.37	0.2	104	14.4	0.322	591	10.2	3.7	41.3	0.0895884	183	3.7	1.86	5.57	26.7	28.6	910	136	4.3	1.13	1.5	3.56	2.5	40.6	0
1	0	1	12	43	112	22.75	15	142.16	41	11.39	69	25.6	7.86	2.92	2.69178	0.25	0.19	107	15.2	0.307	321	15.5	6.75	39.2	0.172194	184	7.7	0.65	3.4	39.4	30.2	650	135	4.1	1.14	1.4	12.85	2.2	20	0
1	0	1	13	32	94	15	8	26.5	47	11.67	59.2	19.1	6.91	2.23	3.09865	0.49	1.56	95	13	0.286	597	9.5	8.49	32.8	0.258841	198	10	3.6	3.24	77.7	118.1	1250	136	3.3	1.09	0.7	7.75	0.4	40.4	0
1	0	1	9	17	77	10	5	49.63	45	24.65	77.7	12.2	19.15	19.15	1	0.84	0.05	122	12.2	0.275	543	7.7	3.6	45.8	0.0786026	216	23.7	2.05	3.77	38.6	12.8	410	138	4.5	1.14	1.1	3.64	1.5	25	0
1	0	1	11	62	106	17	8	38.31	35	8.33	32	59.2	2.67	4.93	0.541582	0.86	0.23	132	11.2	0.396	582	15.7	3	38.9	0.0771208	234	6.6	1.79	4.41	41.1	13.3	300	140	3.7	1.04	1.7	0.03	2.3	16.5	0
0	0	0	12	82	124	28	5	5.01	32	4.39	31.7	60.1	1.39	2.64	0.526515	0.11	0.8	114	11.4	0.346	169	9.1	6.23	41.3	0.150847	245	6.1	0.63	3.73	32.1	19.6	380	139	3.8	1.04	0.7	3.45	2.5	10.4	0
1	0	1	9	18	82	14	5	113.91	52	13.75	66	26.5	9.07	3.64	2.49176	0.51	0.15	112	12.7	0.34	334	11.6	6.55	42.2	0.155213	93	8.3	1.7	5.14	36.5	18	960	135	4.3	1.15	6.7	9.19	2.8	43.8	0
1	0	1	10	5	67	7.4	4	69.38	26	5.88	49	37.1	2.88	2.18	1.3211	0.52	0.34	107	13.4	0.325	480	9.9	3.35	43.9	0.0763098	402	10.6	5.95	3.69	32.8	17	950	134	3.7	1.1	1.8	15.6	0.7	27.1	0
1	0	1	8	18	86	13	5	41.42	54	12.24	67	21.2	8.2	2.59	3.16602	0.44	0.33	114	13.4	0.358	253	7.8	5.48	44.1	0.124263	150	15	2.08	4.28	36.8	9.9	1480	134	4.5	1.08	2.9	9.57	0.78	33.4	0
1	0	0	9	4	62	7	5	30.57	10	11.2	61.3	29	6.87	3.25	2.11385	0.17	0.43	124	13	0.391	339	15.4	4.7	41.7	0.11271	118	5.5	0.78	2.26	31.8	15.4	350	134	4.5	1.13	2.1	12.41	2.7	18.9	0
0	0	1	9	20	90	11	5	88.34	54	13.51	51	42.3	6.89	5.71	1.20665	0.51	0.03	103	13.4	0.304	563	10.5	6.11	41.6	0.146875	116	6.5	1.19	3.4	30.8	20.6	780	134	4	1.11	1.1	11.31	1.5	31.3	0
0	0	1	12	36	94	15	8	95.23	45	13.62	71.2	22.9	9.7	3.12	3.10897	0.33	0.26	100	13.4	0.291	287	10	3.4	40.2	0.0845771	210	2.6	1.55	3.73	27.7	18.2	1070	137	4.1	1	0.5	4.1	0.9	20.5	0
0	0	0	10	15	76	10	11	100.53	75	12.63	52.6	35.9	6.64	4.53	1.46578	0.32	0.56	105	15.7	0.328	441	8.5	6.54	43.1	0.15174	129	6	0.75	4.2	34	10.7	2350	137	4.3	1.18	2.2	8.2	2.8	20.8	0
0	0	1	8	15	80	11	5	99.4	80	17.88	64.5	23.3	11.53	4.17	2.76499	0.35	0.2	118	12.5	0.362	299	12.6	5.1	41.7	0.122302	105	7.4	1.77	4.86	92.1	98.3	1390	134	4.3	1.07	1.7	10.45	2.2	30.3	0
1	1	1	13	59	107	17	5	92.37	12	15.1	91.8	6.6	13.86	1	13.86	0.85	0.28	128	13.6	0.364	688	8.1	4.71	34.8	0.135345	371	5.8	1.96	3.08	25.9	19.7	990	130	4.1	0.98	0.4	19.77	0.7	14.8	0
0	0	1	8	12	80	10	6	32.07	20	17.15	41.7	47.9	7.15	8.21	0.870889	0.37	0.91	113	11.4	0.347	593	11.6	5.9	40.8	0.144608	216	2.9	0.81	5.08	53.9	38.7	270	139	4.8	1.12	1	7	2.6	34.1	0
1	0	1	10	47	105	18	5	38.58	17	5.83	78.1	13.7	4.55	0.8	5.6875	0.41	0.02	111	13.8	0.327	437	10.6	3.3	37.9	0.0870712	163	6.2	0.77	3.61	88	205.4	600	129	3.8	1.08	0.6	4.57	1	30.1	0
1	0	1	12	16	80	11	8	241.33	33	11.88	72.9	17	8.66	2.02	4.28713	0.56	0.57	94	15	0.285	583	10.1	3.4	30.7	0.110749	296	3.6	2.66	2.05	19.5	79.4	2780	135	3.7	1	1	8.4	3.9	39.1	0
1	0	1	18	2	57	5.8	4	34.92	23	28.63	39.8	43.6	11.39	12.48	0.91266	1.44	0.14	110	15.7	0.349	915	15.6	4.84	37.7	0.128382	187	13.6	1.65	3.64	44.5	50.9	1150	138	4.3	1.09	9.3	26.88	2.6	36.5	0
1	0	1	11	30	88	12	4	27.72	27	10.57	80.9	13.7	8.55	1.45	5.89655	0.4	0.13	103	13.6	0.302	431	10.8	3.6	43.1	0.0835267	144	10.3	2.08	3.89	61.5	35.2	1230	138	4.1	1.15	13.2	37.2	1.3	40.6	0
0	0	1	10	38	90	14.5	7	77.93	96	10.14	81	15.3	8.21	1.55	5.29677	0.33	0.45	106	13.2	0.312	598	16.3	4.73	37.1	0.127493	270	15.7	1.39	3.12	62.5	206.4	2980	127	3.7	0.98	0.3	7.81	1.5	39.7	0
0	0	1	12	28	97	15.5	5	96.8	70	9.53	92.3	3.8	8.8	0.36	24.4444	0.65	0.01	117	13.8	0.339	330	10.7	4.42	42.8	0.103271	282	39.4	1.66	3.19	205.6	109.3	2550	134	3.9	1.04	0.9	9.13	1.5	43	0
0	0	1	7	36	95	13.5	7	41.93	25	10.39	64.3	23.1	6.68	2.4	2.78333	0.53	0.49	120	12.5	0.358	414	8.2	3.7	42	0.0880952	203	9.7	1.96	3.54	25.7	11	530	136	4.6	1	1.8	3.91	1.6	19.7	0
1	0	1	7	8	70	9.5	5	39.64	15	15.59	42.4	41.6	6.61	6.49	1.01849	0.5	1.71	111	12.8	0.334	573	9	3.94	45.6	0.0864035	203	5.8	2.36	4.89	49.4	14.5	300	137	4.7	1.11	1.7	5.23	2.1	26.6	0
0	0	1	11	47	102	17.5	4	106.86	34	18.24	80.1	16.1	14.61	2.94	4.96939	0.3	0.07	120	11.9	0.352	597	8.7	3.7	40.9	0.0904645	182	8.1	1.63	5.33	32.3	4.7	980	132	3.7	1.11	1.3	12.6	1.3	28.6	0
1	0	1	19	6	67	8	8	74.75	55	12.85	51.2	34.7	6.58	4.46	1.47534	0.35	0.33	115	15.8	0.338	951	16.3	7.39	44.4	0.166441	362	5.5	1.61	3.04	34.3	22.5	400	136	4.6	1.12	5.2	15.3	2.3	16.2	0
1	1	1	19	32	83.798	14	1	103.55	35	17.44	71.6	21.1	12.49	3.6	3.46944	0.45	0.12	118	12.1	0.353	562	16.4	5.3	45.3	0.116998	226	5.8	1.36	3.94	39.8	10.9	2100	137	4.5	1.1	1.8	4.62	1.8	18	0
1	0	1	12	18	82	11	6	83.53	63	11.46	54.8	35.4	6.28	4.06	1.5468	0.42	0.33	111	11.6	0.328	560	8.8	5.08	45.4	0.111894	170	5.5	0.57	4.05	27.2	13.4	910	140	4.3	1.12	1.9	7.75	1.2	29.3	0
1	0	1	9	33	98	15.5	3	141.65	26	13.62	88.5	7.3	12.05	0.99	12.1717	0.41	0.26	117	12.8	0.337	377	8.9	3.7	38.5	0.0961039	169	36.8	2.21	3.23	72.1	213.7	280	130	3.6	1.08	2.1	5	2.1	39.9	0
0	0	0	9	14	80	9.5	6	29.22	5	8.31	26.8	54.6	2.23	4.54	0.491189	0.47	0.52	110	14.2	0.335	493	10.9	4.045	44.3	0.0913093	182	6.5	1.6	3.68	22.3	11.2	1380	137	4	1.16	0.9	0.04	2.5	23.6	0
1	1	1	30	16	80	9.5	1	39.96	31	22.01	77.7	11.5	17.1	2.53	6.75889	0.15	0.37	110	13.1	0.338	375	15.1	5.816	47.6	0.122185	226	8.7	2.7	4.62	54.1	17.4	1490	134	5.3	1.1	1.2	8.12	3.9	37.4	0
0	0	1	13	13	76	9.9	3	48.47	32	10.3	65.4	27.6	6.74	2.84	2.37324	0.28	0.06	110	14	0.337	939	16.5	5.28	44.3	0.119187	259	46.6	1.07	3.47	133.4	182.7	1030	134	4.3	1.12	1.5	4.44	1.7	29.5	0
0	0	0	35	1	66.456	5	16	76.17	48	19.76	47.9	41.9	9.47	8.28	1.14372	0.25	0.47	108	17.9	0.344	695	10.2	8.64	42	0.205714	241	12.2	1.72	2.58	81	86.5	1090	135	4.8	1.06	2	14.94	3.1	27.6	0
0	0	1	10	15	75	10	5	148.87	65	19.17	70.3	21.5	13.48	4.12	3.27184	0.36	0.04	111	13.7	0.325	593	15.4	3.7	42.7	0.0866511	93	9	0.96	3.66	23.7	25.3	890	133	3.8	1.11	1.4	5.72	2.8	29.8	0
1	0	1	8	25	88	12	7	46.97	39	10.17	57.3	33	5.83	3.36	1.73512	0.67	0.17	107	12.8	0.325	421	15.3	4.4	42.3	0.104019	174	3.1	1.23	3.32	30.4	15.5	570	137	3.8	1.06	0.8	3.83	1.1	25.3	0
0	0	1	10	77	123	23	7	87.22	38	11.23	69.1	23.8	7.76	2.67	2.90637	0.37	0.25	111	12.1	0.334	238	10.8	3.6	38.7	0.0930233	245	10.9	1.99	2.36	15.3	14.4	530	136	3.9	1.1	0.5	12.91	1.9	24.7	0
1	0	1	8	50	106	18	10	25.6	30	18.56	78.7	16.7	14.61	3.1	4.7129	0.4	0.11	111	12.8	0.327	893	11.4	3.39	39.6	0.0856061	219	3.7	1.84	3.58	32.7	16.9	1120	139	3.6	1.06	0.7	4.38	1.4	24.3	0
0	0	1	21	47	106	19	17	36.4	59	10.97	64.3	29.8	7.05	3.27	2.15596	0.41	0.09	105	13.8	0.313	348	15.5	4.19	39.3	0.106616	213	2.8	0.73	3.55	25	12	1150	140	3.9	1.14	0.8	6.44	2.1	24.6	1
0	1	1	21	5	61	5.7	10	220	65	11.06	77.7	17.7	8.59	1.96	4.38265	0.42	0.01	68	25.3	0.227	473	16.5	3.9	36.4	0.107143	145	3.4	1.94	2.58	22.7	10.4	1700	137	4.3	1.1	2	31.11	2	23.6	0
1	0	1	19	11	78	12	5	73.56	15	8.3	24.5	24.5	5.67	2.03	2.7931	0.85	0.07	113	12.9	0.361	258	8.3	3.1	45.1	0.0687361	245	6.2	3.7	3.9	36.7	24.2	180	137	4.8	1.14	1.4	6.21	1.4	33.9	0
0	0	1	9	15	70	14.5	7	81.95	35	16.8	62.4	23.7	10.03	3.81	2.63255	0.62	0.95	102	13.5	0.304	543	15.2	6.3	35.7	0.176471	235	8	1.43	3.02	22	31.4	1600	136	2.8	0.88	0.4	4.15	2.4	35.4	0
1	0	1	10	13	75	70.5	5	45.15	45	19.7	66.7	21.3	13.14	4.2	3.12857	0.48	0.3	115	13.3	0.35	439	15.2	3.3	44.2	0.0746606	170	3.7	1.62	3.94	32	13.4	1140	136	4.9	1.05	1.2	3.25	1.4	19.6	0
1	0	1	10	57	114	26	8	44.78	36	20.82	82.6	12.1	17.2	2.52	6.8254	0.4	0.02	112	12	0.322	449	10.5	4.5	37.8	0.119048	257	8.3	2.47	4.16	20.3	94.8	780	135	3.2	1.03	0.8	7.09	1	23.6	0
1	0	1	12	24	85	13	5	55.58	65	14.95	64.2	28.9	9.6	4.32	2.22222	0.34	0.19	120	12.3	0.346	600	15.5	6.56	42.4	0.154717	244	2	0.75	3.79	32	18.9	1590	139	4.2	1.14	2.3	3	2	23.4	0
1	1	1	18	40	102	15.5	7	91.45	57	9.57	81.7	10.6	7.82	1.01	7.74257	0.43	0.44	116	13.4	0.335	328	15.4	5.1	35.9	0.142061	211	7	2.29	3.08	22.7	10.1	1060	139	3.6	1.06	4.7	3.67	1.2	32.9	0
0	0	0	13	11	75.361	8.3	7	108.25	35	22.05	50.5	42.9	11.14	9.46	1.17759	1.16	0.09	109	12.1	0.341	263	11.8	5.59	44.9	0.124499	97	7.1	1.26	4.58	26.7	11.2	3410	140	4.3	1.1	2.3	0.06	0.8	40.77	0
0	0	1	13	19	83	11.5	6	24.41	21	11.83	72.7	17.3	8.6	2.05	4.19512	0.51	0.01	114	13.2	0.337	425	15.4	5.2	41.7	0.1247	180	10.1	1.59	4.92	26	13.5	590	135	3.5	1.13	0.8	6.34	1.4	37.1	0
0	0	1	13	15	74	10	8	60.94	61	17.46	76.1	19.1	13.29	3.33	3.99099	0.75	0.28	107	14.2	0.356	1111	9.3	6.81	43.9	0.155125	308	8	1.59	4.81	35.9	23.2	1050	136	4.1	1.11	1.6	7.01	3.2	33.1	0
1	0	0	15	192	183	69.9	12	78.49	40	13.83	75.9	13.2	10.5	1.83	5.7377	0.71	0.04	142	14	0.422	343	9.6	4.13	36.6	0.112842	320	8	1.53	2.54	22.7	40.1	1310	137	4.2	0.96	0.1	12.95	1.2	19.2	1
1	0	1	9	20	78	14	7	78.65	65	13.49	77.3	19.7	10.43	2.66	3.92105	0.32	0.03	109	12.9	0.323	569	10.3	7.8	40.5	0.192593	187	4.7	2.21	4.76	27	69.9	2270	135	3.9	1.1	1.3	9.54	2	27.1	0
1	0	1	11	50	100	16	6	105.55	26	8.61	81.4	15.7	7.01	1.35	5.19259	0.52	0.04	115	11.8	0.321	403	9.4	6.2	38.2	0.162304	227	7.7	2.05	3.32	60.2	62.4	1150	134	3.8	1.05	1	3.47	2.6	31.4	0
0	0	1	12	9	72	9	5	51.03	62	9.71	67.3	26.8	6.53	2.6	2.51154	0.23	0.13	109	13.6	0.333	338	10.4	3.83	37.2	0.102957	164	26	2.11	4.6	147.3	234.8	2390	133	4.4	1.11	1.8	8.05	2.2	34	0
1	0	1	6	17	82	10.2	3	32.14	25	20.96	76.7	14.3	16.08	3	5.36	0.75	0.1	128	12.2	0.367	577	9.5	4.37	44.7	0.0977629	177	8.1	1.05	4.16	32.7	21.7	1000	136	3.7	1.19	3.5	6.18	1.5	28.3	0
1	0	1	10	24	85	12	5	139.32	45	9.77	61.9	25.6	6.05	2.5	2.42	0.43	0.09	113	11.6	0.341	296	15.7	3.3	44.9	0.0734967	149	11.5	1.65	3.5	215.4	213.3	680	134	4.5	1.11	0.9	5.58	1.4	33.7	1
0	0	1	8	7	71	9.5	8	55.25	30	22.97	40.6	39.2	9.33	9	1.03667	0.47	3.79	104	14.7	0.322	598	11.1	5.05	37.4	0.135027	126	4.2	1.58	3.4	19.8	18.7	300	136	3.6	1.12	0.7	4.14	1.3	8.6	0
1	1	1	20	39	90	12	5	178.47	44	13.38	83.7	9.9	11.2	1.32	8.48485	0.72	0.13	112	14.4	0.351	600	8.2	5.97	44.6	0.133857	186	59.3	1.6	3.08	125.9	175.3	1290	131	4.5	1.01	1	7.02	1.4	38.6	0
1	0	1	13	37	97	15	6	49.43	170	17.26	74.1	18.3	12.79	3.16	4.04747	0.59	0.03	128	11.9	0.391	600	10.6	3.708	45.1	0.0822173	251	12.8	0.68	4.05	29.5	13.9	1080	136	3	1.11	0.8	5.43	1.9	35.2	0
1	0	0	8	27	83	10.8	12	4.62	27	10.45	58.5	31.3	6.11	3.27	1.8685	0.43	0.08	115	12.3	0.343	317	8.7	3.25	42.8	0.0759346	142	3.5	0.9	3	30.4	9.6	270	136	4.3	1.08	0.6	3.4	1.4	14	0
1	0	1	8	27	92	14	8	49.77	60	14.4	72.9	21.5	10.45	3.1	3.37097	0.51	0.23	121	12	0.343	586	15.7	4.7	35.9	0.130919	194	8.6	2.29	3.47	30	172.4	1360	133	4.2	1.05	0.5	4.44	1.9	44.4	0
0	0	1	11	36	93	11	6	104.57	22	8.09	84.9	10	6.87	0.81	8.48148	0.38	0.15	110	12.7	0.321	346	8.2	4.2	36.9	0.113821	222	9.7	1.91	3.14	31.4	175.4	1500	133	3.9	1	0.7	0.04	1.7	42.7	0
1	0	0	10	111	148	40	8	150.77	35	20.16	80.7	12.1	16.27	2.44	6.66803	0.59	0.14	136	12.5	0.399	440	15.8	3.094	44.1	0.0701587	236	10.3	2.21	4.11	38.2	50	280	136	3.9	1.04	0.7	0.03	0.6	19.9	0
1	0	1	8	13	82	10	5	51.05	27	11.77	59.6	33	7.01	3.88	1.8067	0.81	0.22	110	17.5	0.332	543	12.4	7.05	41.9	0.168258	160	6.1	1.16	3.83	31.2	31.3	750	134	5.2	1.03	1.1	10.06	3.4	25.8	0
0	0	1	14	7	69	8	4	39.29	27	12.87	76.9	14.7	9.9	1.89	5.2381	0.75	0.57	101	14.5	0.335	756	13.4	3.5	44.7	0.0782998	217	8.7	1.64	3.77	45.4	15.9	630	133	4.6	1.05	2.3	8.37	4.4	10.4	0
1	0	1	13	9	74	8.5	6	77.47	115	8.25	60.9	29.9	5.02	2.47	2.03239	0.47	0.07	111	12.5	0.346	428	8.2	3.3	43.3	0.0762125	256	7.9	1.33	3.37	20.5	19.9	770	137	3.8	1.05	0.7	6.12	1.6	26.3	0
0	0	0	9	124	160	54.7	10	20.39	10	4.27	82.2	11.6	3.51	0.5	7.02	1.09	0.06	128	12.7	0.39	344	12.6	3.86	45.4	0.085022	147	7.8	0.95	3.8	19.1	17.5	950	137	3.7	1.03	0.4	4.08	1.1	15.8	0
1	0	1	8	33	97	14	9	25.09	26	14.79	46.2	45.4	6.83	6.71	1.01788	0.49	0.52	108	12.4	0.318	595	11.5	3	43	0.0697674	225	2.3	0.92	4.43	24.8	14	1090	138	4.2	1.19	0.8	0.02	1.4	20.7	0
1	0	1	10	5	68	9	6	85.21	29	9.92	70.5	21.5	6.99	2.13	3.28169	0.46	0.36	119	13	0.354	493	16	3.9	40.9	0.0953545	154	10.3	1.73	2.57	649.2	253.3	1270	130	4.2	1.02	1.5	14.08	3.8	35.8	0
0	0	1	11	11	74	9	6	82.67	40	12.03	62	34.1	7.46	4.1	1.81951	0.82	0.04	107	14	0.319	357	8.1	4.1	40.2	0.10199	197	4.3	2.03	3.46	41.8	82.1	1380	134	4.4	1.06	1.9	6.72	1.5	31.4	0
1	0	1	9	18	82	11	5	86.95	40	19.34	66	21.5	12.76	4.16	3.06731	0.83	1.32	120	14.9	0.35	328	15.8	4.58	42.3	0.108274	119	17.6	1.29	2.66	31.1	14.7	598	136	3.8	1.08	1.9	0.08	1.2	29.3	0
0	1	1	20	7	62	6.4	4	222.37	22	16.98	67.7	23.1	11.5	3.92	2.93367	0.42	0.12	101	25.3	0.319	690	16.5	3.9	39.1	0.0997442	145	2.4	1.94	3.01	31.1	12.3	1700	137	4.2	1.19	1.8	13.62	2	23.6	0
0	0	0	15	39	105	15	7	47.18	26	7.4	52.8	42.7	3.91	3.16	1.23734	1.14	0.06	110	19	0.337	568	8.9	5.82	38.6	0.150777	440	6.1	2.37	2.7	131.2	209.2	10740	132	4	1.05	0.5	5.29	1.5	15.7	0
0	1	0	14	20	88	11.5	8	12.24	12	12.64	49.1	39.5	6.21	4.99	1.24449	0.41	0.2	116	12.7	0.349	235	13.4	4.47	46.1	0.0969631	216	5.6	1.33	3.69	33.8	13.4	1980	139	4.1	1.11	1.9	0	1.6	30.8	0
0	0	0	13	20	88	11.5	7	12.24	8	12.64	49.1	39.5	6.21	4.99	1.24449	0.41	0.2	116	12.5	0.349	131	15.5	4.3	46.1	0.0932755	74	5.6	0.85	3.69	33.8	13.4	3780	139	4.1	1.11	1.9	0.07	2.5	21.4	0
1	0	1	11	2	68	7	6	128.93	56	11.9	83.4	12.4	9.92	1.48	6.7027	0.24	0.02	91	14.6	0.276	724	15.7	7.31	42	0.174048	183	14.7	0.55	4.54	68.7	32.6	820	138	4.4	0.98	1.8	4.45	2.2	40.9	0
1	0	1	10	18	85	11	5	118.35	57	22.55	80.1	13.8	18.06	3.11	5.80707	0.54	0.32	113	13.1	0.34	556	15.6	6.55	41.5	0.157831	190	7.6	1.63	4.17	60	55.2	5790	132	4	1.08	1.6	4.47	2	48.8	0
1	0	1	10	3	64	7.5	6	29.26	38	14.5	54	35	7.83	5.08	1.54134	0.58	0.64	123	11.8	0.402	599	15.1	5.46	42	0.13	110	9.57	0.66	3.62	26.3	18.6	1040	134	5	1.13	2	12.19	3.8	29	0
1	0	1	22	4	66	6	5	37.63	13	27.14	67.7	22.2	18.37	6.03	3.04643	0.66	0.03	114	14	0.334	500	10.2	5.86	46	0.127391	230	4.9	0.84	2.99	26.6	11.4	1000	138	4.3	1.18	0.9	6.24	5.4	25.2	0
1	0	1	18	26	88	11.5	5	42.48	26	21.24	80.5	12.5	17.1	2.65	6.45283	0.37	0.17	126	11.9	0.384	592	8.3	6	47.1	0.127389	150	12.8	2.3	4.31	38.3	16.5	390	136	4.4	1.06	1.3	9.19	1.5	33.8	0
0	0	1	10	51	112	21.3	2	64.23	35	14.3	72.9	19	10.42	2.72	3.83088	1.07	0.27	130	13.5	0.379	300	12	5.25	44.4	0.118243	267	32.6	1.15	3.9	385.3	563.4	1020	135	4.2	1.06	1.1	3.42	2.6	15.6	0
1	0	1	9	19	80	11	5	32.79	28	13.49	70.9	20.2	9.56	2.72	3.51471	1.43	0.08	116	13.7	0.355	367	16.1	4.2	39.6	0.106061	155	19.8	1.36	3.61	68.7	173.8	1230	136	3.6	1.11	0.6	4.5	3	42	0
0	0	1	9	68	110	7.6	6	27.06	17	6.82	75.5	15.6	5.15	1.06	4.85849	0.59	0.1	118	12.3	0.342	231	16.2	3.6	39.7	0.0906801	186	10.2	1.97	3.08	21.6	10.1	310	133	3.6	0.97	0.6	3.6	0.8	9.2	0
1	0	1	11	17	76	10.5	8	25.96	36	14.87	68	25.2	10.11	3.75	2.696	0.59	0.09	108	14	0.323	263	12.5	5.35	44.2	0.121041	131	23	1.1	3.78	29	6.1	980	134	3.9	1.07	2	4.5	2.3	31.2	0
1	1	1	16	7	66	10	6	20.24	10	22.32	82.2	13	18.35	2.9	6.32759	0.82	0.09	86	12.5	0.273	588	15.7	4.59	30.3	0.151485	138	9.4	1.36	1.35	41.6	20.3	370	136	3.8	1.09	0.4	5.31	2.69	50.1	0
1	0	1	6	20	84	13	7	89.44	36	9.16	61.3	27.7	5.62	2.54	2.2126	0.51	0.34	128	12.7	0.4	373	11.5	4.64	40.7	0.114005	100	6.2	0.86	3.84	29.7	11.3	3260	135	4.5	1.11	1.7	1.7	1.7	33.2	0
1	0	1	11	45	103	15.5	5	44.47	33	7.82	77.9	17.9	6.09	1.4	4.35	0.82	0.19	123	14.2	0.365	441	8	4.3	41.7	0.103118	148	10	0.76	4.54	53.2	124.5	1240	134	3.6	1.16	1.7	8.27	2.4	44.2	0
1	0	0	6	69	115	18	5	79.03	37	5.99	70.8	24.4	4.24	1.46	2.90411	0.49	0.08	103	12.1	0.296	366	15.9	4.42	37.7	0.117241	84	5.2	0.84	3.29	21.7	11.7	1090	135	3.7	1.08	0.8	6.85	1.4	16.3	0
1	0	1	12	41	110	23	6	89.86	50	24.03	92	4	22.11	0.96	23.0312	0.61	0.3	120	13.6	0.351	557	9	5.3	41.8	0.126794	200	8.2	1.46	3.61	55	57.2	1230	135	4.6	1	2.2	31.11	0.9	42.6	0
1	0	1	10	32	95	14	6	106.13	30	19.43	66.9	24.2	13	4.7	2.76596	0.4	0.6	119	13.9	0.342	660	15.3	4.9	39.1	0.12532	237	10.3	1.77	4.13	20.8	141.6	2130	136	3.5	1.13	1.2	3.9	1.9	27.2	0
1	0	1	8	8	70	9	5	43.91	31	17.46	53.6	35.2	9.18	6.15	1.49268	0.77	0.77	115	12.6	0.358	515	16.3	5.68	44.5	0.12764	169	10	1.21	3.47	33.5	13.4	2500	137	4.5	1.2	1.7	5.8	2.1	45	0
0	0	1	6	16	77	8.9	5	98.01	66	10.92	57.4	33.6	6.27	3.67	1.70845	0.92	0.19	93	16.1	0.289	597	9.9	7.48	36.5	0.204932	88	4.6	1.45	3.24	31.6	53.7	1270	134	4.4	1.06	0.9	0.02	4.3	25.3	0
0	0	1	11	3	62	6.8	6	72.71	21	18.1	71.5	22.8	12.94	12.94	1	0.42	0.25	107	12.7	0.316	600	11.3	3.9	41.2	0.0946602	180	7.8	1.96	3.21	79.6	122.8	440	132	4.7	1.04	0.9	6.38	3.5	33.73	0
0	0	0	10	12	85	11	5	41.93	17	14.73	37.6	54.9	5.54	8.09	0.684796	0.54	0.24	115	11.5	0.342	387	16.1	6.2	45.3	0.136865	210	6.1	1.41	3.15	51.5	80.4	1650	136	4.4	1.1	0.8	3.58	2	30.8	0
1	0	1	13	6	70	10	8	74.23	40	21.67	48.5	41.7	10.51	9.04	1.16261	0.43	0.15	104	16.3	0.315	779	8	5.6	34.2	0.163743	214	1.4	1.87	3.55	42.4	36.6	840	136	3.9	1.08	0.4	6.25	4.1	48.7	0
0	0	1	6	16	78	9	6	66.62	39	13.72	69.3	19.2	9.51	2.63	3.61597	0.57	0.29	122	12.5	0.379	423	11.5	5.25	40	0.13125	101	3.8	1.42	3.93	39.3	14.1	900	135	4.7	1.07	1.7	6.48	1.7	31.9	0
1	0	1	10	47	98	13	6	118.99	43	15.57	78.7	15.3	12.25	2.38	5.14706	0.44	0.12	124	12.9	0.368	409	9.7	5	42.3	0.118203	163	4.3	1.09	3.9	142.1	439.3	3670	137	4.1	1.05	0.6	5.03	1.28	30.88	0
1	0	1	12	42	108	17.5	10	26.65	49	15.17	72.3	19	10.97	2.88	3.80903	0.46	0.15	114	12.9	0.332	408	15.4	3.5	40.2	0.0870647	239	7.1	1.67	4.66	23.5	14.2	890	138	3.6	1.14	0.9	5.22	1.4	23.8	0
0	0	1	10	14	90	13.3	5	116.41	85	12.82	82.9	12.5	10.63	1.6	6.64375	0.22	0.35	104	11.9	0.309	357	8.9	3.9	43.3	0.0900693	185	14.8	3.36	4.03	54.9	18.6	6730	133	3.5	1.08	1.1	5.03	2.2	21.9	0
0	0	0	6	127	135	31	7	92.4	47	11.97	66	20.1	7.9	2.41	3.27801	0.45	0.28	116	14.1	0.365	562	7.8	5.96	37.6	0.158511	169	6.5	1.05	2.95	16.8	9.1	1740	140	3.6	1.09	0.4	5.55	1.6	9.4	0
0	0	0	6	12	88	13	3	71.37	24	8.98	47.6	39.9	4.27	3.58	1.19274	0.31	0.7	98	14.9	2.95	340	15.2	5.42	43.1	0.125754	59	2.9	1.18	3.11	36.7	15	640	136	4.2	1.08	1.9	7.79	2.69	25.59	0
1	0	1	8	155	170	51	10	122.8	40	14.45	77.5	15.1	11.2	2.18	5.13761	0.62	0.04	123	13.1	0.374	457	9.5	7.29	41.2	0.176942	167	6.3	0.68	2.38	30.5	55.4	710	136	4.2	1.03	0.4	6.27	1.1	16.8	0
1	0	1	13	17	80	11	17	36.95	40	22.47	56.3	30.3	12.65	6.81	1.85756	0.69	2.07	105	15.1	0.314	574	9.6	6.6	45.8	0.144105	199	10.7	1.35	3.38	42.3	17	970	136	4.6	1.12	1.1	5.46	2.8	38.3	0
1	0	0	10	31	93	12.7	8	7.58	16	5.64	68.6	23.9	3.87	1.35	2.86667	0.6	0.05	94	14.3	0.263	460	15.6	4.46	38.6	0.115544	211	9.8	1.53	3.12	175.4	196.5	6550	133	3.4	1.07	0.8	5.67	1.6	14.1	0
1	0	1	14	4	63	6.5	6	77.27	35	18.26	68.4	24.7	12.49	4.51	2.7694	0.15	0.09	113	12.8	0.359	550	8.7	4.39	47.2	0.0930085	212	13.1	1.53	3.25	31.4	21.1	670	138	3.9	1.17	1.3	7.53	2.06	35.3	1
1	0	0	6	3	69	7	6	44.99	50	16.76	66.5	28	11.15	4.69	2.3774	0.54	0.08	100	12	0.307	573	9.8	6.94	39.4	0.176142	133	4.1	4.18	4	25.2	7.1	2110	134	4.2	1.15	3	9.24	3.4	21.3	0
1	0	1	8	17	80	10	9	64.44	41	9.26	45.5	40.9	4.21	3.79	1.11082	0.56	0.27	109	14.3	0.321	399	8.8	6.68	37.9	0.176253	168	3.7	1.97	3.39	28	15.8	2240	132	3.4	1.08	10.2	0.02	1.74	17.5	0
0	1	1	10	12	75	9	5	52.97	46	11.34	55.4	30.7	6.28	3.48	1.8046	1.84	0.76	94	15.9	0.272	734	16.7	4.28	38.4	0.111458	164	10.2	1.11	2.75	36.3	205.2	8060	136	3.3	1.16	0.9	4.31	2.9	31.6	0
1	1	1	13	35	95	13.5	9	51.34	37	18.44	80.5	14.9	14.84	2.75	5.39636	0.46	0.04	115	11.2	0.35	292	13.2	6.03	43.9	0.137358	148	9.6	0.44	4.2	31.9	9.9	260	136	3.7	1.12	0.7	3.11	1.7	29.9	0
0	0	1	10	20	96	14	6	39.38	22	10.91	64.8	24.7	7.07	2.69	2.62825	0.49	0.48	105	13	0.313	403	16.2	3.7	40.4	0.0915842	156	12.9	0.77	3.72	110.2	265.4	680	133	3.7	1.07	0.5	4.73	1.8	27.4	0
1	0	0	7	57	109	16.5	12	63.9	55	15.39	77.9	13.1	11.99	2.02	5.93564	0.36	0.17	122	12.2	0.362	520	15.5	7.89	41	0.192439	74	12.6	0.9	3.24	22.4	9.6	1060	135	3.6	1.02	0.7	7.17	0.8	18.3	0
0	0	1	10	14	77	11	8	70.46	50	22.21	62.2	31.6	13.81	7.02	1.96724	0.46	0.6	97	13.7	0.293	593	14.8	4.116	34.6	0.11896	204	3.4	1.17	2.53	26.3	53.4	4030	132	6.6	1.16	0.4	6.49	1.9	20	0
0	0	1	12	19	100	15	9	93.71	79	17.19	76.2	15.5	13.1	2.66	4.92481	0.66	0.55	103	12.7	0.316	714	15.7	7.7	39.4	0.195431	178	6.4	1.71	3.66	23.3	10.5	2650	137	3.8	1.15	0.9	5.36	2.2	29	0
1	0	1	8	53	102	17.3	8	67.4	62	11.21	63.3	20.2	7.1	2.26	3.14159	0.4	0.49	99	12.1	0.292	442	9.4	5.44	41.1	0.13236	104	3.6	1.38	3.48	27.3	12.5	370	140	3.7	1.06	0.3	0.04	1.4	22.6	0
1	0	1	9	16	79	8.5	6	18.62	13	11.72	59.8	32.1	7.01	3.76	1.86436	0.58	0.15	114	13.9	0.332	398	15.3	3.156	41.9	0.0753222	150	7.9	1.78	5.25	25.2	12.1	730	133	3.8	1.1	1.2	0.05	2.5	37.4	0
0	0	1	10	10	75	9.25	6	120.19	63	16.35	38.6	52.2	6.31	8.53	0.739742	0.66	0.18	114	13.3	0.338	711	9	6.63	44.6	0.148655	54	6.6	1.41	4.19	26.9	14.6	580	139	4.1	1.14	1.8	6.04	2.2	26	0
1	0	1	12	26	86	11	9	42.54	16	12.34	71.3	17.5	8.8	2.16	4.07407	0.62	0.74	99	16.2	0.323	324	16.6	3.3	36.3	0.0909091	116	11.1	1.36	3.45	30.2	14.1	670	136	3.7	1.12	1	5.69	1.2	15.6	0
1	0	1	9	16	80	9.5	7	34.72	16	11.32	58	31.6	6.57	3.58	1.8352	1.34	0.45	105	12.9	0.33	405	16.8	5.49	42.2	0.130095	88	4	0.96	2.61	28.3	9.7	4030	133	4	1.06	1.1	0.05	1.9	31.33	0
1	0	0	11	25	85	11.5	5	93.55	117	20.14	73.6	20.3	14.82	4.09	3.62347	0.76	0.16	106	12.9	0.321	331	10.3	7.68	37.2	0.206452	28	4.9	1.71	4.36	16.2	8.9	1987	132	4.3	1.05	0.7	0	3.7	37.4	0
1	0	0	9	14	98	11	5	57.32	22	11.05	38.9	47.5	4.3	5.25	0.819048	1.09	0.81	109	13.3	0.334	386	8.9	4.68	43.2	0.108333	133	5.7	1.71	3.99	143.3	178.2	1190	135	4.2	1.04	1.6	4.1	2.3	32.4	0
0	0	1	8	13	74	8	5	99.51	57	13.8	54.8	39.6	7.56	5.46	1.38462	0.49	0.12	112	12.5	0.322	378	8	7.09	42.9	0.165268	200	3.9	1.88	4.27	44.9	207	1620	135	3.6	1.09	1.5	6.15	4.3	35.9	0
1	0	0	11	48	102	15	6	130.21	45	26.53	92.3	5.2	24.49	1.38	17.7464	0.74	0.13	111	13.3	0.337	580	15.4	3.339	38.1	0.0876378	180	6.5	0.79	2.73	29.7	13.9	990	128	3.9	1.04	3.5	3.71	2.5	15.2	0
1	0	1	10	10	79	10.6	5	64.47	25	17	60.7	22.5	10.32	3.83	2.69452	1.04	0.24	120	13.6	0.366	371	16.1	7.17	45.5	0.157582	177	11.2	1.43	4.19	39.5	36.5	1040	133	4.3	1.05	1.1	7.6	2.2	34.9	0
1	0	1	12	9	80	8.5	6	41.72	72	13.2	51.7	35.2	6.82	4.65	1.46667	0.67	0.33	109	14	0.324	471	9.2	5.88	44.3	0.132731	176	7.6	1.69	4.64	37.2	13.2	1590	135	5.7	1.14	1.6	5.06	4.7	20.2	0
1	0	1	29	35	88	11	7	51.06	35	15.54	85	8	13.21	1.24	10.6532	0.55	0.05	122	14.4	0.372	541	15.1	3.156	41.6	0.0758654	237	9.5	2.07	3.35	744.6	553.2	840	132	5.8	1.06	0.6	0.06	2	24.2	0
1	1	1	19	18	83	12	6	58.37	52	11.88	68.8	20	8.17	2.38	3.43277	0.88	0.69	99	23.9	0.293	727	12.5	5.19	25.8	0.201163	204	12.2	1.89	3.2	21.5	14.6	2930	136	3.3	1.13	1.1	4.61	2.3	26.2	0
1	0	1	9	9	75	10.6	4	42.65	23	19.81	61.9	25.6	12.26	5.07	2.41815	0.81	0.83	114	12.7	0.346	435	9.9	5.04	43.4	0.116129	57	13.7	1.8	2.26	37.4	19.6	380	136	4.8	1.07	1.1	0.04	2.1	14.7	0
1	0	1	11	18	83	10	7	64.15	25	20.59	63.8	26.2	13.14	5.39	2.43785	0.99	0.21	116	14.6	0.344	513	8.5	6.774	42.6	0.159014	115	6.6	1.62	4.25	38.7	16.1	530	134	4.1	0.95	3.8	0.05	1.3	30.7	0
0	0	1	9	11	80	10.2	5	56.95	31	15.37	67.6	23.7	10.39	3.64	2.8544	0.55	0.08	108	13.9	0.322	457	9.7	4.57	42.9	0.106527	200	9	1.1	4.5	20	30	2680	135	4.3	1.15	0.5	5.55	2.4	23.1	0
1	0	0	12	14	78	9.5	12	46.56	18	11.63	41.9	43.9	4.87	5.11	0.953033	0.8	0.69	90	18	0.309	803	15.4	5.816	42.7	0.136206	87	3.9	1.38	4.04	25	7.5	2830	137	3.8	1.18	2.9	5.08	0.9	21	0
0	0	1	8	6	69.611	8.4	5	75.92	47	13.22	77.5	15.9	10.25	2.1	4.88095	0.58	0.25	108	13	0.338	486	15.8	6.61	42.4	0.155896	196	8.2	1.07	3.51	18.8	10.1	580	137	4.2	1.16	1.3	4.3	3.2	28.1	0
1	0	1	9	15	80	9.4	6	92.63	43	12.46	71.5	16.8	8.91	2.09	4.26316	0.6	0.3	125	14.3	0.398	335	16.4	7.04	42.6	0.165258	70	9.5	1.23	3.84	56.7	53.8	1430	135	3.8	1.15	1.2	3.59	2.1	24.6	0
1	0	1	8	13	77	11.5	7	26.34	28	11.95	43	38.3	5.14	4.58	1.12227	0.68	0.99	96	11.9	0.289	589	9.4	6.57	39.2	0.167602	200	3.7	1.26	4.19	21.7	144.1	210	139	3.7	1.14	1.6	3.15	2.4	23.4	0
0	0	1	8	35	95	13.5	7	8.03	7	7.44	25.8	53	1.92	3.94	0.48731	0.76	0.05	128	12.4	0.381	329	10.3	5.1	39.9	0.12782	170	9.4	1.68	3.69	80.7	65.7	1090	136	4.1	1.04	1.9	7.16	0.5	9.9	0
1	0	1	9	4	68	8.2	7	62.1	45	10.58	69.5	18.8	7.35	1.99	3.69347	0.76	0.29	104	13.5	0.326	496	10.1	6.95	48.4	0.143595	139	7.2	1.2	3.81	40.9	27.4	1320	142	4.4	1.25	2.3	6.44	1.6	24.3	0
0	0	1	9	43	103	16	6	108.31	45	12.27	80.7	13.9	9.9	1.71	5.78947	0.42	0.15	110	12.3	0.343	372	16.4	7.073	41.3	0.171259	131	5.8	0.64	3.24	145.4	165.5	2140	139	3.5	1.11	0.8	3.28	2.8	23.1	0
1	0	1	13	48	106	16.8	6	39.27	66	7.36	65.8	24	4.84	1.77	2.73446	0.55	0.17	114	13.7	0.34	233	15.4	3.099	41.3	0.0750363	202	22.3	0.61	3.69	1099.6	1155.6	3430	137	3.9	1.07	0.7	0.54	1	26.6	0
0	0	0	10	78	122	21.5	10	46.39	13	11.91	63.1	24.9	7.52	2.97	2.53199	0.39	0.27	117	11.3	0.348	411	17.1	5.63	42.4	0.132783	112	7.9	0.85	2.93	19	8.2	1150	136	4.1	1.04	0.8	0.04	1.2	13.3	0
0	0	1	9	26	85	11	8	37.4	68	10.93	68.5	26.8	7.49	2.93	2.55631	0.47	0.04	121	14	0.364	549	8.8	6.75	45.6	0.148026	108	8.7	1.34	4.01	41.8	10	980	132	5.1	1.1	1	0.04	1.1	24.9	0
1	0	1	7	12	80	10.85	6	45.67	43	13.61	65	25.2	8.85	3.43	2.58017	1	0.54	112	13.1	0.358	593	15.2	4.3	44.5	0.0966292	161	4.2	1.14	4.15	39.3	17.6	3080	136	5	1.11	0.9	4.12	2.9	28.5	0
0	0	1	8	11	72	10	8	74.68	26	10.05	49.5	31.2	4.97	3.14	1.5828	0.76	0.87	111	12.2	0.318	600	10.2	3.215	33.3	0.0965465	229	2.6	1.28	3.48	17.7	25	1450	132	3.8	1.02	0.8	8.14	1	27.5	0
0	0	1	9	21	80	10	8	31.43	51	13.12	56.8	35.1	7.45	4.61	1.61605	0.49	0.17	118	12.2	0.354	540	16.3	4.212	42.9	0.0981818	126	5.2	1.25	3.86	20	10.4	700	137	4.4	1.06	1.1	9.01	1.8	26.8	0
1	1	0	23	169	168	50.3	4	65.67	12	4.4	87.6	9.5	3.85	0.42	9.16667	0.48	0.04	125	15.3	0.361	318	15.1	6.55	38.2	0.171466	451	10.1	3.19	2.96	39.6	22.8	2380	130	3	1.05	2.5	76.36	0.8	35.4	0
1	0	1	11	60	108	21	6	57.4	85	16.31	82.2	7.3	13.41	1.19	11.2689	0.94	0.2	109	14	0.327	481	10.3	5.992	42.9	0.139674	130	10.8	2.72	4.83	24.7	9.3	410	135	3.8	1.07	0.5	0.07	0.9	25.5	0
1	0	0	10	16	83	12	8	16.25	9	10.27	66.1	23.9	6.79	2.45	2.77143	0.2	0.01	113	12.9	0.326	458	12.2	6.55	43.7	0.149886	189	2	1.36	4.84	21.3	22.4	530	139	3.7	1.12	1.8	5.01	1.5	42	0
1	1	1	9	19	85	11	12	26.96	115	10.9	47.4	37.2	5.17	4.05	1.27654	0.63	0.32	112	14.2	0.34	578	15.9	3.044	40.3	0.0755335	196	4.6	1.47	4.4	34.9	27.5	3430	135	3.6	1.13	1.9	5.23	0.9	10.1	0
0	0	1	10	4	60	7.8	5	35.62	7	12.42	42.6	45.4	5.29	5.64	0.937943	0.91	0.65	128	14.8	0.397	588	9.7	4.55	43	0.105814	166	7.9	1.14	3.41	86.5	71.8	670	138	4.4	1.17	1.9	7.84	4.7	19.3	0
1	0	1	15	26	90	12	10	39.65	15	12.74	63.2	28.6	8.05	3.64	2.21154	0.37	0.25	126	17.8	0.359	211	10.2	3.928	43.8	0.0896804	185	8.3	1.54	4.6	58.7	51.5	1820	135	4	1.09	1.1	3.04	1.5	19.7	0
0	0	1	8	4	66	8.2	7	126	24	14.48	64.8	22.9	9.38	3.32	2.8253	0.62	0.51	110	12.7	0.332	550	10.1	5.349	36.6	0.146148	133	3.2	2.21	4.08	23.7	14.3	1600	134	4.9	1.13	1.6	13.44	1.5	37.3	0
0	0	1	11	6	71	8	5	75.72	43	11.39	62.2	26.3	7.08	3	2.36	0.68	0.62	106	12.3	0.323	587	9.2	3.614	42.5	0.0850353	139	8.6	2.15	4.46	32.1	10.3	2190	136	4.4	1.15	1.7	7.37	2.9	12.9	0
0	0	1	7	22	74	9	10	117.27	30	11.25	61.9	27.4	6.96	3.08	2.25974	1.01	0.27	120	14.4	0.37	224	15.5	4.33	40.8	0.106127	133	5.9	2.16	3.08	27.8	7.6	1020	130	4.3	1.06	0.9	0.03	1.7	32.8	0
1	0	1	11	43	106	16	8	55.85	55	14.45	72	18.9	10.4	2.73	3.80952	0.46	0.38	126	11.8	0.369	386	11.5	6.28	40.3	0.155831	68	8.55	0.96	5.84	23.6	9.7	4690	137	3.4	1.06	1	3.6	2.4	24.7	0
0	0	1	11	4	63	6.5	5	70.22	32	33.18	77	13	25.55	4.31	5.92807	0.73	0.76	106	12.9	0.327	865	10.2	5.39	45.1	0.119512	140	4	0.73	4.14	73.4	32.1	340	136	4	1.15	2.8	10.44	2.3	14.7	0
1	0	1	6	32	92	14.4	8	48.91	70	14.35	60.7	27	8.71	3.87	2.25065	0.33	0.55	107	12.6	0.327	316	10.8	6.51	40.5	0.160741	82	5.4	0.92	4.04	30.6	24.2	1530	137	4.1	1.13	3.1	4.07	3.48	29.5	0
1	0	0	6	48	110	17.5	6	85.55	57	15.47	76.6	17.3	11.85	11.85	1	0.64	0.39	102	13	0.302	599	8.4	7.32	36.3	0.201653	195	6.7	1.32	3.27	19.6	101.9	750	137	3.8	1.12	0.6	3.28	1.2	23.7	0
1	0	1	14	6	66	7.5	6	110.56	19	12.21	64.3	20.8	7.85	2.54	3.09055	0.3	1.5	117	15.6	0.354	1045	15.1	3.7	43.3	0.0854503	151	8.8	2.2	3.17	47.3	27.8	380	137	4.2	1.13	2.6	8.35	2.4	31.4	0
1	0	1	11	37	100	17	6	111.1	13	5.37	64.8	24.7	3.48	1.33	2.61654	0.73	0.05	119	12.4	0.361	311	9.1	5.16	43.4	0.118894	218	9.4	1.32	3.57	32	8.3	590	137	4.4	1.08	1.2	3.62	3	23.1	0
1	0	1	9	36	98	15	8	91.86	46	21.77	72.4	17.4	15.76	3.79	4.15831	0.82	0.96	118	15	0.347	765	7.9	4.642	34.1	0.136129	127	2.8	1.31	3.47	48.8	42.7	3000	134	4.4	0.98	0.5	4.35	2.1	25.4	0
0	0	1	9	7	66	7	7	116.75	75	7.79	70.5	21.1	5.49	1.64	3.34756	0.83	0.18	96	12.8	0.299	524	11.6	3.22	41.4	0.0777778	222	5.6	3.07	4.1	41.9	49.3	2090	134	4.3	1.12	1.8	5.2	1.4	31.6	0
0	0	1	10	33	92	14	8	35.52	85	12.87	75	18.2	9.65	2.34	4.12393	1.29	0.3	120	12.5	0.358	407	11	5.73	39.9	0.143609	84	13.9	1.11	3.71	20	12.4	790	134	4.9	1.08	0.8	16.75	1.3	7.3	0
0	0	0	11	3	62	6.2	10	145.06	44	9.72	66.8	28.6	6.49	2.78	2.33453	1.52	0.02	91	13.2	0.272	730	16.5	5.09	36.6	0.139071	164	3	1.78	3.69	42.7	37.5	930	135	4.2	1.09	3	18.05	2.3	12.2	0
1	0	0	18	3	78	8	12	30.88	45	13.45	27.1	48.3	3.64	6.5	0.56	0.42	1.67	95	14.4	0.288	1051	7.5	5.765	43.1	0.133759	140	10.5	2.13	5.01	50.8	16.5	9680	135	3.8	1.21	1.5	7.82	2.4	20.6	0
0	0	1	8	15	74	9	8	79.33	65	17.12	70.3	20.4	12.1	3.51	3.44729	0.65	0.26	116	12	0.368	355	16.3	4.642	44.5	0.104315	173	8.9	2.43	3.99	67.9	44.4	1120	140	4.1	1.18	1	5.1	1.8	23.1	0
0	0	0	9	4	70	9.8	6	71.03	48	15.27	45.7	44	6.98	6.72	1.03869	0.39	0.21	115	12.3	0.357	578	9.2	7.01	46.4	0.151078	168	12	1.9	5.01	33.4	19.8	2770	138	4	1.13	2.1	9.33	2.3	42.9	0
1	0	0	10	29	87	12	7	86.72	29	13.53	61.5	29.4	8.32	3.98	2.09045	0.67	0.62	116	12.9	0.344	355	9	5.57	40.7	0.136855	81	6	0.81	3.65	24.8	13	2980	135	3.7	1.03	1.2	3.96	2.7	23.4	0
1	0	1	8	12	74	9	5	47	35	11.92	65.2	22.8	7.77	2.72	2.85662	0.45	0.46	116	12.6	0.364	346	11.1	5.16	42.5	0.121412	113	3.9	0.95	3.55	28.6	11.7	640	135	4.7	1.15	2	0.06	3.5	25.3	0
0	0	1	11	10	73	7.8	5	118.28	25	15.07	58.9	30.3	8.88	4.57	1.94311	0.86	0.78	132	17.3	0.387	582	8.9	5.22	44.6	0.11704	171	19.2	1.49	3.57	823.5	394.4	1050	135	4.3	1.14	1.8	10.19	2.5	22.4	0
0	0	1	9	36	93	15	9	76.76	45	12.62	84.2	10.9	10.63	1.38	7.7029	0.48	0.14	110	13.7	0.351	598	9.2	4.85	41.1	0.118005	206	6	1.12	3.76	38.1	14.7	619	133	4	1.06	0.5	5.78	1.8	29.6	0
0	0	1	11	67	77	7.5	6	30.66	47	15.52	61.8	31.5	9.59	4.89	1.96115	0.81	0.08	120	13.3	0.368	453	16.2	4.522	47.7	0.0948008	160	7.6	2.92	3.28	33.9	17.8	340	136	4.3	1.14	1.3	3.52	1.5	23.5	0
0	0	1	10	34	94	12.75	4	77.93	50	14.59	71.9	18.4	10.49	2.68	3.91418	0.48	0.01	102	13.7	0.302	580	9.5	6.92	37.2	0.186022	211	9.8	0.62	2.86	151.9	131.1	2000	132	3.9	0.95	0.8	3.64	2.5	29.3	0
0	0	1	9	13	78	9	7	79.3	13	9.94	67	22.2	6.66	2.21	3.01357	0.43	0.4	115	11.9	0.362	505	8.7	5.48	44.8	0.122321	193	12.8	2.06	4.26	40.8	15.4	810	138	4.2	1.15	2.8	6.22	3	19.7	0
1	0	0	11	13	75	10	11	57.63	45	8.94	72.8	17.9	6.51	1.6	4.06875	1.05	0.16	80	15.9	0.253	489	12.9	6.05	40.3	0.150124	149	9	1.23	3.28	94.5	58.1	7280	136	2.8	1.1	0.4	4.36	1.6	36.6	0
0	0	1	8	9	69	8	5	30.39	20	14.58	44.9	45.3	6.55	6.6	0.992424	0.82	0.41	104	12.8	0.325	579	16	3.465	41.2	0.0841019	124	4.6	1.31	3.44	75.7	60.5	540	132	4.4	1.1	1.9	10.27	1.7	33	0
0	0	1	13	25	88	11.5	9	43.98	25	21.58	71.8	18.3	15.49	3.95	3.92152	0.39	0.45	114	12.6	0.346	380	8.6	6.514	40.5	0.16084	90	6.8	1.48	2.42	42.4	14	640	139	4.5	1.06	1.5	3.3	1.07	25.8	0
0	0	0	13	12	77	10	11	27.3	38	18.81	69.5	25.4	13.1	4.78	2.74059	0.49	0.32	118	12.5	0.367	547	16.6	6.774	40.3	0.168089	99	2.1	1.33	3.27	23.9	10.5	1440	137	4.5	1.12	1.6	0.03	2.8	29.9	0
1	0	1	9	13	83	11	5	36.55	23	12.62	74.8	19.7	9.44	2.49	3.79116	0.55	0.05	110	14	0.32	494	9	3.928	38.2	0.102827	166	6	1.02	3.05	20	20.3	1160	134	5.6	1.01	3.7	0.02	1.4	24.3	0
1	0	1	10	34	96	16.8	6	36.59	25	17.29	90.3	3.9	15.61	0.67	23.2985	0.44	0.03	137	15.3	0.413	427	15.8	6.53	41.3	0.158111	108	41.7	2.4	4.21	335.6	424.6	2590	135	3.8	1.03	2.8	24.2	2.2	42	0
0	0	1	10	7	66	8	7	21.49	35	20.56	48.5	43.9	9.97	9.03	1.1041	0.55	0.43	105	14.9	0.315	927	9.1	6.56	40.6	0.161576	218	6	3.54	3.64	29.7	67.9	430	139	4.4	1.16	1.8	7.07	2.7	44.9	0
0	1	0	18	8	72	8.5	1	61.6	40	9.84	75.3	17.8	7.41	1.75	4.23429	0.64	0.14	102	20.1	0.313	600	14.4	4.67	44.7	0.104474	122	7.8	1.43	3.71	45.7	25.3	280	137	4.4	1.14	2.1	4.6	2.4	25.8	0
1	0	1	9	24	89	13	7	77.79	20	10.15	56.8	31	5.77	3.15	1.83175	0.92	0.35	106	12.7	0.322	498	15.8	3.843	36	0.10675	133	4	0.45	2.03	21.4	43.7	630	135	4.4	1.01	0.5	6.71	1.9	19.9	0
0	0	1	8	21	87	12	6	37.79	18	12.18	49.8	41.3	6.07	5.03	1.20676	0.89	0.41	114	14.1	0.34	355	8.2	4.65	42.8	0.108645	113	3.9	1.44	3.6	28.6	14.8	910	137	3.8	1.07	1.2	6.27	2.3	39.3	0
1	0	1	7	10	71	9	8	78.91	65	20.02	60.2	27.2	12.05	5.45	2.21101	1.62	0.84	118	12.4	0.364	282	15	4.205	42.1	0.0998812	169	5.3	2.94	3.98	117.1	68.7	1570	133	4	1.06	1.1	8.88	3.4	22	0
1	0	0	8	12	70	8.5	8	56	62	13.15	60.8	32.7	8	4.3	1.86047	0.32	0.04	101	11.8	0.299	595	9.2	5.816	43.1	0.134942	160	2.4	2.95	3.86	49.4	48.5	1120	137	3.3	1.08	2.9	0.07	2.3	18.4	0
0	0	0	12	9	71	8.5	6	79.79	85	11.28	64.7	24.9	7.3	2.81	2.59786	1.22	0.45	101	16.3	0.322	867	17.1	7.44	39	0.190769	204	7.4	1.35	3.69	22.3	13.4	7420	136	4.1	1.14	0.7	6.9	2.8	30.6	0
0	0	1	10	10	71	7.5	7	53.71	30	15	59.7	32.6	8.97	4.9	1.83061	1	0.33	91	15.6	0.283	744	10.9	5.404	39	0.138564	217	7.4	3.92	3.69	180.5	113.3	4840	136	4.1	1.14	0.7	6.9	2.8	25.5	0
1	0	1	11	50	108	16.5	6	45.79	40	14.59	74	16.3	10.8	2.38	4.53782	1.07	0.23	109	14.9	0.336	433	8.8	4.885	38.3	0.127546	148	6.6	1.17	3.15	148.7	126.3	710	133	3.4	1.1	0.9	5.37	2.3	23.9	0
1	0	0	10	18	83	11	11	48.12	45	14.94	50.5	37.6	7.54	5.62	1.34164	0.26	0.73	107	14.4	0.327	599	9.5	7.66	37.2	0.205914	62	1.5	1.37	3.12	51.6	21.5	2940	137	3.6	1.18	0.6	0.04	2.2	20.1	0
0	0	1	10	34	92	11.65	6	98.65	44	12.4	82.3	13.3	10.21	1.65	6.18788	0.73	0.09	118	13.3	0.362	589	10.4	5.63	39	0.144359	74	6.7	0.96	3.96	31.2	10.2	1810	134	3.7	1	0.7	0.08	1.8	19.2	0
0	0	1	8	22	82	10.5	6	60.65	20	14.27	61.7	28.2	8.8	4	2.2	0.22	0.63	117	12.5	0.343	214	15.5	3.27	38.7	0.0844961	208	8.3	1.78	3.35	25.2	32.9	9540	131	4.1	1	1.8	0.03	3	21	0
1	0	1	9	15	76	12	5	24.17	22	12.85	39.8	45.9	5.11	5.9	0.866102	0.54	0.44	101	13.2	0.3	480	9.3	7.434	42.8	0.173692	181	4.8	1.27	4.26	34.7	20.1	1570	135	4.5	1.1	1.9	3.48	2.8	38.1	0
1	0	1	10	15	82	10	5	110.62	25	15.96	68.3	25.5	10.9	4.1	2.65854	0.77	0.49	118	14	0.383	510	10.9	4.017	33.4	0.120269	128	12.8	1.82	4.23	34.9	96.1	5800	133	3.2	1	1.9	8.93	3.8	33.5	0
1	0	1	13	31	92	13	8	73	29	5.88	67.1	25.1	3.95	1.48	2.66892	0.23	0.18	114	12.4	0.326	463	10.1	6.579	40.7	0.161646	120	6.2	1.12	3.85	20.6	9.5	2100	137	3.8	1.1	3.2	0.07	0.9	19.9	0
1	0	1	9	40	105	16.5	9	38.12	45	10.47	63.2	23.2	6.62	23.2	0.285345	0.4	0.43	118	13	0.359	479	8.8	8.461	37.5	0.225627	96	3.3	0.62	3.28	39.8	21.6	1230	136	4.2	1	1.2	0	1.7	25.9	0
1	0	1	7	15	82	9.5	11	31.56	4	15.79	40.9	27.26	6.46	4.29	1.50583	0.75	2.67	113	12.7	0.354	598	9.7	5.62	41.1	0.13674	157	2.5	0.79	3.41	31.4	13.4	780	136	3.4	1.12	0.9	3.83	2.4	19.8	0
0	0	1	18	34	95	12	10	70.7	60	15.79	56.8	31.1	8.79	4.91	1.79022	0.87	0.68	112	15.1	0.324	570	9.1	5.5	39.4	0.139594	153	5.1	0.74	3.34	37.5	23.1	660	139	4.1	1.1	1.8	3.93	2.2	27.2	0
1	0	0	7	66	115	17.6	4	82.28	25	18.67	84	8.5	15.68	1.59	9.86164	2.19	0.63	114	12.5	0.368	452	10.4	5.06	43	0.117674	60	8.9	1.44	4.61	27.6	11.9	2080	133	3.9	1	1.9	4.3	2.7	31.7	0
1	0	1	9	23	83	10	5	90.32	59	14.2	60.2	27.6	8.55	3.92	2.18112	1.19	0.53	99	11.9	0.31	267	11.3	3.465	38	0.0911842	169	5	0.93	3.46	41.5	163.3	560	135	3.9	1.17	0.5	0.04	1.5	22.2	0
1	0	1	10	49	109	17.9	8	52.64	21	13.72	81	11.9	11.11	1.63	6.81595	0.59	0.05	111	13.6	0.33	432	10.3	6.48	39.2	0.165306	264	5.8	0.77	2.88	15.9	7.1	790	132	3.8	0.94	0.5	8.57	1.8	14.5	0
0	0	1	8	13	76	11	6	126.91	14	10.36	58.7	30	6.1	3.11	1.96141	0.29	0.57	105	12.1	0.318	390	15.5	3.88	39.7	0.097733	166	2	2.48	3.35	48.6	13.5	2830	136	4.4	1.11	1.4	0.03	2.5	9.5	0
1	0	1	9	52	110	18.75	6	135.57	25	13.34	85.9	6.6	11.46	0.88	13.0227	1.8	0.12	124	13.4	0.367	599	11.4	8.38	39.2	0.213776	182	65.8	1.71	3.52	99.3	209.4	1760	134	2.9	1.1	0.9	0.07	1.3	36.7	0
1	0	1	24	57	100	15	5	74.63	13	23.33	86.1	9.9	20.1	2.31	8.7013	0.31	0.82	113	15	0.35	587	9.6	6.88	43.1	0.159629	286	13.8	1.35	3.32	1146.8	953.7	510	134	3.7	1	1.2	5.17	1.3	41	0
1	0	1	10	34	95	14.9	6	3.33	56	6.75	33.6	52.4	2.27	3.54	0.641243	0.15	0.85	124	11.4	0.395	599	13.1	8.2	39.4	0.208122	257	26.3	1.04	4.11	109.6	152.9	3670	134	4.2	1.1	1.2	5.73	3.2	38.6	0
0	0	1	11	93	123	23	7	153.32	32	11.33	88.3	5.1	10	0.58	17.2414	0.47	0.2	125	12.8	0.391	368	16.4	3.608	40.2	0.0897512	171	8.3	1.13	3.72	30.6	13.6	2960	134	3.3	1.1	0.4	3.19	2.5	18.7	0
0	0	0	12	29	90	13	8	81.96	43	19.63	71	22.4	13.94	4.4	3.16818	0.35	0.02	109	12.8	0.325	500	9.7	3.152	45.8	0.068821	142	5.3	0.89	3.63	35.9	16.3	1580	138	3.6	1.1	1.3	5.89	4.1	32.7	0
0	0	1	11	25	87	11	6	67.52	35	18.65	69.5	20.1	12.96	3.75	3.456	0.47	0.09	104	13.9	0.319	468	10.5	4.411	40.4	0.109183	122	14.5	1.54	3.91	38.5	116	670	138	3.4	1.11	1.5	4.67	2.2	30.4	0
1	0	1	11	30	92	15.3	6	50.48	38	9.52	74.1	19	7.1	1.81	3.92265	0.48	0.11	114	14.1	0.344	504	8.7	3.928	43.3	0.0907159	123	36.8	0.72	3.44	175.1	194	2510	130	3.8	0.93	1.2	4.24	2.1	42.9	0
0	0	1	9	29	92	13	8	140.98	77	22.18	75.6	17.4	16.77	3.86	4.34456	0.29	0.04	107	13.5	0.328	404	10.3	8.18	34.1	0.239883	50	4.9	1.33	3.63	15.5	68	1240	135	3.6	1.14	1.2	3.3	1.7	31.6	0
1	0	1	8	24	83	11.5	6	122.19	40	8.53	55.3	34.1	4.72	2.91	1.62199	0.48	0.24	110	11.8	0.318	379	9.1	4.93	44.3	0.111287	88	6.3	0.8	2.95	39.7	19.7	2340	137	4.1	1.15	2.3	4	2.7	12	0
1	0	1	10	32	88	13	8	92.91	41	17.3	79	11.4	13.67	1.97	6.93909	0.64	0.28	107	12.6	0.323	432	9.4	3.571	40.9	0.0873105	123	10.7	1.53	4.12	24.6	10	1790	135	3.7	1.1	0.8	6.53	1.9	12.4	0
0	0	1	13	25	90	14	4	80.12	70	19.1	88.7	7.5	16.94	1.43	11.8462	0.7	0.04	108	13.8	0.31	699	11.5	8.461	42.7	0.19815	221	7	1.67	4.42	26.6	11.8	1360	136	3.9	1.16	0.9	10.67	2.6	42.6	0
0	0	1	11	48	108	19	7	101.96	45	17.91	78.4	14.7	14	2.63	5.32319	0.34	0.05	126	13.2	0.361	151	9.3	4.432	40.9	0.108362	147	8.1	1.22	2.86	28.4	18.1	1880	137	3.8	1.1	0.5	5.4	1.7	34.9	0
1	0	1	8	33	95	13	13	13.58	32	13.16	62.8	29.6	8.26	3.9	2.11795	0.5	0.47	108	12.7	0.33	874	11.1	4.62	42.8	0.107944	118	2.7	0.94	4.24	23.5	9.6	550	144	3.5	1.17	3.2	0.09	1.8	25.6	0
1	0	1	9	23	90	13.4	5	96.6	80	10.1	75	19.3	7.57	1.95	3.88205	0.87	0.23	103	12.9	0.31	404	10.6	5.66	38.4	0.147396	155	5.4	2.02	3.1	115.1	132.6	1260	135	3.9	1.1	1	3.45	3	27.6	0
1	0	1	10	18	88	12.2	5	62.67	55	11.78	70.5	19.8	8.3	2.33	3.56223	0.81	0.22	117	17.5	0.362	399	9.9	7.05	41.8	0.16866	160	7.5	1.16	4.55	31.8	24.4	750	136	4.3	1.13	1.8	0.04	3.4	25.8	0
1	0	1	7	51	102	16	9	117.25	18	8.25	16.1	74.1	1.33	6.11	0.217676	0.97	0.2	123	13.7	0.361	590	15.9	6	37.9	0.158311	142	6.6	1.15	3.72	31.7	37.1	6110	138	3.3	1.1	1.7	6.5	3.3	17.9	0
1	0	1	12	50	105	21.7	7	85.26	81	25.5	87.2	5.8	22.24	1.48	15.027	0.63	0.26	112	15.9	0.333	593	8.9	5.44	41.8	0.130144	192	10.6	1.41	4.44	22.1	10.2	4300	136	4.1	1.1	0.7	4.36	1.5	17.2	0
0	0	1	8	8	70	8	6	74.96	27	15.24	56	23.5	8.53	3.58	2.38268	0.71	2.19	112	13.6	0.338	496	9.4	5.57	39.3	0.14173	187	3.3	1.87	3.99	36.5	61.9	4560	137	3.5	1.15	0.4	3.68	2.7	29.5	0
0	0	1	10	4	60	7	8	109.63	35	20.99	68.5	24.6	14.38	5.16	2.78682	0.45	0.38	98	15.4	0.28	828	9.2	5.992	37	0.161946	211	2.6	2.62	4.14	32.1	27.8	950	139	3.3	1.19	2.3	19.39	4.3	40.6	0
0	1	1	16	16	76	8.5	3	18.53	11	7.76	53	34.8	4.11	2.7	1.52222	0.77	0.49	119	15.6	0.373	508	15.8	4.294	46.8	0.0917521	280	5.1	2.7	5	46.8	18	1210	135	4.3	1	1.3	5.93	0.5	16.9	0
0	0	1	8	61	107	23.7	5	22.34	34	13.1	71	17.9	9.3	2.34	3.97436	0.62	0.46	115	13.2	0.352	520	15.6	5.43	39.5	0.137468	114	9.9	0.98	3.54	326.3	170.1	890	138	3.8	0.99	0.6	3.1	1.3	18.4	0
1	0	0	9	18	80	11	13	17.47	20	9.29	35.3	44.9	3.28	4.17	0.786571	0.85	0.08	87	15.2	0.266	215	10.9	6.58	36.9	0.17832	111	5	1	2.78	40.1	22.5	1510	140	4	1.11	1.5	5.13	0.3	8.5	0
0	0	0	9	12	78	9.5	9	17.1	12	11.7	31.7	53.6	3.71	6.27	0.591707	0.26	0.39	129	15.2	0.382	530	8.9	6.08	36.8	0.165217	61	4.49	1.68	2.7	37.5	8	1790	129	4.6	0.89	0.9	4.63	1	15.7	0
0	0	1	9	12	75	10	6	100.97	55	7	59.7	27.1	4.18	1.9	2.2	0.68	0.01	101	12.8	0.334	347	14.3	3.55	41.4	0.0857488	122	11.9	5.86	3.76	102.3	86.4	4180	135	4.6	1.11	0.7	8.25	3	11.4	0
1	0	0	11	21	90	14.5	7	160.3	80	9.16	71.7	16.6	6.57	1.52	4.32237	0.79	0.05	112	13.2	0.329	572	15.4	6.152	44.6	0.137937	155	6.4	1.15	3.45	34.3	13.8	685	138	4.2	1.11	1.6	5.13	3.3	34.2	0
0	0	1	8	22	83	10	11	14.76	17	5.44	39.5	50.9	2.15	2.77	0.776173	0.33	0.03	108	12.6	0.345	571	12.6	3.571	39	0.0915641	186	2.4	1.19	3.2	33.8	11.2	2840	137	4	1	1.4	3.11	5.9	27.8	0
0	0	1	16	48	106	15	8	122.17	43	22.61	85.1	8.9	19.24	2	9.62	0.36	0.02	112	14.4	0.329	481	12.9	3.48	36	0.0966667	267	9.8	1.96	4.29	83.3	73	400	136	3.4	1.06	0.5	4.86	1.9	25.3	0
1	0	1	9	17	80	11	5	111.84	22	15.61	56.1	35.2	8.76	5.49	1.59563	0.76	0.05	116	14	0.378	345	15.9	3.308	42.3	0.0782033	106	12.8	0.9	4.42	44.3	42.6	910	134	3.9	1	2.3	6	2	34.8	0
1	0	1	9	25	88	12	6	55.97	47	15.92	57.4	30.6	9.14	4.87	1.8768	0.69	0.32	114	13.3	0.333	480	10.2	3.794	41.2	0.0920874	165	7	2.16	4.91	25.8	9.1	1190	136	4	1.11	0.5	5.57	1.4	25.3	0
0	0	1	13	48	100	14	5	89.92	60	18.33	87.3	8.2	16	1.5	10.6667	0.95	0.05	110	15.1	0.322	712	11.3	3.027	37.7	0.0802918	363	8.4	1.68	3.35	56.8	106.5	1050	134	3.3	1.1	1.3	5.25	2.1	27.2	0
0	0	1	4	69	118	18.7	8	53.4	45	12.16	66.3	24.4	8.1	2.97	2.72727	0.52	0.4	106	13	0.315	425	16.6	5.26	36.7	0.143324	70	3.9	1.2	3.38	36.4	25.9	1510	135	4	1	0.5	5.17	1.3	21.8	0
1	0	1	13	63	115	20	9	75.17	45	21.93	79.9	14.9	17.52	3.27	5.3578	0.48	0.04	117	12.7	0.342	641	8.4	3.642	41.1	0.0886131	181	15.4	1.44	3.97	21.7	15.5	1660	135	3.6	1	24.2	3.24	2.3	29.3	0
1	0	1	10	31	98	13	9	45.53	8	17.87	75.2	20.4	13.44	3.65	3.68219	1.13	0.13	108	12	0.33	415	9.6	4.28	32.9	0.130091	70	2	1.42	3.46	23.9	6.8	3140	134	2.6	1	0.5	3.6	1.4	54.4	0
1	0	1	14	9	72	10	6	41.91	20	11.86	46.9	44.3	5.56	5.25	1.05905	0.63	0.43	99	16.3	0.31	503	15.6	4.08	38.9	0.104884	163	3.6	0.77	2.92	83	60.6	380	137	4.7	1.11	1.9	5.92	1.4	26.5	0
0	0	1	10	23	90	14	7	35	36	13.33	52.9	36	7.1	4.8	1.47917	0.73	0.23	115	13.2	0.346	482	9.8	6.657	37.5	0.17752	142	5.3	2.04	4.31	37.1	164.4	9700	135	3.8	1.1	1	5.11	0.5	7.9	0
0	0	0	8	15	73	10	5	128.75	35	16.64	44.8	37.7	7.45	6.27	1.1882	1.04	0.58	103	18.2	0.322	796	10.3	3.571	37	0.0965135	228	3.6	1.86	2.48	22.6	26	400	137	4.9	1.19	1.6	9.68	1.8	33.4	0
0	0	1	7	27	90	13.45	6	75.14	31	17.68	60.5	31.6	10.7	5.59	1.91413	0.64	0.11	107	13.2	0.327	276	12	6.55	42.5	0.154118	141	8.7	1.18	3.75	25.2	27.6	2330	136	4.2	1.1	1.3	5.22	1.05	18.6	0
1	0	0	12	39	93	14	12	7.65	19	3.76	46	38.5	1.73	1.45	1.1931	0.46	0.17	124	13.5	0.38	445	8.6	3.87	40.9	0.094621	205	2.9	1.43	3.6	37.1	13.3	640	137	3.9	1.1	2.6	6.1	1.8	20.2	0
0	0	1	11	4	65	8	8	29.45	20	22.6	74.4	18.8	16.81	4.25	3.95529	0.5	0.05	125	12.4	0.385	600	8.2	5.22	43.1	0.121114	105	5.5	1.05	3.17	77	11.7	500	141	4.2	1.18	2.6	8.1	3.2	26.7	0
1	1	1	22	20	86	11	3	85.86	46	10.13	80.2	14.4	8.12	1.46	5.56164	0.97	0.07	116	13.1	0.362	515	11.6	3.958	40.2	0.0984577	232	52	1.4	3.22	103.6	137.9	740	135	4	1.13	1.3	8.26	2.6	50.7	0
0	0	1	6	37	85	12	9	14.1	3	7.19	45.9	44.1	3.3	3.17	1.04101	0.42	0.02	109	12.1	0.322	358	16.5	4.54	41.3	0.109927	97	1.9	1	4.39	20.9	11.4	320	138	4.3	1	2	4.23	1.3	23.3	0
1	1	1	28	56	110	17.5	4	66.48	45	15.29	81.8	10.6	12.51	1.62	7.72222	0.48	0.03	112	18.6	0.339	373	9.3	4.46	37.8	0.117989	226	4.6	1.69	3.24	32.1	120.5	1200	137	3.3	1.37	1.2	5.56	2	29.7	1
1	0	1	12	12	70	9.5	7	186.39	26	14.46	61.7	30.9	8.92	4.47	1.99553	0.34	0.01	113	12.6	0.341	955	10.2	8.22	44.3	0.185553	78	4.6	1.25	3.72	35.7	18	3750	138	3.9	1.18	4.3	6.66	1.6	27.9	0
0	0	0	8	41	98	14	6	18.11	25	8.36	65.5	22.2	5.48	1.86	2.94624	0.59	0.01	106	12.8	0.312	305	15.7	4.677	37.7	0.124058	213	10.4	1.02	2.76	62	217.1	710	133	3.4	1.1	5.6	5.56	1.6	19	0
0	0	0	5	37	103	15	6	52.99	60	11.65	59.9	34.6	6.98	4	1.745	0.37	0.01	115	12.1	0.351	559	10.1	5.92	38.9	0.152185	85	4	1.12	4.56	45.1	40.2	1070	137	3.7	1.1	0.5	7.09	1.3	18.12	0
0	0	1	21	24	83	10	17	73.58	37	24.6	80.9	12.3	19.93	3	6.64333	1.23	0.05	115	14.3	0.344	282	9.5	4.045	46.1	0.087744	141	6.2	1.68	3.83	34.4	17.1	340	136	4.4	1.19	1.1	24.2	2.3	29.53	0
1	0	1	10	72	113	21	10	55.9	17	10.1	65.1	21.2	6.57	2.14	3.07009	0.95	0.02	106	12.3	0.316	417	15.4	3.571	38.8	0.0920361	88	3.7	1.14	3.79	25.3	7.6	490	141	3.2	1.1	1.1	5.39	1.1	20.6	0
0	0	1	6	52	95	15.5	6	56.63	24	11.59	71.5	15.2	8.29	1.76	4.71023	0.63	0.03	110	16.2	0.329	418	9.2	5.06	42.4	0.11934	190	5.6	1.4	3.97	30.6	15.1	1060	136	3.7	1.1	1.6	3.95	0.7	39.8	0
1	0	0	8	27	93	14.5	5	0.88	10	5.1	13.5	65.7	0.69	3.35	0.20597	0.38	0.01	123	13.9	0.381	348	8.4	4.78	38.7	0.123514	187	2.6	1.55	4.27	50.2	34.1	2430	138	3.8	1.12	1	6	1.2	13.1	0
1	0	0	10	10	75	12	2	9.1	2	14.73	29.2	61.6	4.3	9.1	0.472527	0.57	0.01	174	15.1	0.51	407	13.8	5.87	45.8	0.128166	111	7.9	1.32	4.78	36	19.5	790	136	3.8	1.13	9.1	0.05	1.4	16.8	0
1	1	1	13	25	89	14	8	28.46	8	16	55.6	15.5	8.91	2.48	3.59274	0.82	0.02	124	14.3	0.368	523	10.2	3.571	35.4	0.100876	169	2	1.3	3.6	25.1	15.8	790	135	4	0.87	5.8	5.1	1.4	63.2	0
1	0	1	12	21	80.242	12.5	6	79.1	52	17.62	59.5	29.1	10.48	5.13	2.04288	0.74	0.04	105	15.5	0.311	536	8.3	5.84	37.2	0.156989	226	5.9	1.62	3.17	28.1	61.9	1100	130	3.6	0.99	1	8.64	1.8	42	0
0	1	1	18	48	85	12	5	121.17	42	7.73	57.6	31.3	4.45	2.42	1.83884	2.63	0.03	124	15	0.355	544	15.6	6.36	39.1	0.16266	192	8.6	1.07	3.37	51.8	100.2	1760	133	3.7	1.1	3.3	7.38	2.2	18.4	0
1	1	1	18	31	90	14.5	3	123.65	90	14.25	84.5	9.9	12	1.41	8.51064	0.72	0.01	83	13	0.265	424	16.6	5.58	37.8	0.147619	169	10	1.18	4.58	36.8	31.5	1210	137	3.7	1.13	0.4	3.81	1.4	28.6	0
0	1	1	14	45	113	19	7	16.7	3	6.59	63.5	24.5	4.18	1.61	2.59627	0.82	0.02	120	11.3	0.366	217	7.6	5.5	40.2	0.136816	97	7.6	0.85	2.7	35.5	10.8	1270	133	3.4	0.92	0.6	0.04	1.3	19.4	0
0	0	1	11	37	90	11	7	78.13	64	15.1	66.8	26.1	10.1	3.94	2.56345	0.38	0.02	117	13.4	0.352	446	17	4.432	37.8	0.117249	171	7.3	1.05	4.63	23.5	161	490	140	3.7	1.1	0.5	0.05	1.6	42.2	0
1	0	0	10	5	69	8	6	76.06	17	14.45	58.8	28.8	8.5	4.16	2.04327	0.47	0.63	111	14.3	0.334	905	15.7	6.27	41.5	0.151084	217	7.7	1.82	3.61	30.8	17.6	470	135	4.2	1.2	2.6	11.17	4.4	16.6	0
0	0	1	7	31	90	15	10	65.69	50	16.16	72.6	30.1	9.4	4.86	1.93416	0.9	0.03	109	14.4	0.319	488	13.4	4.44	36.5	0.121644	72	4	1.45	3.33	27.8	27.4	1400	134	3.7	1	5.1	4.03	1.5	13.1	0
0	0	0	19	3	61	5.5	4	42.9	84	7.45	45.6	47	3.4	3.5	0.971429	0.32	0.01	67	16.1	0.196	1268	15.6	5.732	34.8	0.164713	150	5.1	1.95	3	29.3	22.9	1840	134	4.6	1.1	1.3	10.28	3.6	22.7	0
1	0	1	12	33	93	14	4	32.49	40	9.19	69.3	18.3	6.4	1.68	3.80952	0.37	0.38	116	13.2	0.339	319	15.4	3.19	41.6	0.0766827	206	9.1	1.05	3.61	122.4	95.2	590	140	3.9	1.1	2.3	4.47	2.1	16.9	0
0	0	1	12	1	56	4.61	3	29.43	60	7.37	60.6	33.5	4.47	2.47	1.80972	0.51	0.01	116	15.3	0.344	305	9.2	4.25	36.1	0.117729	158	12.4	1.81	2.82	25.3	22.5	990	128	4.6	1.1	1.9	34	3.6	11.1	0
1	0	1	14	12	80	13	3	66.4	55	21.31	68.9	25.9	14.7	5.52	2.66304	0.8	0.04	112	14.9	0.369	727	15.3	3.571	40.1	0.0890524	190	13.1	2.27	3.45	27.6	15.9	3340	134	3.8	1.1	1.1	10.05	1.6	30.3	0
0	0	0	17	9	70	9.5	8	45.69	47	11.46	51	32.7	5.84	3.75	1.55733	0.35	0.03	93	13.9	0.297	987	12.9	7.39	43.6	0.169495	81	4.6	0.99	3.69	40.3	22.3	440	136	4.3	1.15	1.7	6.27	3.6	37.2	0
0	0	1	12	17	77	9.5	7	149.48	60	20.18	79.9	15.5	16.12	3.13	5.15016	0.59	0.02	105	15.3	0.339	111	9.7	3.958	38.1	0.103885	155	7.9	2.76	3.31	27.2	125.9	820	134	3.3	1.1	2.4	6.65	6.1	38.7	0
1	1	1	11	13	79	11	3	58.32	5	10.53	41.6	53.1	4.38	5.59	0.783542	1.24	0.01	120	12.6	0.366	498	8.6	5.39	40.2	0.13408	110	9.7	1.44	4.94	33.5	27.8	820	133	4	1.1	1.1	8.71	3.3	36.6	0
1	0	1	8	7	70	9.3	6	65.5	53	18.62	76.3	19.2	14.21	3.58	3.96927	0.24	0.04	109	13.4	0.336	449	11.1	7.38	38	0.194211	194	5.61	0.86	3.4	23.9	28.2	1310	137	3.7	1.19	1.3	9.79	2.1	60	0
0	0	1	8	23	84	12	7	28.59	45	12	57.6	32.3	6.93	3.89	1.78149	0.52	0.02	110	13.5	0.329	464	9.3	5.71	43.3	0.131871	159	3.7	1.11	4.46	33.7	9.9	930	137	4.2	1.15	0.8	6.1	1.3	33.3	0
1	0	1	7	33	84	13	7	19.77	14	13.67	62.8	29	8.58	3.96	2.16667	0.82	0.03	126	11.9	0.367	595	15.6	4.96	39.3	0.126209	152	6.5	2.26	3.51	51.1	21.6	770	132	4	1.11	5.5	4.21	1.6	27.2	0
0	0	1	9	80	127	25	8	27.76	33	10.49	73.9	18.1	7.75	1.9	4.07895	0.22	0.03	107	12.3	0.325	459	8.6	6.16	38.4	0.160417	207	3.4	0.79	3.47	25.3	12.6	760	139	3.7	1.1	0.6	7.5	2.1	15.7	0
1	0	1	9	7	74	10	6	103.14	45	21.73	54.9	31.7	11.93	6.89	1.73149	0.88	0.04	105	14.6	0.324	737	8.6	6.66	38.4	0.173437	216	3.6	1.75	2.71	58.2	29.9	1540	132	5.6	1.12	1.1	5.54	3	9.8	0
1	0	0	12	43	97	15	10	39.63	104	14.61	67.2	24.6	9.82	3.59	2.73538	0.82	0.03	116	13.5	0.351	598	9.5	6.61	39.4	0.167766	110	4.9	0.77	3.97	57.1	29.2	1410	138	3.2	1.07	0.6	3.41	2.52	22.5	0
1	0	0	29	18	80	10	7	9.89	20	10.41	61.6	35.6	6.41	3.71	1.72776	0.84	0.12	125	17.4	0.403	538	11.3	3.94	46.7	0.0843683	184	3.4	1.58	3	54.5	21.9	690	134	4.3	0.95	1	0.05	1.8	51.5	0
0	0	1	9	33	100	14	6	41.38	48	8.02	77.2	17.4	6.19	1.4	4.42143	0.32	0.01	110	12.6	0.332	348	15.4	7.141	41.3	0.172906	157	10.1	1.94	3.96	91.9	183.6	1170	131	3.6	1.03	0.8	3.21	1.7	37.9	0
0	0	1	8	56	110	20	7	46.23	8	10.47	81.3	8.5	8.51	0.89	9.5618	0.76	0.01	106	12.9	0.32	583	15.4	4.75	39.7	0.119647	173	3.3	2.26	4.09	46.8	99.7	500	138	4	1.07	1.2	6.66	0.7	22.8	0
0	0	0	7	27	92	13	6	27.47	33	13.62	44.7	46.3	6.09	6.31	0.965135	0.4	0.01	117	12.6	0.352	400	8.8	6.496	43.1	0.150719	169	11.7	1.01	3.65	19.9	12.3	930	136	4.1	1.14	2.2	5.91	2.1	40.7	0
1	0	0	10	11	73	9	7	13.93	11	6.91	46.7	31.3	3.23	2.16	1.49537	0.6	0.02	101	12.7	0.3	421	15.9	7.26	42.1	0.172447	115	4.5	0.87	3.11	32.3	11.6	2660	135	4.1	1.06	1.1	5.97	3.1	28.8	0
1	0	0	10	20	86	11.5	7	39.26	35	15.58	55.1	35.6	8.58	5.55	1.54595	0.3	0.03	122	13.7	0.384	533	16.3	3.717	41.3	0.09	158	6.1	1.07	4.2	25	15.7	370	140	3.4	1.06	1.6	5.06	2	36.1	0
1	0	0	16	40	101	14	15	37.53	61	10.97	58.1	33.8	6.37	3.71	1.71698	0.34	0.03	116	17.5	0.359	686	15.8	7.28	40.4	0.180198	270	12.3	3.27	4.57	29.8	11.6	2330	138	3.3	1.08	0.3	4.95	1.5	13.8	0
0	1	1	17	19	84	10.5	3	223.11	46	23.14	69	23.4	15.97	5.41	2.95194	0.71	0.02	100	19.6	0.289	891	8.5	4.77	43.1	0.110673	209	13.7	1.98	3.94	211.2	234.2	1340	135	4	1.14	0.8	15.38	2.7	19.3	0
1	0	1	11	23	80	11.5	4	80.73	25	13.41	51.5	30	6.91	4.02	1.71891	0.49	0.04	115	12.4	0.371	406	15.3	3.19	40.5	0.0787654	111	3.3	1.18	3.55	38.3	21.9	400	136	4.2	1.07	1.4	7.49	4.2	23.9	0
1	0	1	17	37	95	14.5	10	30.58	49	15.73	63.7	25.2	10.02	3.96	2.5303	0.31	0.31	106	12.9	0.345	487	9.5	5.46	41.1	0.132847	116	5.5	0.99	3.78	24.8	20.8	840	134	4.1	1.09	1.1	4.43	2.1	30.7	0
1	0	1	11	15	77	12.5	6	89.68	31	18.23	61.7	30.4	11.25	5.54	2.03069	1.19	0.02	124	13.5	0.373	663	9.4	4.231	44.9	0.0942316	189	6.8	1.64	3.05	33.8	14.3	1520	135	4.2	1.01	2.9	9.58	0.7	21.8	0
1	0	1	12	16	79	10	7	13.8	34	9.38	63.1	27.8	5.92	2.61	2.2682	0.8	0.06	109	12.8	35	290	15.6	6.496	42.3	0.15357	135	4.4	0.84	2.98	22.7	41.5	790	132	4	1.04	2.7	6.05	3.5	29.4	0
1	0	1	9	31	96	16.7	5	116	45	12.02	74.5	19.5	8.94	2.34	3.82051	0.5	0.16	115	13.1	39	209	15.8	7.53	38.4	0.196094	150	6.4	1.87	4.02	106.6	60.4	1870	131	3.9	1.01	0.8	7.38	2.1	25.7	0
0	0	1	8	38	91	13	5	49.13	45	28.17	82.3	11.8	23.18	3.32	6.98193	0.68	0.24	102	12.9	30	531	10.3	7.07	41	0.172439	162	6.9	1.41	3.43	9.9	44.5	500	134	3.6	1.06	7.4	5.8	2.1	32	0
0	0	1	16	14	76	9	4	57	25	14.75	57.5	30.9	8.48	4.56	1.85965	0.55	0.32	113	15.2	35	390	9	5.992	42.4	0.141321	211	6.5	0.69	3.04	92.3	47.9	520	135	4	1.15	2	4.47	1.8	34.6	0
0	0	1	7	13	79.553	10	4	21.3	53	11.87	67.5	25	8.01	2.97	2.69697	0.64	0.33	111	13.8	35	333	9.3	4.47	40.9	0.109291	121	4.4	0.99	2.48	20.8	35.9	1190	133	4.8	1.01	2.2	8.66	3.1	22.9	0
0	0	1	15	46	100	16	8	187	69	20.78	93.8	4.3	19.49	0.89	21.8989	0.81	0.61	100	15.1	33	296	15.4	9.08	34.1	0.266276	340	32	1.78	4.14	85.1	26.3	3470	126	4.2	1.05	0.5	6.93	2	64.9	0
1	0	1	8	90	133	31	5	110.5	41	20.8	83.5	11.3	17.38	2.35	7.39574	0.46	0.03	132	11.3	39	343	15.3	5.65	35	0.161429	223	5.3	1.13	2.93	50.2	49.9	690	131	3.5	1.03	0.4	5.76	1.3	23.2	0
0	0	1	11	74	123	23.7	6	114.5	18	18.9	87.1	6.9	74.1	2.24	33.0804	0.3	0.06	104	13.7	33	236	9	7.94	42.8	0.185514	221	7.7	1.72	4.02	25.2	37.6	330	137	4.4	1.07	0.7	5.35	1	12.9	0
0	0	1	10	49	99	14.5	6	147.83	72	12.9	86.3	6.6	11.13	0.85	13.0941	0.61	0.15	112	12.5	43	214	12.9	8.15	38.5	0.211688	226	10.2	1.08	2.94	367.4	159.9	2330	131	3.7	0.99	0.3	6.53	1.9	32.9	0
0	0	1	6	34	97	13	3	88	63	21.62	77.1	17.7	3.76	8.55	0.439766	0.19	0.22	116	11.9	33	289	9.7	7.1	42.6	0.166667	63	11.5	0.76	3.98	9	23.8	1290	135	3.4	1.2	0.8	3	1.7	36.4	0
1	0	1	18	158	156	44	4	175	21	15.72	95.6	2.1	15.03	0.33	45.5455	0.58	0.01	137	14.5	41	117	12	5.23	30.4	0.172039	354	13.34	3.08	2.72	47.8	42.3	1190	128	3.5	0.89	0.8	9.39	3.1	10.6	0
0	0	1	8	29	92	13	5	38	59	15.34	74.1	19.2	11.37	2.95	3.85424	0.6	0.15	106	13.3	35	383	15.6	8.86	40.5	0.218765	143	3.6	1.81	4.11	8.3	21.5	500	138	3.9	1.07	0.4	3.07	2.6	30.2	0
1	1	1	15	16	80	12	5	200	34	10.58	87.3	5.8	9.24	0.61	15.1475	1.37	0.11	109	17.8	32	92	9.5	5.72	35.6	0.160674	177	8.3	2.27	2.74	233.5	136.8	620	133	3.4	1.04	0.9	7.69	2.1	71.8	0
1	0	1	10	83	139	36.9	6	106.9	45	29.7	83.8	8.8	24.89	2.61	9.5364	0.43	0.2	112	13.1	40	322	16.1	6.96	36.1	0.192798	247	7.71	1.46	3.96	19.6	39	1160	132	4.2	1.03	3.2	8.5	1.2	18.9	0
1	0	1	13	76	125	22.4	7	49	84	11.3	65.9	20.9	25.9	0.67	38.6567	0.38	0.1	108	13.2	33	412	15.6	6.47	37.9	0.170712	178	10.7	0.85	4.17	7.8	23.5	590	136	4	1.13	0.6	3.87	1.2	23.7	0
1	0	1	12	96	123	21	5	62.8	42	13.44	74.3	16.4	9.99	2.16	4.625	0.33	0.09	125	11.9	36	293	8.4	6.64	40.6	0.163547	81	66	0.74	2.59	6.8	18.4	490	137	3.4	1.01	0.7	7.9	1.2	12.9	0
0	0	1	15	62	120	22	5	84	4	13.79	90.1	5.6	7.27	1.88	3.86702	0.59	0.07	116	14.9	31	72	9.1	4.54	24.7	0.183806	370	62.4	2	2.82	149	46.4	3850	131	3.1	1.2	0.6	9.94	0	0	0
0	0	1	8	34	88	13	7	23	20	11.12	69.8	25.7	7.76	2.86	2.71329	1.04	0.25	107	12.3	36	327	9	4.77	37.6	0.126862	185	4.8	1.63	2.57	28.8	30.6	1350	134	3.3	1.12	0.8	6	3.9	37.5	0
0	0	1	9	17	70.093	9	5	46.7	50	11.02	77	19.1	8.49	2.1	4.04286	0.74	0.33	122	12.5	37	273	8.6	4.94	40.9	0.120782	199	33.2	1.86	2.19	277.8	263.9	440	133	4.2	1.11	2.7	5.62	2	44.1	0
1	1	1	13	65	103	17	4	37.2	65	14.48	87.9	10.3	12.73	1.49	8.54362	0.98	0.02	107	13.1	36	342	10.6	6.5	41.9	0.155131	283	9.2	1.56	4.35	168.9	418.4	1480	138	3.4	1.15	0.9	3.65	1	28	0
0	0	1	10	7	71.53	10	5	194	65	16.6	64.3	21.2	10.69	3.53	3.02833	0.7	0.09	90	15.4	31	412	9.6	6.05	40.5	0.149383	259	6.8	1.45	3.65	9.1	29.1	3160	134	4.4	1.13	3.2	10.79	2.1	38.1	0
1	0	1	5	36	96	15	6	16.5	17	13.48	68.8	18.9	17.55	4.54	3.86564	0.87	0.29	111	13.1	36	210	16.4	4.23	40.9	0.103423	116	6.7	0.73	4	13.1	31.8	420	136	4.5	1.09	4.2	8.46	1.2	39.4	0
1	0	1	7	11	80	11	4	58	60	18.33	64.5	27.1	11.82	4.97	2.37827	0.54	0.3	101	13	34	257	16.5	5.01	40.5	0.123704	101	5.4	1.12	3.1	28.9	72.2	20000	135	5.5	1.09	3.8	4.75	1.5	30.7	0
1	0	1	10	66	125	22	6	74	55	19.44	66.3	24.6	5.57	2.3	2.42174	0.28	0.19	105	12.3	32	231	16	5.61	39.4	0.142386	166	7.6	1.3	3.69	7.8	17.9	700	137	3.8	1.01	0.9	5.36	1.6	32.7	0
0	0	1	9	23	80	11	8	42.7	23	14.68	65.8	28.1	9.66	4.13	2.33898	0.45	0.28	112	13.3	36	363	15.6	5.349	40.8	0.131103	97	15.2	1.83	3.05	21.2	33.3	1110	132	3.8	0.96	1.1	8.57	2	27.2	0
1	0	1	9	11	72	10	5	51.6	66	26.46	59.1	32.9	15.92	8.86	1.79684	1.69	0.11	127	13.8	36	306	15.2	6.741	39.4	0.171091	336	9.7	3.32	3.29	146.8	83.8	1400	132	3	1.12	1	5.63	0	0	0
1	0	1	11	8	70	8.5	5	105	20	16.5	75.5	17.6	12.47	2.91	4.28522	0.53	0.39	86	16.5	27	399	15.3	4.894	36.1	0.135568	155	8.2	2.38	2.42	31.8	34.1	270	132	3.3	1.09	0.7	11.68	1.9	41	0
1	0	1	7	42	102	16.2	5	93.4	47	13.08	81.6	12.4	10.67	1.62	6.58642	0.55	0.06	103	12.8	33	214	9.5	6.27	36.6	0.171311	58	5	0.92	2.81	12.9	30.2	1160	135	3.5	1.01	0.5	3.71	1.5	53.1	0
0	0	1	9	12	72	10	12	25.8	30	16.59	39.6	51.5	6.57	8.54	0.769321	0.5	0.14	107	14.2	33	535	15.2	5.349	42.5	0.125859	205	3.2	1.46	4.85	10.8	35.7	690	139	4.6	1.14	1.5	9.33	3.1	28.1	0
1	0	1	10	38	100	17.5	6	26.2	50	17.78	78.4	15.7	13.94	2.79	4.99642	0.34	0.23	123	11.9	37	352	8.3	7.434	45.3	0.164106	146	6.6	2.3	4.26	8.9	29.3	770	134	3.9	1.12	0.4	6.85	1.6	25	0
1	0	1	12	4	63	7.5	4	86	45	40.3	63.5	23.7	25.59	9.55	2.67958	0.88	0.84	111	14.4	35	544	17.1	5.96	41.7	0.142926	150	3.8	1.08	2.88	24.8	50.1	900	132	4.4	1.7	1.7	9.1	5.8	10.6	0
0	0	1	13	19	78	12	7	169	44	21.46	62.2	26.7	13.35	5.73	2.32984	0.69	0.11	95	14.2	30	210	15.7	5.024	31.9	0.157492	142	10.3	1.4	2.91	37.4	26.6	2960	136	4	1.05	0.9	7.27	1.9	207	0
1	0	1	14	59	115	20	7	139	55	21.39	80.2	9.1	17.15	1.5	11.4333	0.4	0.22	121	11.9	39	306	16.5	7.73	45.2	0.171018	109	6	1.32	3.21	8.7	31.2	510	137	4.9	1.01	0.5	8.47	1.5	26.4	0
1	0	1	9	13	76	12.5	5	29.19	41	11.01	78.2	14.7	8.61	1.62	5.31481	0.6	0.49	111	12.8	39	260	15.7	5.551	38	0.146079	186	12.5	1.18	2.87	361.6	66.8	980	131	3.7	1.11	1.9	6.45	2.9	54.7	0
1	0	1	10	91	124	30	8	97	18	15.98	68	21	10.87	3.36	3.23512	0.42	0.3	124	12.5	39	317	15.4	6.741	42.9	0.157133	192	12.1	0.89	3.67	21.4	25.3	670	135	3.9	1.07	0.5	4.97	1.5	24.6	0
1	0	1	9	18	78	10	5	34.51	129	13.99	70.3	23.9	9.83	3.34	2.94311	0.48	0.99	103	12.5	33	391	15.3	7.141	37.7	0.189416	84	6	1.04	3.5	22.1	33.6	1090	135	3.4	1.15	1.9	4.89	3.3	33	0
0	0	1	5	40	98	15.4	5	96.8	56	14.7	79.9	12.3	11.64	1.79	6.50279	0.35	0.3	114	13.3	34	281	10.2	6.82	37.7	0.180902	47	6.1	1.03	2.89	31.8	33.8	2860	136	3.6	1.06	0.8	9.28	3.2	25.3	0
1	1	1	9	91	135	42.8	5	115	9	8.44	86.3	8.9	7.28	0.75	9.70667	0.87	0.04	116	13.4	39	139	10.7	4.39	30.6	0.143464	310	6.4	1.23	2.3	14.1	17.4	2430	126	3.8	1.01	0.7	6.16	1.4	3.1	0
1	0	1	9	9	77	9.5	8	48	35	17.9	39.2	42.4	2.53	2.34	1.0812	0.9	0.72	114	19.1	32	234	15.2	3.958	33	0.119939	199	6.7	3.06	2.99	20.4	29.1	1630	130	4.2	0.97	3.1	8.37	1.8	23.9	0
1	0	1	15	48	100	15	4	3	9	16.7	19.5	64.1	3.26	10.7	0.304673	0.49	0.05	128	13.3	41	200	15.9	4.24	42.8	0.0990654	162	4.59	1.04	2.71	165.3	103.9	740	136	4	1.07	1.6	5.17	0.2	3.1	0
0	0	1	7	67	114	20	7	77.9	30	14.85	67.5	25.7	10.02	3.81	2.62992	0.47	0.15	122	12.8	36	317	8.7	5.16	40.6	0.127094	184	4.2	0.78	4.89	11.2	24.2	1630	139	3.7	1.04	0.8	3	1	18.7	0
1	0	1	9	29	92	12.5	8	39.5	45	11.96	72.4	20.9	8.66	2.5	3.464	0.36	0.29	119	12.7	35	297	15.3	5.349	36.2	0.147762	146	6.2	1.03	4.64	20	30.2	550	131	4.1	0.96	1.1	6.27	2.7	44.8	0
0	0	1	7	63	113	22	9	67	19	11.69	74.2	18.8	8.67	2.2	3.94091	0.42	0.09	126	12.3	41	304	15.8	6.236	41	0.152098	258	7.8	1.1	3.72	36.1	40.7	920	138	3.4	1.02	0.7	4.78	1.2	27.9	0
0	0	1	7	57	109	18.5	7	17	47	9.59	63.2	26.3	6.06	2.52	2.40476	0.46	0.17	101	12.5	37	316	10.4	6.774	40.3	0.168089	134	5.3	0.97	4.09	6.2	29.9	350	137	3.7	1.09	0.5	3.89	2.2	18.8	0
1	0	1	9	62	109	17	5	76.54	50	13.86	86.4	8.6	11.98	1.19	10.0672	0.24	0.38	107	13.3	35	297	16.4	7.003	39.1	0.179105	141	9.4	0.94	3.71	12.8	23.9	710	133	3.2	1.12	1.3	4.81	1.9	29	0
1	0	1	10	15	77	12.5	5	51.2	31	18.23	61.7	30.4	11.25	5.54	2.03069	1.19	0.2	124	13.5	39	202	15.4	4.15	44.9	0.0924276	189	6.8	1.64	3.63	14.3	33.8	770	135	4.2	1.01	1.8	5	0.7	21.8	0
1	1	1	14	23	85	12	5	112.73	87	6.04	77.7	17.5	4.69	1.06	4.42453	0.28	0.16	109	14.8	37	240	16.5	7.141	36.2	0.197265	162	5.9	1.42	3.5	13.7	34.4	400	130	2.9	0.96	2.5	3.41	3.5	48.9	0
0	0	1	6	56	110	19.5	8	37.8	25	18.93	79	9.8	14.95	1.86	8.03763	0.56	0.19	131	12.7	42	375	9.4	4.653	39.4	0.118096	189	5.8	1.68	4.39	19.2	20.9	500	137	3.5	1.1	0.5	5.48	0.5	38.6	0
1	0	1	9	50	104	15	7	65	30	17.1	55.6	29.6	7.76	9.84	0.788618	0.56	0.03	110	12.6	32	301	15.3	4.432	38	0.116632	74	4.8	1.16	2.62	10.3	21.2	480	137	3	1.03	1.6	5.74	1.2	23	0
1	0	1	16	64	124	28.5	6	182	88	25.06	78.7	14.3	15.95	2.9	5.5	0.37	0.14	116	13.8	38	312	15.5	6.41	41	0.156341	176	7.4	1.65	3.19	8.1	26.7	920	136	3.5	1.06	2.9	4.67	1	27.3	0
1	0	1	8	22	80	12	6	156.8	55	16.17	78.8	15.6	12.73	2.52	5.05159	1.8	0.16	93	16.5	30	275	8.2	7.02	34	0.206471	266	5.6	1.85	2.55	50	34.3	5640	130	3.8	1.05	0.6	7.71	2.5	24.7	0
1	0	1	8	44	100	17	4	112	82	12.6	87.9	8.9	12.22	4.39	2.7836	0.21	0.18	124	13.8	34	234	15.2	6.75	40	0.16875	134	6.6	0.98	3.64	63.9	60.4	1970	134	3.6	1.08	0.9	3.88	1.1	19.9	0
1	1	1	7	56	110	25	5	62.6	25	16.97	83.7	11.7	15.8	2.76	5.72464	0.52	0.03	114	13.4	37	163	17.1	5.024	37.8	0.13291	88	5.5	1.48	3.75	19.2	24.7	640	138	3.9	1.13	0.5	7.35	1.1	26.5	0
1	0	1	7	30	95	16	8	73.4	11	12.05	63.2	26.9	7.62	3.24	2.35185	0.9	0.02	110	13.2	37	253	15.5	5.024	44.8	0.112143	161	3.2	1.17	4.35	10.3	45.8	2870	140	4	1.16	1.4	5.03	1	20.4	0
1	0	1	17	6	71	9	5	110	5	15.77	60.3	32.2	9.51	5.08	1.87205	0.72	0.46	120	14.4	37	401	10.1	4.37	48.5	0.0901031	185	5.9	2.31	5.06	26.2	41.2	220	136	4	1.18	6.6	10.04	1.9	19.9	0
1	0	1	8	7	68	8.6	5	78	47	12.01	41.7	42.1	5.01	5.06	0.990119	0.5	0.25	119	13	38	343	9.2	6.496	41.8	0.155407	159	2.8	2.82	3.16	13.9	33	4530	136	4.6	1.24	2.4	10.58	3.1	20.3	0
1	0	0	6	64	120	22.3	4	35.7	39	11.63	61.5	30.3	7.15	3.52	2.03125	0.32	0.22	117	13	37	294	14.8	5.64	41.7	0.135252	165	6.7	0.88	3.42	19.6	35.8	390	137	3.9	0.99	0.9	5.61	1.3	22.3	0
0	0	1	9	26	92	15	6	80	70	15.84	62.9	31.9	9.96	5.05	1.97228	0.29	0.24	119	13.6	37	245	15.2	7.588	36.2	0.209613	201	5.6	3.12	4.2	120.6	23.6	2860	135	3.7	1.09	19.3	7.23	2.1	45.5	0
0	0	1	12	113	138	28	3	58	14	21.39	92	3.6	19.68	0.77	25.5584	0.44	0.06	130	11.9	36	300	12.5	5.22	43.9	0.118907	238	13.2	1.51	3.17	12.7	21.3	300	133	3.5	1.03	0.6	7.01	0.8	24.5	0
0	0	1	10	11	72	9.5	6	164	30	18	58.8	35.6	10.58	6.41	1.65055	0.23	0.39	98	15	30	245	15.5	6.869	40.1	0.171297	155	6.7	2.03	3.83	13.5	45.4	610	134	4.8	1.17	2	3.9	3.8	22.4	0
1	0	1	10	60	123	17.2	5	118.5	65	10.62	84.6	8.8	8.98	0.93	9.65591	0.38	0.33	110	11.7	35	203	16.2	8.3	43.2	0.19213	110	6.8	0.56	2.99	12.2	25.2	350	133	3.9	1.09	0.4	3.24	1.4	31.3	0
0	0	1	7	35	95	15	5	48	38	11.85	85.6	10.9	10.14	1.29	7.86047	1.1	0.37	122	12	38	287	9.7	8.864	39.2	0.226122	166	11.6	1.48	5.12	153.2	92.3	830	136	3.7	1.08	0.9	5.2	2.7	56.3	0
1	0	1	7	92	130	26	8	40	65	17.1	82.4	9.4	14.09	1.61	8.75155	0.54	0.23	121	11.8	40	342	11.3	7.434	36.8	0.202011	188	6.5	1.64	3.07	15.4	24.7	510	131	3.7	1.03	1.1	4.96	1.6	14.9	0
0	1	1	13	60	110	21	6	124.5	63	20.45	91.6	4.9	18.73	1	18.73	1.04	0.2	127	13.5	37	330	15.7	8.272	38.5	0.214857	212	3.7	1.3	3.96	24.9	44.7	950	135	3.3	1.04	0.7	3.91	1.3	23.3	0
1	0	1	7	14	71	9	8	11.5	5	18.27	52.1	33.9	9.52	6.19	1.53796	1.08	0.03	96	16.2	32	588	15.2	3.37	40.7	0.082801	140	5	1.45	4.31	11.1	21.9	510	136	3.2	1.04	0.8	5.69	3.4	23.8	0
1	0	1	10	30	90	13.5	5	182	60	38.11	90.3	6.2	34.41	2.36	14.5805	0.19	0.19	110	15.5	33	356	16.6	7.52	34.3	0.219242	201	6.9	3.64	6.59	21.9	32.2	1010	126	3.8	1.09	1	3.53	1.4	53.1	0
1	0	1	8	12	77	10	8	21.8	5	12.01	28.9	52.5	3.47	6.31	0.549921	0.89	0.35	113	13.1	38	303	15.1	3.37	43.6	0.0772936	171	4	1.65	3.45	23.6	45.5	45510	138	4.3	1.2	4.8	5.32	1.3	36.1	0
1	0	1	11	20	80	14	6	69.6	22	14.13	70.8	20.7	10	2.92	3.42466	0.6	0.75	117	14.4	30	323	15.5	6.07	42.1	0.144181	198	7.2	1.92	4.1	11.7	30.4	390	134	4.2	1.08	1.6	8.56	2	16.9	0
0	0	1	8	12	77	9	5	31	65	12.74	70	20.4	8.92	2.6	3.43077	1.43	0.62	113	12.4	34	332	10.6	7.588	36.5	0.20789	212	4.6	2.52	3.55	97.6	60.8	650	132	4	1.05	0.8	10.95	4.9	25.1	0
1	0	1	9	51	110	19	8	105.6	124	17.34	80	13.3	8.98	3.8	2.36316	0.68	0.13	100	12.6	35	318	9	6.18	36.7	0.168392	148	4.5	0.85	3.38	12.5	16.1	620	135	3.5	0.99	0.5	3.14	1.3	27.9	0
0	0	1	6	42	94	14	6	65.5	70	13	77.9	17.2	10.13	2.24	4.52232	0.97	0.29	107	11.9	31	360	8.4	8.461	38.6	0.219197	99	5.7	0.83	3.15	30.2	46.1	730	134	3.4	1.07	2.6	8.26	2.2	32.4	0
1	0	1	6	13	79	11	7	41.7	43	13.77	67.1	24.8	9.24	3.41	2.70968	0.75	0.7	98	13	35	398	9.7	6.774	40.3	0.168089	165	6.6	1.32	3.71	46.4	25.8	750	138	4.1	1.2	0.8	6.68	5.2	44.2	0
0	0	1	10	29	90	13	5	147	55	15.77	84.5	11.9	13.33	1.88	7.09043	0.53	0.17	106	14.6	37	317	15.5	7.434	38.7	0.192093	174	12.4	2.09	3.2	150.7	138.6	1220	133	3.3	1.07	1.2	4.65	1.4	35.8	0
1	0	1	6	92	128	27	6	33.8	55	17.96	75.1	16.6	13.49	2.98	4.52685	0.43	0.13	130	11.5	39	249	8.8	5.551	41.8	0.132799	177	5.3	1.19	5.24	5.4	18.4	500	139	3.8	1.02	0.6	6.12	1.6	15.1	0
1	0	1	7	37	105	18	7	3.96	35	10.63	48.4	39.1	5.14	4.16	1.23558	0.56	0.13	105	13.7	34	420	8.4	6.496	39.6	0.16404	166	3	0.81	3.65	15.6	20	370	139	3.9	1.1	0.8	12.07	2.5	28.8	0
1	0	1	11	59	111	16	6	21.58	45	25.76	86.9	8.8	22.39	2.27	9.86344	0.34	0.09	119	14.7	36	324	15.9	7.58	42.2	0.179621	286	37	1.6	4.27	347.3	766.1	980	137	4.2	1	0.4	3.38	0.6	33	0
0	0	1	8	38	92	15	6	67.5	44	14.94	72.7	20.5	10.86	3.06	3.54902	0.55	0.2	105	12.2	34	403	9.8	4.94	36.6	0.134973	215	6.2	1.47	4.5	224.3	37.3	310	138	3.5	1.09	3.6	6.53	3.1	26	0
1	0	1	11	69	113	19	5	171.5	54	14.31	79.3	15.1	11.35	2.16	5.25463	0.18	0.13	106	13	35	288	16.6	6.159	33.1	0.186073	95	3	1.07	3.38	51.9	18.2	1460	137	3.3	0.97	0.4	7.97	0.6	19.7	0
1	0	1	10	11	66	9	6	65	45	9.87	51.9	42.8	5.12	4.22	1.21327	0.38	0.26	88	20.9	27	164	16.5	6.81	41.8	0.162919	98	5.2	3.54	3.46	42.1	95.1	1030	135	3.5	1.12	2.7	12.6	1.9	29.8	0
0	0	1	9	13	76	11	7	121	70	9.95	57.6	31.4	5.73	3.12	1.83654	0.46	0.32	99	23.5	33	261	15.7	7.917	37.4	0.211684	195	2.5	1.28	2.93	15.9	26.2	1580	137	4	1.11	3.1	7.31	2.3	31.1	0
1	0	1	9	48	103	16	5	44	25	14.03	72.9	13.3	10.23	1.87	5.47059	0.9	0.76	102	13.2	33	264	8.5	6.496	40.5	0.160395	114	3.9	1.35	3.6	15.3	29.3	600	134	3.2	1.04	1.3	6.31	1.5	31.9	0
0	0	1	10	3	63	6.2	5	36.6	36	17.32	49.3	37.6	8.54	6.51	1.31183	0.82	0.51	105	13.3	35	421	15.9	5.66	39.5	0.143291	146	1.9	1.82	3.73	46.4	61.3	1150	132	5.1	1.11	2.6	8.39	2.6	17.5	0
1	0	1	7	62	117	20	7	69.5	58	11.23	69.7	21	7.83	2.36	3.3178	0.32	0.18	110	12.5	36	331	9.9	7.141	38.6	0.185	175	4.9	1.4	3.99	11.4	39.1	900	134	4.2	0.99	1	6.46	1.9	22.1	0
0	0	1	7	56	106	15.5	5	37.4	14	9.34	52.2	35.6	4.83	3.33	1.45045	0.34	0.37	117	11.2	36	226	9.5	3.435	37.7	0.0911141	167	3.7	1.44	2.66	5.9	16.3	500	138	3.2	0.99	0.5	9.11	1.8	22	0
0	0	1	9	20	85	11.5	6	38.5	10	13.79	61.2	29.6	8.44	4.08	2.06863	0.38	0.06	127	12.3	38	286	15.4	4.54	40.9	0.111002	109	4.9	0.84	3.89	17.4	37.9	180	137	4.1	1.04	2.8	6.81	2.1	21.4	0
0	0	1	8	19	86	12	6	104.7	103	14.96	55	30.2	8.23	4.52	1.8208	0.93	0.49	118	12	36	266	8.9	6.99	42.5	0.164471	89	4.5	0.69	4.22	18.1	35.7	890	134	4.3	1.06	0.9	3.86	2.7	28.4	0
0	0	1	11	7	75	8.5	5	15	25	14.48	41.1	47.8	5.95	6.92	0.859827	0.82	1.13	102	14.1	32	418	15.6	5.765	37.9	0.152111	170	3.8	1.88	3.02	9	32.7	510	139	4.4	1.21	1.3	7.68	2.3	12.4	0
1	0	1	7	69	118	26.5	6	48.8	26	18.54	70.5	22.3	13.07	4.13	3.16465	0.46	0.36	120	12.7	36	336	16.3	7.434	38.6	0.192591	195	5.5	1.07	3.16	18.9	20.9	950	138	3.2	1.08	0.6	6.16	1.4	28.1	0
1	0	1	8	19	85	11	6	39.4	12	13.85	62.8	23.6	8.53	3.2	2.66562	0.85	0.05	100	12.3	35	297	9	7.13	38.5	0.185195	209	7.2	0.95	2.49	3.4	32.4	380	135	3.7	1.1	0.7	3.85	2.8	19.4	0
1	0	1	28	53	115	30	6	199	55	20.49	89.6	6	18.36	1.23	14.9268	0.33	0.2	94	15.6	25	256	13.3	6.869	28.8	0.238507	255	5.2	1.89	3.63	345.8	434.7	530	129	2.5	1.02	0.6	7.71	0	0	1
1	0	1	7	55	108	17	16	32	100	11.64	72.4	20.8	8.43	2.24	3.76339	0.25	0.1	109	12.2	35	477	11.2	6.01	39	0.154103	88	2.2	0.78	5.28	8	27.5	460	137	4.4	1.09	0.9	5.18	1.3	15.9	0
1	0	1	12	17	83	12	5	33.9	18	14.97	84.7	9.1	12.66	1.36	9.30882	1.61	0.17	125	14	34	227	9.6	6.655	41.4	0.160749	213	9.1	1.92	3.75	277.5	43.4	1400	135	4.3	0.98	0.7	5.31	2.6	65.5	0
1	0	1	7	40	103	15.4	6	50.7	30	15.07	79.1	15.9	11.92	2.4	4.96667	0.44	0.19	127	12.1	45	278	9.2	6.47	40.1	0.161347	72	5.4	0.78	3.36	9.2	25	1000	133	3.1	1.06	0.8	6.44	1.8	24.7	0
0	0	1	7	15	72	9	7	108	85	12.53	57	32.9	7.14	4.12	1.73301	0.38	0.2	110	14.4	30	265	15.9	6.402	37.3	0.171635	155	3.2	1.28	3.84	42.6	57.7	1550	137	4.7	1.16	0.8	7.17	4.5	41.7	0
1	0	1	7	87	135	33	7	43.43	43	11.1	86.6	6.9	9.62	0.77	12.4935	0.76	0.86	116	12.2	38	347	9.7	4.655	41.6	0.111899	248	2.7	2.44	4.29	108.1	35.3	260	140	3.8	1.13	1.1	3.04	1	44.5	0
0	0	1	16	49	108	17.8	5	43.9	3	21.01	90.7	5.3	19.06	1.11	17.1712	0.37	0.11	120	13.2	36	228	11.5	7.81	34.9	0.223782	202	57.5	2.07	2.41	209.8	92.7	280	131	3.3	1.04	2	3.52	3.6	35.7	0
0	1	1	15	17	80	11.4	6	42.5	68	23.98	64.6	23	15.49	5.52	2.80616	0.32	0.09	113	28.3	35	322	15	7.54	41.7	0.180815	303	8.2	2.28	4.92	14.7	33.3	490	136	4.7	1.1	1.5	4.87	2.2	23.7	0
1	0	1	8	17	78	11	10	82	45	17.4	77	12.3	6.55	1.39	4.71223	0.61	0.44	120	15.5	34	291	15.8	7.48	37.2	0.201075	298	1.4	1.97	3.55	58.5	41.2	360	138	4.5	1.11	1.7	5.57	1.3	61.7	0
1	0	1	14	21	90	15	6	90.7	108	18.01	61.1	30.8	11	5.55	1.98198	0.8	0.16	108	14.5	34	558	9	6.27	38.9	0.161183	267	5.5	1.21	4.77	44.7	42.7	740	138	4	1.12	0.8	4.56	3	33.6	0
1	0	1	11	44	102	16.5	6	109.28	20	14.94	54	31.3	8.07	4.68	1.72436	0.66	0.07	117	13.9	34	311	15.9	6.774	41.3	0.164019	82	10.6	1.48	3.49	22.6	28.4	700	138	4	1.02	0.5	6.2	2.2	35	0
0	0	1	11	43	97	16	7	200	28	20.11	79.1	17.1	15.91	3.44	4.625	0.36	0.09	95	14.8	29	237	14.3	5.466	29.6	0.184662	133	9	1.92	2.17	42.6	20	4230	134	3.7	1.07	0.8	10.49	1.2	36.8	0
1	0	1	10	71	119	22	5	65	16	12.33	80.1	12.5	9.88	1.54	6.41558	0.37	0.17	109	13.5	37	244	16.6	4.412	39.5	0.111696	199	7.1	1.49	3.89	17.1	32.5	730	133	3.7	1.02	1.4	5.57	1.8	29.2	0
1	0	1	19	6	65	9	9	93.6	76	13.51	51	38.8	6.89	5.24	1.31489	0.51	0.38	110	16.6	35	322	15.5	6.09	38.4	0.158594	191	4	1.77	4.62	123	148.1	1050	137	4.5	1.16	3.3	5.88	3.2	31.7	0
1	0	1	10	118	148	31	6	86	17	15.76	87	7.2	13.71	1.13	12.1327	1.35	0.07	118	13.6	39	268	12.8	5.39	41.6	0.129567	229	4.8	1.47	4.85	40.4	37.2	1480	136	3.9	1.07	0.4	74.67	2	36.8	1
1	0	1	9	71	122	24.8	8	60	80	21.88	90.2	5.7	19.74	1.25	15.792	0.57	0.2	115	13.2	36	316	15.8	7.95	38.7	0.205426	191	7.1	1.39	4.36	73	39.6	2690	129	3.4	1.03	0.5	3	1.8	49.9	0
1	0	1	8	20	81	11	7	60.4	36	12.29	42.2	47.8	5.19	5.87	0.884157	0.67	0.35	105	15.3	33	281	10.2	4.923	41.8	0.117775	92	5.2	1.37	3.66	6.1	36.7	550	135	4.5	1.1	1.6	4.65	1.7	20.9	0
1	0	1	8	22	85	12.5	5	82	40	19.97	77.1	16.8	15.4	3.35	4.59701	0.39	0.91	111	13.1	38	356	15.3	6.18	38.8	0.159278	156	5.3	1.76	3.18	110.8	30.8	630	134	4.7	1.06	2.5	3	1	41	0
1	0	1	11	23	86	12.5	6	40.8	30	10.34	58.5	30.7	6.05	3.17	1.90852	0.81	0.01	118	13.2	36	335	15.1	6.236	42.5	0.146729	192	4.6	1.11	4.52	12.1	38.6	740	139	4.2	1.16	3.5	3.97	1.6	27.9	0
1	1	1	16	71	120	28	5	101	83	14.97	93.1	4.1	13.94	0.61	22.8525	1.2	0.07	123	18.9	40	296	15.6	8.272	39.6	0.208889	173	6.3	1.64	3.27	14.7	23	1410	132	4	0.99	1.1	4.47	0.7	40.4	0
1	0	1	7	19	85	12.5	5	120	45	16.32	65.1	22	10.62	3.59	2.95822	0.8	0.29	115	13.3	34	362	12.3	6.93	34.6	0.200289	75	4.01	0.89	4.56	40.3	40.1	1040	137	3.3	1.13	2	7.21	2	36.3	0
1	0	1	13	2	85	7.6	6	62.9	70	15.66	44.9	43.9	7.03	6.87	1.02329	0.38	0.44	102	15.4	33	557	9.9	7.36	38.9	0.189203	217	8.6	1.05	3.51	53.2	46.2	850	135	4.7	1.17	0.8	7.71	3.3	25.3	0
1	0	1	14	7	72	8.5	3	28.38	35	15.72	31.1	57.7	4.89	9.07	0.53914	0.18	0.03	124	17.6	35	276	9.2	6.51	44	0.147955	106	5	0.97	3.18	22.1	29	400	136	4.5	1.14	1.3	6.82	2.8	29	0
0	0	1	9	28	100	13.5	5	67	76	14.51	67.7	25.2	9.82	3.66	2.68306	0.42	0.12	107	13.6	28	325	9.4	7.588	38.1	0.19916	150	4.1	1.43	3.34	39.8	45.8	800	136	4.4	1.05	0.4	4.12	2.8	26.1	0
0	0	1	11	77	121	20	3	114.5	60	15.26	65.2	22.5	9.95	3.43	2.90087	0.28	0.14	119	12.5	36	227	16.1	6.52	39	0.167179	199	9.3	1.57	4.09	8.9	24.5	640	137	4.2	1.05	1.3	4.18	0	0	0
0	0	1	8	27	90	15.5	6	64	55	19.87	70.2	23.3	13.95	4.63	3.01296	0.76	0.27	116	11.7	37	406	7.9	6.236	37.6	0.165851	144	4.3	1.01	3.25	13	24.5	490	137	3.5	1.05	1.5	6.42	2.1	27	0
1	0	1	8	33	100	16	4	70	69	14.69	80.1	13.1	1.77	1.92	0.921875	2.02	0.11	111	16.4	34	198	10.6	7.71	41.7	0.184892	66	52.4	2.93	3.49	392.3	257.5	1790	136	3.3	1.06	0.4	12.6	1.8	37.6	0
0	0	1	11	11	70	10	4	112.6	35	24.01	72.6	20.4	17.43	4.9	3.55714	0.76	0.47	115	14.7	30	232	8.4	7.29	42.3	0.17234	124	6.9	2.56	2.84	9.3	48.9	820	134	4.7	1.06	0.9	5.23	3.7	40.5	0
0	0	1	13	5	66	6.9	5	139	10	14.56	56.1	36.2	8.17	5.27	1.55028	0.33	0.01	105	14.9	33	476	7.2	7.27	41	0.177317	81	6.1	1.69	3.63	22.6	29.6	710	135	4.1	1.08	1.2	12.95	5.2	36.1	0
1	0	1	10	19	84	13	4	79	23	16.36	78.5	16.1	12.84	2.63	4.88213	0.73	0.95	120	13.3	37	182	15.8	6.774	40.2	0.168507	146	18.2	1.29	2.45	432.1	526.8	460	132	4.1	1.09	1.1	7.06	2.2	33.4	0
1	0	1	8	24	86	12.8	4	16.5	16	7.11	59.9	18.3	4.26	1.3	3.27692	0.54	1.13	110	13.6	35	186	8.6	4.96	39.7	0.124937	138	4	0.92	3.22	93.1	63	890	139	4.2	1.13	1.5	4.32	0.7	44.7	0
0	0	1	7	25	85	12.8	6	149	30	15	64.1	19.5	9.62	2.93	3.28328	0.69	0.79	99	12.7	31	296	8.5	5.25	35.8	0.146648	44	4.7	1.98	3.18	24.5	20.4	1360	135	3.6	1.05	3.2	3.91	2.4	25.5	0
0	0	1	12	15	76	9.5	5	67.5	55	19.23	40.8	43.9	7.85	8.44	0.930095	0.38	0.02	108	13.8	35	509	14.9	6.496	35.4	0.183503	139	1.3	1.45	3.73	30.1	70.1	1000	140	4.5	1.17	2	4.62	2.3	27	0
0	0	1	9	30	90	14	2	41.7	20	21.16	86.4	6.7	18.28	1.42	12.8732	0.65	0.87	116	15.1	37	214	15.6	5.16	36.1	0.142936	248	6.1	1.08	3	15.8	45.8	600	132	3.9	1.06	3.1	8.12	2.7	28.4	0
1	0	1	8	12	75	9.5	6	23	31	14.38	48.3	36.7	6.95	5.28	1.31629	0.57	0.58	109	12.3	35	359	10.3	4.894	41.7	0.117362	208	2.4	1.37	3.58	22.2	42.7	910	138	5.1	1.14	0.6	5.14	1.9	19.6	0
0	0	1	8	59	114	18	3	153.7	30	20.25	73.6	15.7	14.9	3.18	4.68553	0.36	0.22	100	15.2	31	380	16.5	7.003	39.3	0.178193	162	8.4	0.77	2.82	138.5	90.3	560	138	3.8	1.09	1.7	4.05	1.5	17.1	0
1	0	1	8	3	63	6.5	5	24.5	22	18.79	64.6	21.5	12.14	4.04	3.00495	0.36	0.43	120	11.5	34	335	17	6.016	36.8	0.163478	146	7.3	1.44	3.42	40.3	24.4	1110	134	4.4	1.08	0.6	11.28	4.8	37.2	0
1	0	1	8	14	70	10	6	33.06	55	16.64	69.4	23.6	11.55	3.93	2.93893	0.62	0.22	95	13.1	36	595	15.6	6.016	40.2	0.149652	111	4.3	1.78	3.63	13	34.9	790	140	4	1.09	3.6	5.44	3.7	24.9	0
0	0	1	10	86	128	24.5	8	23.74	17	10.46	63.6	27.2	6.65	2.85	2.33333	0.3	0.3	109	13.6	33	518	16.2	6.53	39.3	0.166158	201	2.7	0.83	4.81	13.3	41.8	860	136	4.3	1.05	1.1	3.15	1.8	15.9	0
1	0	1	11	85	112	25	7	65.7	16	16.95	80.8	11.6	13.7	1.97	6.95431	0.59	0.84	129	14.3	38	275	15.9	5.59	41	0.136341	137	17.9	1.11	4.13	10.6	27.8	580	135	3.6	1.07	0.5	3	1	14.1	0
0	0	1	15	6	67	9	4	83.8	12	20.35	72.5	18.8	14.75	3.83	3.85117	1.28	0.04	114	14.2	34	397	15.6	6.93	41.9	0.165394	152	18.4	0.99	3.53	290.8	517.8	23960	136	4.2	1.14	1.9	9.91	2.8	37.5	0
1	0	1	10	5	68	7.5	7	154.5	5	13.61	55.1	36.6	7.5	4.98	1.50602	0.44	0.75	82	14.5	27	380	15.7	3.335	34.9	0.0955587	103	6.2	2.51	2.41	11.1	18.6	450	134	4	1.09	1.2	4.18	2.2	21.4	0
1	1	1	15	1	55	5.2	3	12	5	11.83	61.8	26	7.31	3.08	2.37338	0.42	0.39	99	19.9	28	266	15.7	4.412	36.7	0.120218	248	14.7	3.27	2.83	22.1	17.1	430	132	4.7	1.15	2.2	20	5.8	28.4	0
1	0	1	7	27	85	12.5	10	9	27	11.61	34.5	52.1	4.01	6.05	0.66281	0.49	0.27	131	12.7	40	541	8	5.067	38.5	0.13161	165	3.2	1.69	6.41	5.5	18.8	720	138	4.3	1.16	1.1	3	1.4	16.1	0
1	0	1	7	53	102	15	5	104	23	15.31	82.6	14.3	12.65	2.19	5.77626	0.4	0.76	107	13.2	33	391	7.8	4.52	38.3	0.118016	158	4.9	1.44	3.08	6.4	21.3	440	133	3.5	1.08	0.5	5.56	0.8	21.4	0
1	0	1	20	3	59	6.8	7	113.4	26	14.58	67.2	24.7	9.8	3.6	2.72222	0.49	0.09	100	19.8	31	332	15.9	6.518	39.1	0.166701	191	4.2	1.9	3.17	22.5	26.5	1130	135	4.5	1.25	2	9.47	3.2	33.3	0
1	0	1	10	47	101	14.5	10	169	113	18.5	89.9	7	16.63	1.29	12.8915	0.44	0.21	104	13.7	34	387	15.5	6.804	37.2	0.182903	143	3.9	2.71	2.18	8.5	22.2	880	136	3.8	1.01	0.6	4.9	1.2	29.2	0
0	0	1	8	5	68	8.2	4	24	10	15.61	39.7	48.1	6.2	7.51	0.825566	0.89	0.39	118	12.7	40	410	9	5.074	46	0.110304	116	14.6	1.58	3.29	23.3	48.3	1030	133	4.8	0.96	2	8.98	2	26.3	0
0	0	1	7	15	79	11.5	4	43.2	22	7.98	63	27.6	10.62	6.13	1.73246	0.43	0.42	126	12.3	30	181	11.2	5.074	43.2	0.117454	126	12.7	1.52	2.95	43.3	47.3	1200	134	4.5	1.26	1.1	4.9	3	16.4	0
1	0	1	12	45	100	16	3	52.53	113	24.6	89.6	4.9	22.04	1.21	18.2149	1.19	0.38	129	14.1	37	290	9.7	6.45	38.6	0.167098	73	9.7	1.42	2.81	253.5	250.3	1211	133	3.5	1.05	0.9	4.77	4.4	32.7	0
1	0	1	10	20	85	11.5	4	54.4	15	12.13	77.2	15.7	9.36	1.9	4.92632	0.77	0.53	124	13.1	39	185	15.3	6.152	42.5	0.144753	209	42.2	2.53	3.2	458.3	245.6	1460	131	4.6	0.97	1.1	4.3	2.8	45.8	0
1	0	1	5	19	83	12	9	70.6	126	13.42	58.2	31.8	7.81	4.27	1.82904	0.65	0.28	93	12.4	33	473	8.6	6.518	37.7	0.172891	174	5.1	1.78	4.73	69.3	27.4	1010	135	4.1	1.02	0.8	3.99	2.1	18	0
0	0	1	9	41	103	15	4	175	89	12.37	78.9	13.8	9.76	1.71	5.7076	0.35	0.1	111	15.5	35	288	16.4	7.26	38	0.191053	145	6.1	0.92	4.62	23.1	26.6	630	134	3.5	1.06	1	11.09	1.1	15.6	0
1	0	1	9	54	118	21.5	6	86.9	50	19.5	81.4	12.5	15.87	2.44	6.5041	0.81	0.26	127	12.6	33	285	15.2	6.301	39.6	0.159116	159	10.8	1.87	4.03	186.8	56	1560	134	3.6	1.12	0.3	4.52	1.4	29.2	0
0	0	1	10	47	105	15.5	6	172.9	60	16.84	90.4	6	15.22	1.01	15.0693	0.49	0.2	112	14.4	35	380	15.5	7.388	33.7	0.219228	165	16.7	1.4	3.16	265	54.8	5030	131	3.5	1.04	1.6	3.14	1.7	35.4	0
0	0	1	11	2	58	5.2	6	200	90	23.71	62.5	29.1	14.82	6.9	2.14783	0.53	0.32	93	17.7	32	443	9.4	5.42	40.7	0.13317	78	20.3	3.91	4.13	11.5	26.8	13900	136	4.4	1.1	2.7	13.18	2.5	16.5	0
1	0	1	9	69	123	23	6	127	33	10.37	88	6.5	9.13	0.67	13.6269	0.4	0.32	118	13.1	40	377	15.9	6.91	34.3	0.201458	135	37.6	1.45	3.27	324.7	105.4	4700	131	3.5	0.99	0.6	4.15	3.9	47.1	0
1	0	1	7	50	102	16.5	7	44.8	50	10.42	72.2	19.4	7.52	2.02	3.72277	0.26	0.27	116	11.8	34	268	11.4	6.152	38.3	0.160627	158	8.4	0.97	4.18	22.3	19.5	1200	139	3.7	1.11	1	12.2	69.9	40	0
1	0	1	11	80	130	25.4	6	20	20	4.47	48	43	2.15	1.92	1.11979	0.39	0.01	117	13.2	39	88	8.4	4.12	35.2	0.117045	276	7.4	0.89	2.17	21.3	39.5	1280	139	4	1.08	1	4.49	1.8	13.5	0
1	0	1	10	44	104	18	5	45.5	56	29.58	89.3	5.2	26.41	1.54	17.1494	0.74	0.05	121	12.8	37	176	9.1	6.152	41.6	0.147885	141	20.5	1.16	3.85	412	192	1660	134	3.7	0.97	1	4.11	1.4	43.9	0
1	0	1	11	60	107.792	21.5	6	95.73	95	14.62	83.8	11.2	12.25	1.64	7.46951	0.3	0.08	115	13.1	35	192	16.1	9.354	39.5	0.23681	181	10.9	2.14	4.39	25.9	60.5	760	133	3.1	1.07	0.8	3.99	2.1	33.4	0
0	0	1	11	96	118.991	30	7	151.4	93	20.01	88.4	5.4	17.69	1.08	16.3796	0.37	0.64	128	12.2	38	283	16.1	7.549	41.6	0.181466	244	24.7	1.94	3.39	430.4	335.7	760	136	3.6	1.03	0.8	3.9	1.9	27.5	0
1	0	1	10	40	101	15	6	93	51	15.17	83.7	10.7	6.73	3.67	1.83379	0.46	0.25	128	12.6	41	287	16.1	6.518	37.7	0.172891	227	7.2	2.38	3.12	13.1	20.2	700	134	3.3	1.02	0.6	4.05	1.9	41.8	0
1	1	1	20	70	116	22	6	54	6	10.1	87.1	7.4	8.8	0.75	11.7333	0.65	0.04	126	13.4	38	212	9.2	4.803	46.4	0.103513	293	16.4	1.39	3.83	9.1	27	570	136	3.5	1.09	0.4	3.17	2.2	42.1	0
1	0	1	12	6	65	8	5	142.7	28	14.09	61.8	26.2	8.71	3.69	2.36043	0.49	0.31	93	14.4	0.31	350	15.5	6.152	41.8	0.147177	197	3.1	1.77	5.01	19.5	68.2	680	135	3.9	1.05	1.8	8.2	4.8	25.3	0
1	0	1	14	6	65	10	6	122.9	45	15.94	46.2	47.8	7.36	7.62	0.965879	0.41	0.21	107	16	32	459	8.3	4.67	39.8	0.117337	92	5.1	0.99	2.95	28.3	29.7	1580	135	3.9	1.11	1	4.51	4.1	29.6	0
0	0	1	8	4	63	6.6	5	49.8	45	13.49	57.5	31.2	7.76	7.76	1	0.25	0.3	111	11.7	34	519	15.4	6.804	42.3	0.160851	85	9.5	6.25	4.27	14.6	34.5	1266	134	3.9	1.07	1.7	9.07	3.4	22.5	0
1	0	1	18	37	87	12	5	144.3	92	28.26	84.3	10.7	23.82	3.02	7.88742	0.41	0.17	113	18.2	35	282	8.8	6.917	45.4	0.152357	216	5.6	1.34	5.29	13.3	28.5	610	141	4.3	1.14	1.3	5.21	1.1	14.9	0
1	0	1	9	21	85	11	6	75	25	15.02	56.4	30.2	8.49	4.55	1.86593	0.75	0.2	96	13.5	38	256	15.8	5.816	35.7	0.162913	123	2.3	1.81	3.63	53.4	47.9	1540	133	3.9	1.05	1	7.18	1.9	31.7	0
0	0	1	13	58	108	16.25	5	133	40	16.87	85.8	7.8	14.47	1.32	10.9621	1.43	0.03	123	16.1	38	252	9.3	6.91	39.5	0.174937	260	19.8	5.59	2.93	949.4	226.8	320	134	3.8	1.06	1.7	4.16	1.7	17.5	0
1	0	1	7	32	95	16	7	141.4	40	13.17	70	19.6	9.22	2.58	3.57364	0.86	0.92	101	12	33	466	7.1	6.917	36.2	0.191077	184	9.1	2.24	5	30.1	21.3	1970	131	4.2	0.96	0.6	6.28	1.6	21.1	0
1	0	1	11	27	94	13.8	3	87.8	53	19.7	83.5	10.6	16.45	2.09	7.87081	0.36	0.08	112	15	34	180	9.4	6.32	41.4	0.152657	87	6.1	1.11	4.63	20.9	39.1	2210	133	4	1.08	0.8	0.28	1.7	27.8	0
1	0	1	16	16	82	10	3	96	57	16.74	79.5	13.7	13.31	2.29	5.81223	0.51	0.23	125	14.3	37	214	15.3	7.95	45	0.176667	234	9.7	1.74	4.37	291.5	827.3	2470	135	4.6	1.05	0.8	9.87	2.8	31.2	0
1	0	1	7	53	102	15.7	3	50.9	60	15.87	84.3	7.6	13.38	1.21	11.0579	0.87	0.31	110	11.6	35	323	9.5	7.93	44.2	0.179412	170	7.2	1.73	3.39	20.2	32.7	770	136	3.6	1.15	1.9	5.31	1.1	20.9	0
1	1	1	17	41	103	16.5	7	32.5	94	7.31	70.5	17	5.15	1.24	4.15323	0.87	0.29	118	18.6	31	306	7.6	4.132	40.1	0.103042	374	9.3	5.05	2.51	286	401.8	450	136	3.8	1.04	1.1	3.17	0.6	16.2	0
1	0	1	9	77	116	21	8	8.35	54	21.48	81.5	12.6	17.51	2.71	6.46125	0.83	0.45	128	12.1	39	488	15.7	5.52	40.3	0.136973	96	7	1.03	5.27	13.1	26.8	2380	134	4.1	1.04	1.9	3.03	1.4	14.2	0
1	0	1	10	31	100	16	7	30.3	47	17.81	63.6	25.2	11.33	4.49	2.52339	0.9	1.1	115	12.3	39	454	15.3	5.506	41.1	0.133966	158	3.8	2.27	3.66	14.7	27.5	760	134	4.3	1.07	0.6	3.74	3.3	28.3	0
0	0	1	10	43	98	15	6	129.8	64	17.44	63.8	28.7	11.13	5.01	2.22156	0.4	0.13	114	12.3	34	600	14.9	6.942	35.9	0.19337	162	5.2	1.35	3.98	25.1	29.7	860	138	3.8	1.11	0.7	20.29	2.3	28.1	0
0	0	1	10	39	100	15	4	51.4	30	13.4	71.9	21	9.63	2.81	3.42705	0.31	0.24	112	11.5	36	235	8.9	5.92	41.4	0.142995	167	8.5	1.67	3.6	10.2	20.7	760	137	3.6	1.07	0.8	6.28	1.8	31.8	0
0	0	1	8	4	65	7.5	5	200	30	18.7	77	15.9	14.4	2.97	4.84848	0.43	0.54	93	12.4	30	267	16.1	5.22	34.5	0.151304	264	6.4	3.24	2.69	39.7	32.5	1080	133	3.9	1.08	2.7	6.95	1.7	43.5	0
0	0	1	12	20	85	11.5	5	111.5	70	19.38	72.3	20.1	14.01	3.9	3.59231	0.45	0.36	95	14.6	29	357	15.9	5.85	32.6	0.179448	52	7.2	1.97	3.05	22.5	17.1	2540	134	3.6	1.04	1.6	5.61	5.9	43.4	0
0	0	1	7	31	100	15	8	109.8	40	12.31	63.8	25	7.85	3.08	2.5487	0.39	0.25	113	12.6	33	369	9.7	5.22	42.4	0.123113	135	7.1	1.74	3.42	12.1	25.9	1990	137	4.6	1.06	1.5	5.14	2.5	30.5	0
1	0	1	11	61	116	20	7	76	72	8.63	79.8	14.1	6.89	1.22	5.64754	0.23	0.19	123	12.1	35	220	8.2	7.891	40	0.197275	216	10.3	1.94	3.49	11.4	22.5	620	137	3.8	1.01	0.3	6.17	1.6	24.4	0
0	0	1	12	30	98	13.5	6	114.3	18	18.2	62	28.8	11.28	5.24	2.15267	0.47	0.14	123	14.1	38	315	15.6	6.518	37.6	0.173351	105	9.4	1.63	3.32	10.5	19.3	1130	134	3.9	1.03	2.3	3.87	3.1	29.2	0
0	0	1	7	14	75	8.5	4	122.7	110	11.73	75.2	18.4	8.82	2.16	4.08333	0.89	0.51	111	16.6	34	600	9.5	4.66	32.6	0.142945	120	4.7	1.61	4.24	120.9	164.2	17370	133	4.6	1.09	0.9	12.18	2.3	27.4	0
1	0	1	7	11	73	9	4	127.5	18	26.89	59	27.4	15.89	7.37	2.15604	0.45	1.51	112	13.6	37	458	16.3	7.73	43.4	0.178111	168	5.64	1.01	3.55	26.1	75.5	1620	135	4.3	1.21	1.9	5.72	1.4	19.3	0
0	0	1	8	61	114	22	7	85.5	50	12.18	66.7	25.2	8.12	3.07	2.64495	0.31	0.36	125	11.6	43	418	15.9	6.543	40.7	0.160762	191	6	0.85	4.45	30.3	22.5	440	141	3.8	1.05	0.3	3.83	1.7	26.7	0
1	0	1	10	60	112	18.2	5	40.8	24	15.45	83.4	9.8	12.89	1.51	8.53642	1.58	0.14	130	14.9	43	305	8.8	7.14	42.7	0.167213	155	12.7	2.89	3.16	113.9	89.3	1490	133	3.6	1.05	0.7	3.57	0.9	14.7	0
1	0	1	10	20	86	12	7	28.05	35	13.7	58.6	30.1	8.03	4.12	1.94903	0.49	0.43	118	12.2	39	286	10.9	4.677	40.1	0.116633	219	6.6	2.71	2.89	23.1	30.7	610	139	4	1.12	1.6	6.41	1.5	26	0
1	0	1	9	19	82	11	6	26.9	104	13.57	58.9	33.1	7.99	4.49	1.77951	0.73	0.18	106	14.9	34	254	15.3	5.96	38.4	0.155208	156	3	1.16	3.98	10.2	30.2	1250	137	3.4	1.12	0.6	3.72	3.2	27.1	0
1	0	1	11	3	65	7.6	6	24.3	15	10.75	38.1	52.6	4.1	5.65	0.725664	0.56	0.26	107	13.2	34	415	10.8	4.365	43.2	0.101042	186	6.5	2.05	2.93	17.4	25.1	1097	136	3.9	1.2	2.3	15.98	4.4	24.9	1
0	0	1	7	35	97	13.5	6	29.1	50	11.3	61.4	30.9	6.96	3.5	1.98857	0.56	0.19	109	12.2	34	220	11.4	8.14	42.7	0.190632	92	4.8	1.72	4.15	10.4	22	1020	138	3.9	1.15	2.3	4.33	1.9	21.3	0
1	0	1	12	18	80	10	5	63.7	32	11.36	56.3	32	6.4	3.64	1.75824	0.34	0.11	115	13.7	36	237	15.5	3.805	40.5	0.0939506	168	4.1	0.93	3.32	16.6	58.1	330	133	4.2	1.09	1.9	4.42	2.8	29.1	0
1	0	1	9	152	160	61.5	5	103.9	25	8.93	87.1	10.5	7.78	0.94	8.2766	0.45	0.1	152	12.3	42	202	16.5	5.816	41.2	0.141165	205	12.2	1.95	4.2	28.5	33.5	2040	127	4.1	0.91	0.5	16.98	0.8	15.6	0
1	0	1	13	23	86	13	6	67	29	21.24	70.5	22.1	14.97	4.69	3.1919	1	0.68	117	13.9	36	299	15.2	6.917	42.4	0.163137	127	15.1	1.8	3.69	270.6	477.2	2370	135	3.9	1.03	1.2	4.91	1.8	10.9	0
0	0	1	11	129	154	37.8	7	200	62	15	87.6	7	13.17	1.05	12.5429	0.94	0.06	121	12.6	41	242	10.5	8.21	33.3	0.246547	59	13.3	1.97	2.78	11.4	16.8	470	144	2.8	1	12.5	3	1.4	24.1	0
1	0	1	10	25	90	13	6	70.8	74	16.09	76.5	19.8	12.31	3.19	3.85893	0.43	0.85	121	13.3	39	357	15.5	6.152	41	0.150049	270	8.8	2.13	3.38	421	71.9	3350	130	4.5	0.99	1.8	3.97	1.3	37.3	0
0	0	1	8	29	90	12.5	9	22.58	56	10.56	60.6	29.8	6.4	3.15	2.03175	0.28	0.14	116	12	33	230	15.4	5.57	37.5	0.148533	61	6.2	0.97	3.03	19	63.3	820	135	3.4	1.03	0.9	4.7	2.7	20.6	0
1	0	1	10	72	116	20	6	56	46	14.27	80.9	9.4	11.54	1.34	8.61194	0.36	0.17	120	12.8	39	253	9.3	7.41	38.7	0.191473	227	5.9	1.84	4.64	146	104	560	133	3.7	1.04	0.5	8.01	1.8	46	0
0	1	1	17	30	110	14.5	6	31.4	59	24.97	75.5	17.6	18.85	4.39	4.29385	0.68	0.23	110	14.7	38	387	10.3	7.13	43.5	0.163908	287	5	1.63	4.64	77.5	97	8720	139	4.4	1.16	2.6	4.73	1.1	33.7	0
[truncated: 482 more rows]
